# Supplementary material for: GOLPH3 and GOLPH3L are broad-spectrum COPI adaptors for sorting into intra-Golgi transport vesicles
Source: J Cell Biol. 2021 Sep 2;220(10):e202106115. doi: 10.1083/jcb.202106115 (PMC8421267; doi:10.1083/jcb.202106115)
Supplement: Data S3 — shows proteomic data comparing WT and ΔGOLPH3;ΔGOLPH3L cells. [file JCB_202106115_DataS3.xlsx]

## Sheet: A. Raw Data, Z-score normalised
Protein IDs	Majority protein IDs	Protein names	Gene names	Peptides	Razor + unique peptides	Unique peptides	Sequence coverage [%]	Unique + razor sequence coverage [%]	Unique sequence coverage [%]	Mol. weight [kDa]	Q-value	Score	MS/MS count	Wild-type intensity_A	Wild-type intensity_B	ΔΔGOLPH3+3L intensity_A	ΔΔGOLPH3+3L intensity_B	ΔΔGOLPH3+3L+GOLPH3 intensity_A	ΔΔGOLPH3+3L+GOLPH3 intensity_B	Wild-type Z-score normalised_A	Wild-type Z-score normalised_B	ΔΔGOLPH3+3L Z-score normalised_A	ΔΔGOLPH3+3L Z-score normalised_B	ΔΔGOLPH3+3L+GOLPH3 Z-score normalised_A	ΔΔGOLPH3+3L+GOLPH3 Z-score normalised_B
P01023	P01023	Alpha-2-macroglobulin	A2M	12	8	7	9.6	7	6.5	163.29	0	18.359	9	52349	70220	34755	45103	52080	56991	-0.669976	-0.499399	-0.885379	-0.73423	-0.668031	-1.80741
Q9NRG9	Q9NRG9	Aladin	AAAS	17	17	17	42.9	42.9	42.9	59.573	0	300.12	47	421220	409420	405160	436540	411190	489150	0.543944	0.5179	0.547247	0.589746	0.53432	0.727598
Q86V21	Q86V21	Acetoacetyl-CoA synthetase	AACS	15	15	15	22.5	22.5	22.5	75.143	0	66.38	27	286540	293000	269910	225480	270190	219080	0.319654	0.324856	0.310303	0.204412	0.289966	-0.368103
Q8N5Z0	Q8N5Z0	Kynurenine/alpha-aminoadipate aminotransferase, mitochondrial	AADAT	9	9	9	27.1	27.1	27.1	47.351	0	24.164	12	130800	128890	123970	136400	134750	136160	-0.136876	-0.148977	-0.143553	-0.0887615	-0.11486	0.441968
Q7RTV5	Q7RTV5	Thioredoxin-like protein AAED1	AAED1	4	4	4	29.6	29.6	29.6	24.856	0	22.896	4	46778	51864	40511	50910	50730	62266	-0.73548	-0.674232	-0.795984	-0.66359	-0.683314	-0.110873
Q6PD74	Q6PD74	Alpha- and gamma-adaptin-binding protein p34	AAGAB	9	9	9	34.9	34.9	34.9	34.593	0	72.528	23	407420	453410	338990	306810	412810	330820	0.524553	0.576784	0.443234	0.384056	0.536608	-0.0379179
Q2M2I8	Q2M2I8	AP2-associated protein kinase 1	AAK1	25	25	24	40.5	40.5	39.8	103.88	0	220.8	46	449350	455680	456200	441800	486270	467540	0.581578	0.579666	0.616458	0.596733	0.631908	-0.445282
Q9H7C9	Q9H7C9	Mth938 domain-containing protein	AAMDC	7	7	7	68	68	68	13.332	0	37.272	8	83820	73284	75154	60029	86690	60870	-0.395933	-0.474756	-0.435508	-0.567486	-0.371523	0.243282
Q13685	Q13685	Angio-associated migratory cell protein	AAMP	13	13	13	35.9	35.9	35.9	46.75	0	220.12	28	338710	416500	342890	282110	378020	283410	0.417029	0.527792	0.449906	0.335102	0.485378	-2.22849
Q9Y312	Q9Y312	Protein AAR2 homolog	AAR2	12	12	12	45.8	45.8	45.8	43.472	0	125.19	17	352890	402430	331680	298190	367800	302960	0.440904	0.507963	0.430517	0.367435	0.469429	0.249952
P49588	P49588	Alanine--tRNA ligase, cytoplasmic	AARS	44	44	44	56.5	56.5	56.5	106.81	0	323.31	176	2427500	2613600	2023400	1820200	2269100	1865700	1.56356	1.58749	1.48538	1.42255	1.52824	-0.173367
Q5JTZ9	Q5JTZ9	Alanine--tRNA ligase, mitochondrial	AARS2	40	40	39	60.1	60.1	59.4	107.34	0	323.31	96	996750	915210	913390	990340	1034800	1248000	1.04538	0.982038	1.02142	1.06754	1.07135	0.160155
Q9BTE6	Q9BTE6	Alanyl-tRNA editing protein Aarsd1	AARSD1	13	13	13	39.6	39.6	39.6	45.479	0	110.2	24	296570	329230	252550	234030	285850	234470	0.339683	0.392124	0.271524	0.22612	0.322751	-0.874156
Q4L235	Q4L235	Acyl-CoA synthetase family member 4	AASDH	3	3	3	2.6	2.6	2.6	122.6	0.0022055	1.5617	3	2738.6	2490.9	3819.6	3058.1	4240.3	3208.5	-2.38761	-2.42597	-2.17347	-2.30389	-2.1275	0.469624
Q9NRN7	Q9NRN7	L-aminoadipate-semialdehyde dehydrogenase-phosphopantetheinyl transferase	AASDHPPT	14	14	14	46.9	46.9	46.9	35.776	0	127.94	51	759960	801640	721840	628920	769090	636400	0.88748	0.90559	0.884131	0.802712	0.898674	0.00248256
Q9UDR5	Q9UDR5	Alpha-aminoadipic semialdehyde synthase, mitochondrial;Lysine ketoglutarate reductase;Saccharopine dehydrogenase	AASS	32	32	32	43.3	43.3	43.3	102.13	0	269.88	57	812290	740040	881910	917070	881210	962700	0.926246	0.859457	1.00096	1.02271	0.977863	-0.603703
Q9NY61	Q9NY61	Protein AATF	AATF	25	25	25	54.5	54.5	54.5	63.132	0	291.58	64	828340	916050	892970	950450	869040	979020	0.937637	0.982567	1.00823	1.04356	0.96977	-1.83768
P80404	P80404	4-aminobutyrate aminotransferase, mitochondrial	ABAT	16	16	16	46.2	46.2	46.2	56.438	0	135.43	24	132830	102520	189850	191360	202820	218490	-0.12791	-0.281051	0.105058	0.108712	0.123075	-2.73456
Q9BZC7	Q9BZC7	ATP-binding cassette sub-family A member 2	ABCA2	3	3	3	2.3	2.3	2.3	269.83	0	10.528	3	17641	16144	16224	17871	17851	19201	-1.30319	-1.34762	-1.32978	-1.2742	-1.29108	0.325006
P08183;P21439	P08183	Multidrug resistance protein 1	ABCB1	24	24	24	24.1	24.1	24.1	141.48	0	186.32	38	477990	476960	644760	745130	512820	717340	0.617549	0.606001	0.818259	0.901607	0.662843	-0.254077
Q9NRK6	Q9NRK6	ATP-binding cassette sub-family B member 10, mitochondrial	ABCB10	10	10	10	16.8	16.8	16.8	79.147	0	41.156	14	59891	52748	61630	64622	51452	63418	-0.591622	-0.66448	-0.551235	-0.524483	-0.67509	0.760715
O95342	O95342	Bile salt export pump	ABCB11	3	3	3	3.1	3.1	3.1	146.41	0	10.979	4	82530	94085	83820	89496	87816	89358	-0.404963	-0.330591	-0.371848	-0.334549	-0.364014	0.444844
O75027	O75027	ATP-binding cassette sub-family B member 7, mitochondrial	ABCB7	19	19	19	33.5	33.5	33.5	82.64	0	200.7	56	711890	653450	779790	862270	727390	1114600	0.84944	0.787657	0.929176	0.98677	0.866236	0.232146
Q9NUT2	Q9NUT2	ATP-binding cassette sub-family B member 8, mitochondrial	ABCB8	6	6	6	10.5	10.5	10.5	79.988	0	45.297	6	56655	46786	54840	59372	45712	71068	-0.623958	-0.733686	-0.619326	-0.573905	-0.743921	0.220142
P33527	P33527	Multidrug resistance-associated protein 1	ABCC1	29	29	29	24.8	24.8	24.8	171.59	0	186.53	40	354690	348590	348860	393430	325450	415360	0.443866	0.425093	0.459975	0.5291	0.398246	0.860282
Q5T3U5	Q5T3U5	Multidrug resistance-associated protein 7	ABCC10	5	4	4	3.4	2.9	2.9	161.63	0	7.6827	4	12132	11120	14361	14128	13758	11953	-1.52113	-1.56273	-1.40093	-1.41128	-1.44262	0.55433
O15439	O15439	Multidrug resistance-associated protein 4	ABCC4	27	27	26	24.5	24.5	22.9	149.52	0	194.05	40	403850	399630	431960	477230	392260	510060	0.519429	0.503935	0.58461	0.641726	0.506895	-0.119495
O15440	O15440	Multidrug resistance-associated protein 5	ABCC5	22	22	21	18.4	18.4	17.9	160.66	0	125.44	28	196670	199910	212730	256700	188280	256660	0.100559	0.104269	0.171434	0.280048	0.0797885	-0.0959156
P28288	P28288	ATP-binding cassette sub-family D member 3	ABCD3	22	22	22	37.8	37.8	37.8	75.475	0	247	54	814610	660080	814250	936370	591440	1074700	0.927906	0.793482	0.954401	1.03486	0.745841	-0.680672
O14678	O14678	ATP-binding cassette sub-family D member 4	ABCD4	5	5	5	10.4	10.4	10.4	68.597	0	19.039	5	7968.9	6835.1	8291.3	9392.4	9002.1	9696.5	-1.76581	-1.84354	-1.72135	-1.6494	-1.68944	0.027389
P61221	P61221	ATP-binding cassette sub-family E member 1	ABCE1	35	35	35	55.4	55.4	55.4	67.314	0	323.31	89	1980000	2241700	1853200	1688600	2048900	1781300	1.44494	1.49893	1.43413	1.37878	1.46884	0.383669
Q8NE71	Q8NE71	ATP-binding cassette sub-family F member 1	ABCF1	40	40	39	51.6	51.6	50.9	95.925	0	323.31	86	1032000	1168700	882340	885910	925200	952230	1.06561	1.12311	1.00125	1.00254	1.00621	-0.0897223
Q9UG63	Q9UG63	ATP-binding cassette sub-family F member 2	ABCF2	32	32	32	42.9	42.9	42.9	71.289	0	200.57	78	1306600	1455600	1280100	1282500	1172900	1230200	1.20296	1.24977	1.21831	1.21833	1.14425	0.530415
Q9NUQ8	Q9NUQ8	ATP-binding cassette sub-family F member 3	ABCF3	22	22	22	36.1	36.1	36.1	79.744	0	171.68	38	498520	536620	416780	390470	476730	403220	0.64203	0.674003	0.563742	0.524695	0.620379	0.258156
P45844	P45844	ATP-binding cassette sub-family G member 1	ABCG1	2	2	2	4	4	4	75.591	0	3.5692	2	2341.1	898.42	1264.6	1985	1443.9	1505.2	-2.47891	-3.01436	-2.81827	-2.55596	-2.75437	0.667198
Q9NUJ1	Q9NUJ1	Mycophenolic acid acyl-glucuronide esterase, mitochondrial	ABHD10	13	13	13	52.9	52.9	52.9	33.932	0	146.9	35	771190	739460	814620	896300	880870	1017300	0.896019	0.859004	0.954665	1.00935	0.977638	1.14233
Q8NFV4	Q8NFV4	Alpha/beta hydrolase domain-containing protein 11	ABHD11	12	12	12	47.3	47.3	47.3	34.69	0	175.55	20	266590	253560	284300	281780	307600	330470	0.277642	0.241439	0.340602	0.334419	0.365422	0.0652976
Q8N2K0	Q8N2K0	Monoacylglycerol lipase ABHD12	ABHD12	14	14	14	50.3	50.3	50.3	45.096	0	109.46	27	258690	188350	278470	299820	189880	349390	0.26013	0.0699003	0.328516	0.370614	0.0847128	-0.124253
Q7L211	Q7L211	Alpha/beta hydrolase domain-containing protein 13	ABHD13	2	2	2	8.6	8.6	8.6	38.548	0	6.9573	2	24019	24487	25747	25041	28264	35207	-1.12352	-1.10725	-1.06038	-1.07744	-1.02368	0.934097
Q96IU4	Q96IU4	Alpha/beta hydrolase domain-containing protein 14B	ABHD14B	9	9	9	60	60	60	22.345	0	100.83	28	290480	276660	260240	211110	269460	211650	0.327604	0.291747	0.289021	0.166002	0.288391	0.656734
Q6UXT9	Q6UXT9	Abhydrolase domain-containing protein 15	ABHD15	1	1	1	2.4	2.4	2.4	51.771	0.0099672	1.007	2	9944.4	12680	10515	11254	10092	8496.6	-1.63689	-1.48698	-1.58276	-1.54394	-1.62294	0.822393
O95870	O95870	Abhydrolase domain-containing protein 16A	ABHD16A	11	11	11	23.5	23.5	23.5	63.243	0	25.977	13	56347	50122	61581	67295	53166	77120	-0.627132	-0.693945	-0.551699	-0.500843	-0.656022	0.328924
Q96GS6	Q96GS6	Alpha/beta hydrolase domain-containing protein 17A	ABHD17A	2	1	1	5.8	3.5	3.5	33.989	0.0017444	1.6363	1	33712	41137	37016	37471	36606	41806	-0.92617	-0.807931	-0.848614	-0.842357	-0.873188	0.649338
Q5VST6	Q5VST6	Alpha/beta hydrolase domain-containing protein 17B	ABHD17B	9	9	8	50.7	50.7	48.3	32.214	0	45.335	10	81809	79400	81076	86806	75038	93260	-0.410071	-0.428506	-0.391264	-0.352349	-0.455516	-1.2538
Q8TB40	Q8TB40	Abhydrolase domain-containing protein 4	ABHD4	3	3	3	11.1	11.1	11.1	38.794	0	5.1955	5	9067.3	10701	7503.4	8103.3	8402.6	6905.3	-1.69064	-1.58489	-1.7796	-1.73551	-1.72954	0.954731
Q8WTS1	Q8WTS1	1-acylglycerol-3-phosphate O-acyltransferase ABHD5	ABHD5	5	5	5	24.9	24.9	24.9	39.095	0	51.808	7	59896	65827	57940	63598	65470	66114	-0.591573	-0.536674	-0.58725	-0.5338	-0.534887	-0.178588
Q9BV23	Q9BV23	Monoacylglycerol lipase ABHD6	ABHD6	10	10	10	37.4	37.4	37.4	38.33	0	98.44	19	244980	228750	269430	296350	253250	336070	0.228429	0.182026	0.309265	0.363825	0.252289	0.514259
Q8IZP0	Q8IZP0	Abl interactor 1	ABI1	15	15	12	31.1	31.1	27.4	55.08	0	106.67	33	518620	543330	486040	460050	574520	496470	0.665042	0.681174	0.653418	0.620342	0.728952	-1.15178
Q9NYB9	Q9NYB9	Abl interactor 2	ABI2	11	8	8	23.2	19.5	19.5	55.663	0	29.823	15	88181	86586	79492	76425	89655	85974	-0.366407	-0.378516	-0.402773	-0.426637	-0.351953	-0.845598
P00519	P00519	Tyrosine-protein kinase ABL1	ABL1	5	4	4	7.6	5.9	5.9	122.87	0	18.221	4	10511	11965	8918.8	8431	11241	9559	-1.60463	-1.52047	-1.6788	-1.71239	-1.5602	0.499623
P42684	P42684	Abelson tyrosine-protein kinase 2	ABL2	8	8	7	9.6	9.6	8	128.34	0	41.133	11	65434	69047	68690	69040	66426	73510	-0.540092	-0.509119	-0.48797	-0.485911	-0.526452	-0.0882232
O14639	O14639	Actin-binding LIM protein 1	ABLIM1	47	47	47	64.3	64.3	64.3	87.687	0	323.31	165	1560400	1679900	1518700	1703200	1760100	1933900	1.3063	1.33247	1.31801	1.3838	1.38043	0.268213
O94929	O94929	Actin-binding LIM protein 3	ABLIM3	2	2	1	3.5	3.5	2.5	77.801	0	3.7799	4	69447	81973	73930	74958	83304	81746	-0.505441	-0.410106	-0.445087	-0.437942	-0.394707	1.15382
Q12979;P11274	Q12979	Active breakpoint cluster region-related protein	ABR	6	6	6	9.1	9.1	9.1	97.597	0	23.474	7	80854	85081	75980	67293	74650	71374	-0.416906	-0.388634	-0.429132	-0.500861	-0.458532	0.369579
Q9P1F3	Q9P1F3	Costars family protein ABRACL	ABRACL	3	3	3	46.9	46.9	46.9	9.0564	0	25.321	5	77132	67642	80505	70630	82156	80373	-0.444341	-0.520981	-0.395387	-0.472631	-0.402781	-1.03901
Q9ULW3	Q9ULW3	Activator of basal transcription 1	ABT1	8	8	8	48.2	48.2	48.2	31.079	0	53.507	18	124480	150050	98857	109040	96472	109070	-0.165707	-0.0612689	-0.275598	-0.219342	-0.30931	0.499695
P09110	P09110	3-ketoacyl-CoA thiolase, peroxisomal	ACAA1	17	17	17	65.1	65.1	65.1	44.292	0	236.76	30	288860	280570	291080	308530	314070	338330	0.324348	0.299844	0.354351	0.387318	0.377535	0.210651
P42765	P42765	3-ketoacyl-CoA thiolase, mitochondrial	ACAA2	26	26	26	79.8	79.8	79.8	41.924	0	323.31	139	1643700	1425300	1552500	1697800	1763100	2100400	1.33658	1.23764	1.33085	1.38194	1.38142	1.5546
Q13085;O00763	Q13085	Acetyl-CoA carboxylase 1;Biotin carboxylase	ACACA	78	78	78	44.6	44.6	44.6	265.55	0	323.31	135	1776200	1866800	1474400	1423500	1617200	1528200	1.38171	1.39333	1.30074	1.27916	1.33116	0.682561
Q6JQN1	Q6JQN1	Acyl-CoA dehydrogenase family member 10	ACAD10	14	14	14	19.5	19.5	19.5	118.83	0	66.208	14	110220	107770	109040	114420	127860	134190	-0.236536	-0.252235	-0.218409	-0.191251	-0.145401	0.510356
Q709F0	Q709F0	Acyl-CoA dehydrogenase family member 11	ACAD11	5	5	5	7.2	7.2	7.2	87.263	0	3.4998	5	3974	3635.2	3274.6	3208.4	4059.5	4007.9	-2.17086	-2.20785	-2.26327	-2.27591	-2.15286	-0.680771
Q9UKU7	Q9UKU7	Isobutyryl-CoA dehydrogenase, mitochondrial	ACAD8	9	9	9	33.3	33.3	33.3	45.069	0	52.954	10	123070	123930	92137	101780	97494	112170	-0.172339	-0.171619	-0.316663	-0.25953	-0.303178	0.682047
Q9H845	Q9H845	Acyl-CoA dehydrogenase family member 9, mitochondrial	ACAD9	33	33	33	51.9	51.9	51.9	68.76	0	317.83	70	1030300	914090	1044700	1117500	1024500	1241200	1.06465	0.981332	1.09978	1.138	1.06553	-1.5894
P28330	P28330	Long-chain specific acyl-CoA dehydrogenase, mitochondrial	ACADL	9	9	9	27.7	27.7	27.7	47.655	0	71.137	11	185450	191560	241570	289070	376400	408710	0.0663631	0.0796515	0.245596	0.349317	0.482879	0.573357
P11310	P11310	Medium-chain specific acyl-CoA dehydrogenase, mitochondrial	ACADM	24	24	24	57.2	57.2	57.2	46.588	0	270.56	73	867080	809180	820760	872910	841590	927810	0.964245	0.910992	0.959046	0.993923	0.951094	-0.404078
P16219	P16219	Short-chain specific acyl-CoA dehydrogenase, mitochondrial	ACADS	16	16	16	49.8	49.8	49.8	44.297	0	198.6	32	455070	419220	494860	530650	567330	631230	0.588942	0.531547	0.663908	0.703613	0.721623	-1.13911
P45954	P45954	Short/branched chain specific acyl-CoA dehydrogenase, mitochondrial	ACADSB	19	19	19	54.9	54.9	54.9	47.485	0	283.84	35	382400	384590	428050	459790	476870	517370	0.487657	0.4818	0.579306	0.620012	0.62055	-1.78833
P49748	P49748	Very long-chain specific acyl-CoA dehydrogenase, mitochondrial	ACADVL	37	37	37	63.8	63.8	63.8	70.389	0	323.31	159	2165600	1897900	2026800	2180200	2166100	2541200	1.4971	1.40287	1.48636	1.52781	1.50121	0.473193
Q15057	Q15057	Arf-GAP with coiled-coil, ANK repeat and PH domain-containing protein 2	ACAP2	9	9	9	13.5	13.5	13.5	88.028	0	26.9	11	133040	144810	122550	115700	140810	129690	-0.126991	-0.0817782	-0.150273	-0.184762	-0.0892625	0.135931
P24752	P24752	Acetyl-CoA acetyltransferase, mitochondrial	ACAT1	27	27	27	77	77	77	45.199	0	323.31	165	2326500	2232400	2609600	2957900	2504600	3217500	1.53883	1.49653	1.63379	1.70574	1.5857	-0.88957
Q9BWD1	Q9BWD1	Acetyl-CoA acetyltransferase, cytosolic	ACAT2	16	16	16	65.5	65.5	65.5	41.35	0	323.31	39	474340	494230	405190	360730	487560	393090	0.613086	0.626524	0.54729	0.478488	0.63345	0.385068
Q9H3P7	Q9H3P7	Golgi resident protein GCP60	ACBD3	25	25	25	60	60	60	60.593	0	293.13	64	589610	606220	476780	475210	621690	614270	0.739726	0.744369	0.642197	0.639252	0.774867	0.732859
Q5T8D3	Q5T8D3	Acyl-CoA-binding domain-containing protein 5	ACBD5	13	13	13	27.9	27.9	27.9	60.091	0	54.752	23	137010	126940	142830	161930	109300	166100	-0.109874	-0.157773	-0.0609449	0.0113108	-0.236665	0.603398
Q9BR61	Q9BR61	Acyl-CoA-binding domain-containing protein 6	ACBD6	7	7	7	31.9	31.9	31.9	31.15	0	39.153	10	129890	132350	122210	119440	137000	126970	-0.140941	-0.133692	-0.151894	-0.166206	-0.105224	0.364046
Q8N6N7	Q8N6N7	Acyl-CoA-binding domain-containing protein 7	ACBD7	4	4	4	53.4	53.4	53.4	9.7902	0	26.073	5	18057	15233	17820	17770	18333	17414	-1.28962	-1.38114	-1.27504	-1.27751	-1.27557	0.14513
Q96AP0	Q96AP0	Adrenocortical dysplasia protein homolog	ACD	6	6	6	13.2	13.2	13.2	57.733	0	32.308	7	62338	63928	56299	63918	64565	70267	-0.56831	-0.553564	-0.604009	-0.530872	-0.542987	0.714962
Q9UKV3	Q9UKV3	Apoptotic chromatin condensation inducer in the nucleus	ACIN1	49	49	49	39.9	39.9	39.9	151.86	0	323.31	156	1831100	1778700	1871400	2027600	1824100	2262800	1.39943	1.36544	1.43983	1.48549	1.40122	-0.0449323
P53396	P53396	ATP-citrate synthase	ACLY	58	58	58	53	53	53	120.84	0	323.31	275	3501600	4086400	3179000	3010500	3326400	3048700	1.77684	1.84537	1.74892	1.71602	1.75082	-1.43496
P21399	P21399	Cytoplasmic aconitate hydratase	ACO1	38	38	37	48.9	48.9	48.1	98.398	0	323.31	86	1437000	1416200	1380100	1200600	1546800	1254200	1.25834	1.23394	1.26219	1.17984	1.30526	-0.275466
Q99798	Q99798	Aconitate hydratase, mitochondrial	ACO2	48	48	48	61	61	61	85.424	0	323.31	212	3752400	3708400	3754700	4243900	3915300	4808800	1.81711	1.78937	1.84601	1.9163	1.84567	0.0664766
Q86TX2	Q86TX2	Acyl-coenzyme A thioesterase 1	ACOT1	25	25	2	77.2	77.2	5.7	46.277	0	323.31	94	1025000	983360	977260	1044100	1096500	1205600	1.06165	1.02348	1.06085	1.09837	1.10505	-1.11782
Q8WXI4	Q8WXI4	Acyl-coenzyme A thioesterase 11	ACOT11	5	5	5	8.7	8.7	8.7	68.491	0	8.4563	5	2335.5	2549	2037.7	1891.7	3121.3	2045.2	-2.4803	-2.41266	-2.53999	-2.58405	-2.30579	-0.971185
Q9NPJ3	Q9NPJ3	Acyl-coenzyme A thioesterase 13;Acyl-coenzyme A thioesterase 13, N-terminally processed	ACOT13	5	5	5	55	55	55	14.96	0	107.27	14	91672	78797	64680	69460	87689	95082	-0.343804	-0.432905	-0.523058	-0.482374	-0.364855	0.25351
Q8N9L9	Q8N9L9	Acyl-coenzyme A thioesterase 4	ACOT4	3	3	3	8.8	8.8	8.8	46.326	0	3.3223	3	4204.3	5177.9	4694.1	5131.9	5164.7	5429	-2.13807	-2.00375	-2.05321	-2.00194	-2.01275	-0.300729
O00154;Q6ZUV0	O00154	Cytosolic acyl coenzyme A thioester hydrolase	ACOT7	13	13	13	43.7	43.7	43.7	41.796	0	115.99	42	472620	462260	534850	439870	547050	460030	0.610971	0.587938	0.709239	0.594179	0.700442	0.693963
O14734	O14734	Acyl-coenzyme A thioesterase 8	ACOT8	6	6	6	23.5	23.5	23.5	35.914	0	19.611	9	48802	43436	47084	49447	49565	53255	-0.710821	-0.776553	-0.708275	-0.680597	-0.696832	0.376339
Q9Y305	Q9Y305	Acyl-coenzyme A thioesterase 9, mitochondrial	ACOT9	22	22	22	54.7	54.7	54.7	49.901	0	240.65	74	729830	715060	818750	887350	798820	968160	0.863929	0.839644	0.957615	1.00349	0.920744	0.369669
Q15067	Q15067	Peroxisomal acyl-coenzyme A oxidase 1	ACOX1	28	28	28	57.1	57.1	57.1	74.423	0	323.31	75	1622900	1467500	1470500	1673700	1475600	1829800	1.32916	1.25447	1.2992	1.37361	1.27784	-0.189172
O15254	O15254	Peroxisomal acyl-coenzyme A oxidase 3	ACOX3	13	13	13	27.4	27.4	27.4	77.628	0	106.89	18	243060	225840	266610	321020	237940	346000	0.223849	0.174638	0.303128	0.410464	0.216003	-1.85869
P24666	P24666	Low molecular weight phosphotyrosine protein phosphatase	ACP1	8	8	8	66.5	66.5	66.5	18.042	0	310.64	37	368680	364720	339330	295360	377210	311870	0.466386	0.451192	0.443818	0.361873	0.48413	-1.08043
P11117	P11117	Lysosomal acid phosphatase	ACP2	10	10	10	29.3	29.3	29.3	48.344	0	65.364	19	317680	246180	319070	346150	294480	373020	0.379712	0.224396	0.407907	0.454424	0.340058	0.278813
Q9NPH0	Q9NPH0	Lysophosphatidic acid phosphatase type 6	ACP6	6	6	6	29	29	29	48.886	0	49.556	8	33295	31449	33812	32228	34786	42455	-0.933415	-0.962876	-0.901425	-0.930273	-0.902863	-0.538929
Q96CM8	Q96CM8	Acyl-CoA synthetase family member 2, mitochondrial	ACSF2	14	14	14	31.4	31.4	31.4	68.124	0	90.438	20	181730	156750	195720	224610	229940	272610	0.0545666	-0.0360637	0.122821	0.202157	0.196102	-2.22983
Q4G176	Q4G176	Acyl-CoA synthetase family member 3, mitochondrial	ACSF3	12	12	12	24.1	24.1	24.1	64.129	0	71.099	20	173850	169190	168800	177830	199010	186990	0.0287603	0.00800089	0.0365056	0.0659425	0.11204	-1.41234
P33121;Q9ULC5	P33121	Long-chain-fatty-acid--CoA ligase 1	ACSL1	28	28	28	47.3	47.3	47.3	77.942	0	203.43	57	1043600	997470	1130300	1197300	985270	1144100	1.07212	1.0317	1.14571	1.17823	1.04281	0.0368382
O95573	O95573	Long-chain-fatty-acid--CoA ligase 3	ACSL3	29	27	27	56.8	52.8	52.8	80.419	0	323.31	102	1729700	1447200	1866700	2061800	1426900	2336100	1.36626	1.24643	1.43836	1.49524	1.25831	-0.336662
O60488	O60488	Long-chain-fatty-acid--CoA ligase 4	ACSL4	31	31	29	59.2	59.2	55.1	79.187	0	323.31	71	1135300	1237100	1257000	1394100	1132900	1375300	1.12115	1.15593	1.20769	1.26699	1.12406	0.868577
Q08AH1	Q08AH1	Acyl-coenzyme A synthetase ACSM1, mitochondrial	ACSM1	1	1	1	1.6	1.6	1.6	65.272	0.0052692	1.2383	1	18766	23785	14576	18400	20831	18636	-1.2672	-1.12404	-1.39226	-1.25719	-1.20124	-0.152412
Q53FZ2	Q53FZ2	Acyl-coenzyme A synthetase ACSM3, mitochondrial	ACSM3	3	3	3	5.6	5.6	5.6	66.152	0	5.9953	3	7254	7191.6	8942.1	8523	9699.3	10768	-1.82053	-1.8142	-1.67728	-1.70606	-1.64603	-0.814235
Q9NUB1	Q9NUB1	Acetyl-coenzyme A synthetase 2-like, mitochondrial	ACSS1	6	6	6	12	12	12	74.856	0	36.566	8	47424	49387	57290	62552	66259	81365	-0.727495	-0.702469	-0.593831	-0.543472	-0.527917	-1.98369
Q9NR19	Q9NR19	Acetyl-coenzyme A synthetase, cytoplasmic	ACSS2	6	6	6	11.4	11.4	11.4	78.579	0	16.886	7	45373	48212	49451	42189	59889	55402	-0.753233	-0.716362	-0.679664	-0.773186	-0.586733	0.737187
Q9H6R3	Q9H6R3	Acyl-CoA synthetase short-chain family member 3, mitochondrial	ACSS3	13	13	12	24.2	24.2	23.2	74.777	0	121.95	15	250420	234830	276720	302090	313840	361400	0.241215	0.197162	0.324839	0.375014	0.377109	0.550596
P68133;P68032;P63267;P62736	P68133;P68032;P63267;P62736	Actin, alpha skeletal muscle;Actin, alpha cardiac muscle 1;Actin, gamma-enteric smooth muscle;Actin, aortic smooth muscle	ACTA1;ACTC1;ACTG2;ACTA2	16	2	2	39.5	10.3	10.3	42.051	0	36.153	180	3764500	4550400	3662300	4193600	3936800	4655700	1.81899	1.90743	1.83148	1.90935	1.84886	-0.265821
P60709	P60709	Actin, cytoplasmic 1;Actin, cytoplasmic 1, N-terminally processed	ACTB	31	31	2	81.6	81.6	4.8	41.736	0	323.31	3123	26886000	31359000	25196000	27073000	25320000	28682000	2.9635	3.02118	2.95648	2.99713	2.93189	0.257069
Q562R1	Q562R1	Beta-actin-like protein 2	ACTBL2	13	6	6	34.3	19.4	19.4	42.003	0	15.549	8	5542.4	5824.3	6872	7322.6	6263	7582.4	-1.97721	-1.93587	-1.83087	-1.7946	-1.90055	-0.138248
P63261	P63261	Actin, cytoplasmic 2;Actin, cytoplasmic 2, N-terminally processed	ACTG1	31	2	2	81.6	4.8	4.8	41.792	0	105.45	50	813970	1000400	778270	884960	853000	981110	0.927449	1.03339	0.928038	1.00192	0.95893	0.06348
O96019;O94805	O96019	Actin-like protein 6A	ACTL6A	20	20	20	59.2	59.2	59.2	47.46	0	323.31	69	1327000	1344600	1295700	1354400	1381500	1542100	1.21198	1.20401	1.22538	1.25014	1.2395	-0.424463
P12814;P35609;Q08043	P12814	Alpha-actinin-1	ACTN1	59	37	37	71.7	51.8	51.8	103.06	0	323.31	304	4431200	5247800	3823600	3840100	4184300	4077000	1.91391	1.9897	1.85662	1.85799	1.88434	0.858984
O43707	O43707	Alpha-actinin-4	ACTN4	69	69	46	71.6	71.6	49.7	104.85	0	323.31	652	7538000	8549500	6494700	6422000	7345300	7063400	2.2232	2.27131	2.16566	2.15792	2.21178	0.833873
Q9NZ32	Q9NZ32	Actin-related protein 10	ACTR10	14	14	14	48	48	48	46.306	0	161.22	31	539170	544730	495910	479960	505550	505910	0.687664	0.682658	0.665145	0.645053	0.654534	0.940699
P61163	P61163	Alpha-centractin	ACTR1A	17	17	8	58.8	58.8	34.3	42.613	0	238.67	64	835140	872820	739480	717890	849500	769630	0.942396	0.954675	0.898214	0.879885	0.956537	0.053315
P42025	P42025	Beta-centractin	ACTR1B	14	5	5	50	22.9	22.9	42.293	0	121.77	16	219000	223090	185500	182610	212470	204930	0.163167	0.16757	0.0915369	0.0814135	0.150122	1.29024
P61160	P61160	Actin-related protein 2	ACTR2	16	16	16	56.3	56.3	56.3	44.76	0	323.31	86	1162000	1165200	1100100	1005800	1216500	1114200	1.13468	1.12138	1.12992	1.07658	1.16549	0.353593
P61158;Q9P1U1;Q9C0K3	P61158	Actin-related protein 3	ACTR3	24	24	23	64.8	64.8	64.1	47.371	0	323.31	116	2158400	2203500	2108000	1841200	2223500	2042100	1.49516	1.48901	1.50928	1.42924	1.51643	-0.20268
Q9H9F9	Q9H9F9	Actin-related protein 5	ACTR5	21	21	21	44.2	44.2	44.2	68.297	0	176.39	26	319130	339990	302530	301070	288130	321740	0.382364	0.41068	0.376856	0.373041	0.327373	0.680261
Q9GZN1	Q9GZN1	Actin-related protein 6	ACTR6	13	13	13	43.9	43.9	43.9	45.81	0	75.134	20	205090	220220	210270	224690	232250	246000	0.124964	0.160099	0.164649	0.202365	0.201919	-0.0393647
Q9H981	Q9H981	Actin-related protein 8	ACTR8	18	18	18	38.1	38.1	38.1	70.483	0	111.22	25	158110	175400	145530	148540	144720	139940	-0.0264875	0.0288001	-0.0500208	-0.0390303	-0.0733248	-0.743194
Q04771	Q04771	Activin receptor type-1	ACVR1	7	7	7	22.4	22.4	22.4	57.152	0	31.293	7	68922	58570	61113	72197	62791	79216	-0.509858	-0.604071	-0.556149	-0.459832	-0.559199	1.32211
P36896	P36896	Activin receptor type-1B	ACVR1B	2	2	2	6.1	6.1	6.1	56.806	0.0056096	1.2248	2	752.24	1171.4	1144.7	1079.5	657.39	1223	-3.13984	-2.86127	-2.87638	-2.91125	-3.21222	-0.163153
Q03154	Q03154	Aminoacylase-1	ACY1	7	7	7	23.8	23.8	23.8	45.884	0	49.659	12	97131	94254	78638	65163	86980	68969	-0.31013	-0.329556	-0.409074	-0.519621	-0.36958	-1.66638
P07311	P07311	Acylphosphatase-1	ACYP1	4	4	4	38.4	38.4	38.4	11.261	0	20.165	5	85524	83745	84736	74607	93680	80369	-0.384218	-0.397765	-0.365508	-0.44068	-0.326399	0.0245078
P00813	P00813	Adenosine deaminase	ADA	13	13	13	52.1	52.1	52.1	40.764	0	151.51	18	199070	199300	175990	159200	221060	164590	0.107621	0.102506	0.0608377	0.00139419	0.173184	-0.106711
Q6DHV7	Q6DHV7	Adenosine deaminase-like protein	ADAL	5	5	5	14.9	14.9	14.9	40.263	0	7.1113	5	13753	12255	13904	14042	14249	13279	-1.44813	-1.50665	-1.41979	-1.41484	-1.42222	1.49473
O14672	O14672	Disintegrin and metalloproteinase domain-containing protein 10	ADAM10	29	29	29	46.3	46.3	46.3	84.141	0	297.49	66	560100	498880	654210	731150	469450	724050	0.709835	0.631927	0.826746	0.89056	0.611425	0.392306
Q13444	Q13444	Disintegrin and metalloproteinase domain-containing protein 15	ADAM15	8	8	8	12.9	12.9	12.9	92.958	0	28.382	10	56612	50111	60881	64960	49420	66769	-0.6244	-0.694071	-0.558367	-0.521441	-0.698537	0.558209
P78536;REV__Q52LW3	P78536	Disintegrin and metalloproteinase domain-containing protein 17	ADAM17	25	25	25	40.2	40.2	40.2	93.02	0	251.75	32	349630	292240	353000	394650	301750	404650	0.435501	0.323357	0.466856	0.530906	0.354249	0.436445
Q9H013	Q9H013	Disintegrin and metalloproteinase domain-containing protein 19	ADAM19	3	3	3	3.5	3.5	3.5	105	0	5.1166	3	25187	24460	27179	28797	25238	26480	-1.09588	-1.10789	-1.02881	-0.995928	-1.08957	0.606594
Q9UKQ2	Q9UKQ2	Disintegrin and metalloproteinase domain-containing protein 28	ADAM28	2	2	2	3.1	3.1	3.1	87.147	0	2.7988	2	11475	12418	11833	10673	10195	12791	-1.55355	-1.49903	-1.51387	-1.57485	-1.61703	-0.201051
Q13443	Q13443	Disintegrin and metalloproteinase domain-containing protein 9	ADAM9	24	24	24	35.3	35.3	35.3	90.555	0	148.32	49	369990	337630	356560	407760	288230	394320	0.468451	0.406661	0.47271	0.549967	0.327576	-0.792583
P58397	P58397	A disintegrin and metalloproteinase with thrombospondin motifs 12	ADAMTS12	16	16	16	13	13	13	177.67	0	54.597	20	96548	125300	107540	132540	110070	140090	-0.313635	-0.165276	-0.226489	-0.105506	-0.232579	-0.320278
P82987	P82987	ADAMTS-like protein 3	ADAMTSL3	2	2	2	1.4	1.4	1.4	188.69	0	3.4557	2	7336	7093.3	5950.4	7227.2	9289.4	9738.3	-1.81399	-1.82214	-1.91487	-1.80225	-1.67116	-0.646933
P55265	P55265	Double-stranded RNA-specific adenosine deaminase	ADAR	56	56	56	53.9	53.9	53.9	136.06	0	323.31	162	2008600	2105100	1976100	2059900	2078000	2232300	1.45329	1.46265	1.47159	1.4947	1.47705	-0.413017
P78563	P78563	Double-stranded RNA-specific editase 1	ADARB1	1	1	1	1.5	1.5	1.5	80.762	0	3.4853	1	8047.7	8992	7353.1	8202.6	7548.2	8747.4	-1.76009	-1.68529	-1.7914	-1.72841	-1.79194	0.36551
Q9BUB4	Q9BUB4	tRNA-specific adenosine deaminase 1	ADAT1	3	3	3	7	7	7	55.392	0	4.2119	3	24789	25953	25200	19765	29722	21371	-1.10516	-1.0737	-1.07291	-1.21545	-0.994411	-1.64614
Q7Z6V5	Q7Z6V5	tRNA-specific adenosine deaminase 2	ADAT2	2	2	2	27.2	27.2	27.2	21.046	0	34.86	4	23553	25148	18780	17659	21134	18294	-1.13493	-1.09188	-1.24443	-1.28116	-1.19284	0.937597
Q96EY9	Q96EY9	Probable inactive tRNA-specific adenosine deaminase-like protein 3	ADAT3	5	5	5	20.2	20.2	20.2	38.07	0	18.698	8	36534	35369	33046	34730	33872	38041	-0.879371	-0.895098	-0.914792	-0.886664	-0.918357	-1.07862
Q7Z695	Q7Z695	Uncharacterized aarF domain-containing protein kinase 2	ADCK2	2	2	2	3.2	3.2	3.2	68.981	0.0032344	1.4431	2	6409.6	6009.3	5717.5	6428.9	6361	7104.4	-1.89258	-1.91783	-1.93816	-1.87052	-1.89152	-0.660103
Q8NI60	Q8NI60	Atypical kinase ADCK3, mitochondrial	ADCK3	11	11	11	22.6	22.6	22.6	71.949	0	99.489	17	149930	148300	142250	157390	157700	190350	-0.0574128	-0.0680375	-0.0633187	-0.00527524	-0.0233438	-0.176659
Q96D53	Q96D53	AarF domain-containing protein kinase 4	ADCK4	18	18	18	42.5	42.5	42.5	60.069	0	169.63	35	341120	290670	321650	342680	331490	402880	0.421156	0.320249	0.412605	0.448548	0.408947	-0.562386
Q3MIX3	Q3MIX3	Uncharacterized aarF domain-containing protein kinase 5	ADCK5	7	7	7	19.5	19.5	19.5	65.827	0	46.766	10	50955	42269	44885	44960	39258	48575	-0.685688	-0.792268	-0.736175	-0.736082	-0.832489	-0.135764
O60266	O60266	Adenylate cyclase type 3	ADCY3	6	6	6	5.4	5.4	5.4	128.96	0	10.808	7	57218	55396	67673	70955	56938	71429	-0.618202	-0.636218	-0.496671	-0.469953	-0.616137	-0.883084
O43306;O95622	O43306	Adenylate cyclase type 6	ADCY6	3	3	3	3.5	3.5	3.5	130.61	0	13.871	4	6439.3	5391.5	6438.2	7035.5	4724	6610.6	-1.88989	-1.98043	-1.86891	-1.81793	-2.06465	0.0769801
P51828	P51828	Adenylate cyclase type 7	ADCY7	9	9	9	11	11	11	120.31	0	21.375	10	144540	119760	168110	194250	132000	203510	-0.0787267	-0.191368	0.0341164	0.117455	-0.126858	1.36709
O60503	O60503	Adenylate cyclase type 9	ADCY9	5	5	5	4.4	4.4	4.4	150.7	0	8.8559	5	34923	32395	34144	36252	36406	44210	-0.905624	-0.945776	-0.895725	-0.861647	-0.876376	-1.88874
P35611	P35611	Alpha-adducin	ADD1	28	28	27	42.9	42.9	41.8	80.954	0	231.57	55	635840	597880	581420	606660	752300	778810	0.783671	0.736376	0.75794	0.781693	0.88583	1.1365
P35612	P35612	Beta-adducin	ADD2	18	17	17	36	34.8	34.8	80.853	0	126.97	24	163520	155570	143850	138190	174880	167190	-0.00690145	-0.040424	-0.0567943	-0.0811567	0.0368274	-0.166478
Q9UEY8	Q9UEY8	Gamma-adducin	ADD3	22	22	21	38.7	38.7	38.4	79.154	0	148.86	37	658280	561120	585540	654950	730130	862700	0.803862	0.699763	0.762059	0.826366	0.868424	0.872598
P11766	P11766	Alcohol dehydrogenase class-3	ADH5	12	12	12	36.1	36.1	36.1	39.724	0	128.08	55	1178400	1222600	1054500	872710	1204500	915940	1.14284	1.14912	1.10522	0.993789	1.15972	0.166063
Q9BV57	Q9BV57	1,2-dihydroxy-3-keto-5-methylthiopentene dioxygenase	ADI1	11	11	11	72.1	72.1	72.1	21.498	0	49.311	17	265430	293610	236670	208330	272560	209350	0.275103	0.326056	0.233642	0.15827	0.295047	0.419604
P55263	P55263	Adenosine kinase	ADK	23	23	22	71.8	71.8	71.8	40.545	0	236.65	66	800970	954180	692020	596340	785880	621720	0.918076	1.0061	0.859521	0.771685	0.911241	1.657
Q7Z4H4	Q7Z4H4	ADM2;Adrenomedullin-2;Intermedin-short	ADM2	1	1	1	5.4	5.4	5.4	15.865	0.0040337	1.3616	2	3246.1	2628.5	3415.6	3873.7	2212.7	3995.2	-2.28864	-2.39494	-2.23868	-2.166	-2.50598	1.04396
Q9H2P0	Q9H2P0	Activity-dependent neuroprotector homeobox protein	ADNP	56	56	56	55.9	55.9	55.9	123.56	0	323.31	140	1700300	1575300	1669000	1890200	1743400	2170700	1.35628	1.29537	1.37306	1.44456	1.37489	-1.35006
Q6IQ32	Q6IQ32	ADNP homeobox protein 2	ADNP2	16	16	16	18	18	18	122.83	0	77.565	19	202810	207600	205900	222220	213940	251130	0.118456	0.126048	0.152399	0.195917	0.154134	0.352246
Q96SZ5	Q96SZ5	2-aminoethanethiol dioxygenase	ADO	12	12	12	53.3	53.3	53.3	29.751	0	64.191	18	122950	131300	106830	104300	126870	107520	-0.172906	-0.138288	-0.230352	-0.245264	-0.149924	-0.222727
Q9BRR6	Q9BRR6	ADP-dependent glucokinase	ADPGK	13	13	13	37	37	37	54.088	0	205.82	42	435660	378610	421420	452870	390770	516730	0.563567	0.472759	0.5702	0.611167	0.504681	0.51472
P54922	P54922	[Protein ADP-ribosylarginine] hydrolase	ADPRH	3	3	3	10.6	10.6	10.6	39.506	0	8.9829	4	17294	17268	19569	18711	20949	22427	-1.31475	-1.30879	-1.22043	-1.24741	-1.19796	0.118687
Q9NX46	Q9NX46	Poly(ADP-ribose) glycohydrolase ARH3	ADPRHL2	13	13	13	54.5	54.5	54.5	38.946	0	146.64	27	378500	392450	352290	339390	390020	384050	0.481689	0.493474	0.465682	0.442921	0.503563	-1.06258
P35368	P35368	Alpha-1B adrenergic receptor	ADRA1B	2	2	2	5.4	5.4	5.4	56.835	0	5.1235	2	4386	4046.6	9652	9690.3	5128.9	7691.6	-2.11344	-2.14599	-1.63271	-1.63119	-2.0168	2.01209
P25098	P25098	Beta-adrenergic receptor kinase 1	ADRBK1	13	13	7	21.8	21.8	11.2	79.573	0	38.708	15	225890	214980	195720	176830	223910	197600	0.1812	0.146203	0.122821	0.0626529	0.180639	-0.192744
P35626	P35626	Beta-adrenergic receptor kinase 2	ADRBK2	8	2	2	13.7	3.1	3.1	79.709	0	11.517	2	15436	15189	13073	13245	13337	14988	-1.38092	-1.38281	-1.45574	-1.44892	-1.46071	-0.0860215
Q16186	Q16186	Proteasomal ubiquitin receptor ADRM1	ADRM1	10	10	10	26.3	26.3	26.3	42.153	0	196.45	41	473010	503050	430650	411600	489210	450220	0.611452	0.636729	0.582838	0.555434	0.635416	-0.274761
P30566	P30566	Adenylosuccinate lyase	ADSL	23	23	23	57	57	57	54.889	0	317.58	69	1161300	1247300	1153600	996220	1148400	1006400	1.13433	1.16066	1.15762	1.07099	1.13196	-0.257807
P30520;Q8N142	P30520	Adenylosuccinate synthetase isozyme 2	ADSS	22	22	22	54.8	54.8	54.8	50.097	0	320.88	60	1007200	1126100	1013500	854560	1088700	904950	1.05145	1.10168	1.08209	0.981531	1.1009	-2.03644
Q8IUX7;Q8N436	Q8IUX7	Adipocyte enhancer-binding protein 1	AEBP1	11	11	11	13.8	13.8	13.8	130.93	0	52.155	14	47348	40763	32895	37342	31120	39888	-0.728429	-0.8132	-0.917463	-0.844368	-0.967665	0.662586
Q6ZN18	Q6ZN18	Zinc finger protein AEBP2	AEBP2	7	7	7	25.1	25.1	25.1	54.466	0	50.928	9	50607	48388	45450	39341	43016	44356	-0.689678	-0.71426	-0.728879	-0.813951	-0.779294	-0.450712
Q8WTP8	Q8WTP8	Apoptosis-enhancing nuclease	AEN	4	4	4	18.5	18.5	18.5	36.35	0	12.086	5	18871	27449	23635	28774	23453	26597	-1.26395	-1.04137	-1.11031	-0.996395	-1.13226	1.03505
Q08117	Q08117	Amino-terminal enhancer of split	AES	5	5	5	32.5	32.5	32.5	21.97	0	23.531	9	47930	43215	40705	40042	45339	43263	-0.721317	-0.779497	-0.793197	-0.80365	-0.748689	-1.12697
Q8N556	Q8N556	Actin filament-associated protein 1	AFAP1	4	4	4	6.4	6.4	6.4	80.724	0	3.8649	4	2511.6	3410.3	2796.5	2390.3	3365.6	2751.7	-2.43798	-2.2447	-2.35534	-2.44759	-2.26194	-0.739601
Q8TED9	Q8TED9	Actin filament-associated protein 1-like 1	AFAP1L1	2	2	2	3	3	3	86.431	0	3.8302	2	5711	6709.4	7079.9	8491.6	6849.1	8447.1	-1.95976	-1.85425	-1.81349	-1.70821	-1.8485	-0.742927
Q9UHB7	Q9UHB7	AF4/FMR2 family member 4	AFF4	16	16	16	18.9	18.9	18.9	127.46	0	91.873	26	361960	342620	345550	300010	323770	305160	0.455677	0.415126	0.454414	0.370984	0.395234	1.04548
Q9Y4W6	Q9Y4W6	AFG3-like protein 2	AFG3L2	39	39	38	49.2	49.2	49.2	88.583	0	323.31	123	2349300	1917800	2488700	2794900	1725600	2963100	1.5445	1.40889	1.60612	1.67268	1.36891	-0.114612
Q6ULP2	Q6ULP2	Aftiphilin	AFTPH	20	20	20	34.8	34.8	34.8	102.11	0	194.05	30	153730	156970	163930	148660	156870	159860	-0.0428418	-0.0352543	0.0194281	-0.0385592	-0.0264141	0.154083
P20933	P20933	N(4)-(beta-N-acetylglucosaminyl)-L-asparaginase;Glycosylasparaginase alpha chain;Glycosylasparaginase beta chain	AGA	8	8	8	33.8	33.8	33.8	37.208	0	70.08	18	165250	161870	136840	140200	201380	195500	-0.000774268	-0.0175187	-0.0859364	-0.0727345	0.118928	-0.506956
Q9UPQ3	Q9UPQ3	Arf-GAP with GTPase, ANK repeat and PH domain-containing protein 1	AGAP1	3	3	2	5.8	5.8	4	94.469	0	44.688	4	20041	18993	19274	18208	20189	19945	-1.22893	-1.25385	-1.22929	-1.2633	-1.21946	-1.20216
Q96P47	Q96P47	Arf-GAP with GTPase, ANK repeat and PH domain-containing protein 3	AGAP3	3	2	2	5.3	3.4	3.4	95.043	0	22.139	2	22334	25351	22004	19276	25371	19181	-1.16587	-1.08725	-1.15202	-1.23006	-1.08651	-3.23028
P52594	P52594	Arf-GAP domain and FG repeat-containing protein 1	AGFG1	10	10	10	26.7	26.7	26.7	58.259	0	144.65	33	240300	241340	217300	194470	208370	184560	0.217201	0.212939	0.183833	0.118115	0.138784	-0.543243
O95081	O95081	Arf-GAP domain and FG repeat-containing protein 2	AGFG2	2	2	2	5	5	5	48.962	0	10.841	2	28876	27575	27264	23766	25933	24648	-1.01631	-1.03873	-1.02699	-1.10792	-1.07376	1.0679
Q8N302	Q8N302	Angiogenic factor with G patch and FHA domains 1	AGGF1	8	8	8	13.6	13.6	13.6	80.976	0	48.988	12	43981	47050	40931	40445	45152	43478	-0.771372	-0.730439	-0.789967	-0.797809	-0.751094	-3.15976
Q53H12	Q53H12	Acylglycerol kinase, mitochondrial	AGK	22	22	22	57.3	57.3	57.3	47.137	0	196.01	56	697750	651780	709870	776520	559530	829610	0.837761	0.786181	0.874377	0.925675	0.713568	0.419785
P35573	P35573	Glycogen debranching enzyme;4-alpha-glucanotransferase;Amylo-alpha-1,6-glucosidase	AGL	43	43	43	36.3	36.3	36.3	174.76	0	320.59	59	727980	750930	671630	614980	759710	675190	0.862451	0.867885	0.842076	0.789638	0.891533	0.323182
Q9UL18;Q9HCK5	Q9UL18;Q9HCK5	Protein argonaute-1;Protein argonaute-4	AGO1;AGO4	12	3	3	17.7	5.3	5.3	97.213	0	11.391	3	18173	20855	11522	12560	17229	15002	-1.28589	-1.19989	-1.52941	-1.4799	-1.31171	0.847907
Q9UKV8	Q9UKV8	Protein argonaute-2	AGO2	34	34	27	45.6	45.6	36	97.207	0	219.6	55	631560	670600	588420	575710	625800	614310	0.779739	0.802605	0.764921	0.75115	0.778701	-0.0695794
Q9H9G7	Q9H9G7	Protein argonaute-3	AGO3	13	7	5	21.6	13.1	10.3	97.359	0	41.142	7	56537	64839	54389	56331	60879	63783	-0.625172	-0.5454	-0.624143	-0.604572	-0.577193	-0.950706
Q99943	Q99943	1-acyl-sn-glycerol-3-phosphate acyltransferase alpha	AGPAT1	6	6	6	23.7	23.7	23.7	31.716	0	37.563	7	22615	21520	23469	26620	21802	31921	-1.15859	-1.18178	-1.11442	-1.04178	-1.17473	1.42589
O15120	O15120	1-acyl-sn-glycerol-3-phosphate acyltransferase beta	AGPAT2	4	4	4	16.9	16.9	16.9	30.914	0	7.9666	6	20539	17384	20221	20092	15229	22595	-1.21464	-1.30493	-1.20131	-1.20588	-1.38352	-2.73642
Q9NRZ5	Q9NRZ5	1-acyl-sn-glycerol-3-phosphate acyltransferase delta	AGPAT4	8	8	7	20.9	20.9	19	44.021	0	14.044	8	54218	42504	61491	64393	44458	62127	-0.649554	-0.789069	-0.552552	-0.526554	-0.760108	0.2939
Q9NUQ2	Q9NUQ2	1-acyl-sn-glycerol-3-phosphate acyltransferase epsilon	AGPAT5	6	6	6	24.5	24.5	24.5	42.072	0	61.05	11	94476	90333	92083	112120	82691	115270	-0.326265	-0.354072	-0.317005	-0.203094	-0.399004	2.32747
Q86UL3	Q86UL3	Glycerol-3-phosphate acyltransferase 4	AGPAT6	11	10	10	26.8	24.8	24.8	52.07	0	48.675	16	178040	157870	189030	210490	161870	232950	0.042624	-0.0319559	0.102533	0.164287	-0.00815694	-0.0610967
Q53EU6	Q53EU6	Glycerol-3-phosphate acyltransferase 3	AGPAT9	14	14	13	39.9	39.9	37.8	48.705	0	69.208	20	341350	321740	315380	358090	250650	373890	0.421548	0.378846	0.401122	0.474204	0.246284	-0.909927
O00116	O00116	Alkyldihydroxyacetonephosphate synthase, peroxisomal	AGPS	35	35	34	61.9	61.9	57	72.911	0	323.31	141	2534100	2194600	2440700	2686600	2191500	2817000	1.58858	1.48668	1.59476	1.64963	1.50799	-0.582402
O00468	O00468	Agrin;Agrin N-terminal 110 kDa subunit;Agrin C-terminal 110 kDa subunit;Agrin C-terminal 90 kDa fragment;Agrin C-terminal 22 kDa fragment	AGRN	47	47	47	36	36	36	217.32	0	323.31	82	597300	547170	544040	599820	637270	743720	0.74727	0.685237	0.719177	0.775079	0.78927	0.410346
Q9UPW5	Q9UPW5	Cytosolic carboxypeptidase 1	AGTPBP1	5	5	5	4.7	4.7	4.7	138.45	0	20.879	8	16266	15765	13664	13796	14456	12242	-1.35043	-1.36133	-1.42995	-1.42515	-1.41383	-1.25605
Q6RW13	Q6RW13	Type-1 angiotensin II receptor-associated protein	AGTRAP	2	2	2	18.9	18.9	18.9	17.419	0	39.312	3	15742	17358	16375	15138	20605	22386	-1.36949	-1.30579	-1.32437	-1.37101	-1.20759	0.574709
Q8WYP5	Q8WYP5	Protein ELYS	AHCTF1	56	56	56	34.2	34.2	34.2	252.5	0	323.31	100	1109600	748780	929400	936480	713830	984030	1.10782	0.866231	1.03156	1.03492	0.855286	0.136814
P23526	P23526	Adenosylhomocysteinase	AHCY	28	28	27	57.9	57.9	56.2	47.716	0	313.84	181	2534600	2751900	2581700	2188200	2751600	2217000	1.5887	1.61724	1.62752	1.52995	1.64043	-0.670934
O43865	O43865	Putative adenosylhomocysteinase 2	AHCYL1	19	19	11	42.3	42.3	26.2	58.951	0	136.63	32	406770	397060	428260	376380	414650	366580	0.523623	0.500212	0.579592	0.503259	0.539196	-0.193593
Q96HN2	Q96HN2	Putative adenosylhomocysteinase 3	AHCYL2	10	2	2	19.3	5.4	5.4	66.72	0	11.136	2	9201.4	8153.5	8135	8081.7	9408.5	7981.4	-1.6821	-1.74177	-1.73246	-1.73707	-1.66375	0.663497
Q5TGY3	Q5TGY3	AT-hook DNA-binding motif-containing protein 1	AHDC1	23	23	23	22.4	22.4	22.4	168.35	0	156.59	30	245690	223390	214120	235660	233860	272020	0.230114	0.168345	0.175233	0.230168	0.205938	-0.455349
Q8N157	Q8N157	Jouberin	AHI1	3	3	3	3.4	3.4	3.4	137.11	0	4.1503	3	3900.1	3971.4	2775.2	2781.8	3224.5	2689	-2.18179	-2.15681	-2.3598	-2.35912	-2.28686	-0.703615
Q09666	Q09666	Neuroblast differentiation-associated protein AHNAK	AHNAK	389	389	387	80.4	80.4	80.4	629.09	0	323.31	2083	29739000	29719000	32637000	38069000	34801000	41969000	3.02221	2.99019	3.10742	3.19594	3.11696	0.252108
Q8IVF2	Q8IVF2	Protein AHNAK2	AHNAK2	120	119	119	45.1	44.7	44.7	616.62	0	323.31	189	1825800	1637400	2203800	2390800	2004500	2426100	1.39774	1.31768	1.5352	1.58159	1.45609	0.861909
O95433	O95433	Activator of 90 kDa heat shock protein ATPase homolog 1	AHSA1	26	26	26	81.4	81.4	81.4	38.274	0	323.31	147	2023900	2160000	2135200	1882000	2248100	1897700	1.45771	1.47751	1.51676	1.44202	1.52283	-0.563392
Q96BJ3	Q96BJ3	Axin interactor, dorsalization-associated protein	AIDA	11	11	11	46.1	46.1	46.1	35.023	0	90.18	14	94249	93978	97782	88793	99440	89726	-0.327665	-0.331248	-0.281976	-0.339149	-0.291678	-1.70052
Q9BQI0	Q9BQI0	Allograft inflammatory factor 1-like	AIF1L	5	5	5	38	38	38	17.068	0	12.627	9	116700	132470	105740	108550	129270	131550	-0.203278	-0.133169	-0.236334	-0.221968	-0.139019	-0.442033
O95831	O95831	Apoptosis-inducing factor 1, mitochondrial	AIFM1	24	24	24	47.1	47.1	47.1	66.9	0	323.31	88	1364500	1340000	1521800	1748100	1613000	1947400	1.2282	1.20203	1.3192	1.39897	1.32965	-1.73517
Q9BRQ8	Q9BRQ8	Apoptosis-inducing factor 2	AIFM2	15	15	15	50.9	50.9	50.9	40.526	0	243.71	30	229480	255830	181740	201650	212590	237680	0.190379	0.246582	0.079591	0.139262	0.150451	-0.595163
Q9Y4K1	Q9Y4K1	Absent in melanoma 1 protein	AIM1	12	12	12	9.3	9.3	9.3	188.67	0	36.424	13	70049	76169	90946	97378	106490	107260	-0.500416	-0.452477	-0.324252	-0.285317	-0.25182	-0.735132
Q12904	Q12904	Aminoacyl tRNA synthase complex-interacting multifunctional protein 1;Endothelial monocyte-activating polypeptide 2	AIMP1	22	21	21	82.1	79.8	79.8	34.352	0	323.31	87	1597300	1699400	1538600	1449900	1685600	1597100	1.31991	1.33912	1.32561	1.28988	1.35527	0.0675024
Q13155	Q13155	Aminoacyl tRNA synthase complex-interacting multifunctional protein 2	AIMP2	12	12	12	51.6	51.6	51.6	35.348	0	294.33	55	702590	743800	668410	658280	750370	718070	0.841785	0.862381	0.839272	0.829324	0.884335	-0.205274
O00170	O00170	AH receptor-interacting protein	AIP	17	17	17	52.4	52.4	52.4	37.636	0	188.12	45	653280	620840	563250	531480	648040	632770	0.799423	0.758119	0.73942	0.704525	0.799021	-1.79938
Q96IF1	Q96IF1	LIM domain-containing protein ajuba	AJUBA	15	14	14	38.7	37.2	37.2	56.933	0	86.717	18	149150	164530	158420	151260	158220	157880	-0.0604491	-0.00811379	-0.000515162	-0.0284467	-0.0214282	0.167842
P00568;Q9Y6K8	P00568	Adenylate kinase isoenzyme 1	AK1	8	8	8	48.5	48.5	48.5	21.635	0	99.909	14	190750	185150	165550	132290	172750	139120	0.0827666	0.0600133	0.025165	-0.106607	0.0296967	0.21455
P54819	P54819	Adenylate kinase 2, mitochondrial;Adenylate kinase 2, mitochondrial, N-terminally processed	AK2	18	18	18	74.9	74.9	74.9	26.477	0	323.31	136	1768800	1747100	2009000	2103500	2035900	2281000	1.37928	1.3551	1.48122	1.50692	1.46514	-0.319533
Q9UIJ7	Q9UIJ7	GTP:AMP phosphotransferase AK3, mitochondrial	AK3	15	15	15	61.7	61.7	61.7	25.565	0	232.89	50	866220	823120	908810	957650	982260	1094900	0.963668	0.920847	1.01849	1.04796	1.04103	1.56181
P27144	P27144	Adenylate kinase 4, mitochondrial	AK4	14	14	14	67.3	67.3	67.3	25.268	0	129.27	70	529040	540100	557250	625140	569420	650210	0.676622	0.677734	0.733172	0.799195	0.723763	1.41951
Q9Y3D8	Q9Y3D8	Adenylate kinase isoenzyme 6	AK6	8	8	8	65.7	65.7	65.7	20.061	0	103.15	22	248420	275550	211990	185870	238470	190460	0.236547	0.289427	0.169401	0.0917342	0.217298	0.0891298
Q92667	Q92667	A-kinase anchor protein 1, mitochondrial	AKAP1	25	25	25	34.1	34.1	34.1	97.34	0	181.74	44	377210	370810	381530	428340	290730	413600	0.479702	0.460747	0.512194	0.578686	0.332601	0.665097
O43572	O43572	A-kinase anchor protein 10, mitochondrial	AKAP10	11	11	11	23.9	23.9	23.9	73.817	0	46.816	14	59562	59562	59730	60008	62304	66456	-0.594829	-0.59438	-0.569501	-0.56769	-0.56373	-0.842453
Q9UKA4	Q9UKA4	A-kinase anchor protein 11	AKAP11	11	11	11	7.4	7.4	7.4	210.51	0	27.57	12	69546	74983	71411	71865	78697	67959	-0.504612	-0.461531	-0.465309	-0.46252	-0.427812	0.378498
Q02952	Q02952	A-kinase anchor protein 12	AKAP12	48	48	48	42.9	42.9	42.9	191.48	0	323.31	77	740170	869000	878460	769030	749000	663340	0.872119	0.952144	0.998677	0.920022	0.883272	0.10973
Q12802	Q12802	A-kinase anchor protein 13	AKAP13	26	26	26	15.8	15.8	15.8	307.55	0	112.55	30	170790	165360	151680	160580	170100	193140	0.0184223	-0.00521047	-0.0258769	0.00642807	0.0207012	0.569502
Q02040	Q02040	A-kinase anchor protein 17A	AKAP17A	17	17	17	22.6	22.6	22.6	80.735	0	46.116	21	260220	257500	278910	290780	270860	333610	0.263563	0.250336	0.329437	0.352757	0.291407	0.0594599
Q9Y2D5	Q9Y2D5	A-kinase anchor protein 2	AKAP2	31	31	31	43.8	43.8	43.8	94.659	0	323.31	72	597550	772480	633940	673190	608060	696180	0.747513	0.88421	0.808386	0.842387	0.761967	0.216956
P24588	P24588	A-kinase anchor protein 5	AKAP5	3	3	3	11.5	11.5	11.5	47.088	0	13.66	3	7607.4	6829.2	7484.7	8342.8	9493.7	9764.3	-1.79284	-1.84403	-1.78106	-1.71852	-1.6585	-0.481257
Q13023	Q13023	A-kinase anchor protein 6	AKAP6	1	1	1	0.9	0.9	0.9	256.72	0.0091847	1.0223	4	122880	153910	127380	150510	140220	153760	-0.173238	-0.0466136	-0.127725	-0.0313461	-0.0917058	-0.321641
O43823	O43823	A-kinase anchor protein 8	AKAP8	26	26	26	48.6	48.6	48.6	76.107	0	255.39	74	541600	623110	582690	635760	582430	650430	0.690281	0.760225	0.759212	0.80902	0.736908	0.295145
Q9ULX6	Q9ULX6	A-kinase anchor protein 8-like	AKAP8L	19	19	18	37.3	37.3	31.3	71.639	0	219.95	31	324520	353820	337290	385000	341450	413590	0.392114	0.433685	0.440301	0.516467	0.426173	-0.876272
Q99996	Q99996	A-kinase anchor protein 9	AKAP9	81	81	81	26.2	26.2	26.2	452.98	0	323.31	105	853610	882370	790050	827900	911650	928430	0.955131	0.960954	0.936801	0.963045	0.997624	0.0656309
Q9H9L7	Q9H9L7	Akirin-1	AKIRIN1	4	4	2	21.9	21.9	14.1	21.867	0	3.6952	4	6538.9	8130.7	6213.8	4825.6	7056.4	4623.4	-1.88095	-1.74338	-1.88961	-2.03784	-1.83115	0.0840838
P14550	P14550	Alcohol dehydrogenase [NADP(+)]	AKR1A1	23	23	23	73.8	73.8	73.8	36.573	0	260.94	60	746470	680550	698370	609940	871150	703040	0.877053	0.811103	0.864849	0.784838	0.971181	-0.615452
P15121;C9JRZ8	P15121	Aldose reductase	AKR1B1	16	16	16	72.2	72.2	72.2	35.853	0	143.08	59	802150	862660	819620	697580	970190	698010	0.918933	0.947919	0.958235	0.863145	1.03384	0.471058
P42330;Q04828;P17516	P42330;Q04828	Aldo-keto reductase family 1 member C3;Aldo-keto reductase family 1 member C1	AKR1C3;AKR1C1	4	4	4	21.4	21.4	21.4	36.853	0	33.468	4	12465	12076	10780	11495	14508	13092	-1.50537	-1.51514	-1.56824	-1.53158	-1.41174	0.343776
O43488;Q8NHP1;O95154	O43488	Aflatoxin B1 aldehyde reductase member 2	AKR7A2	12	12	12	43.2	43.2	43.2	39.589	0	152.19	34	586780	559280	522200	464220	612560	534380	0.736925	0.697868	0.695278	0.625605	0.766257	0.959971
P31749	P31749	RAC-alpha serine/threonine-protein kinase	AKT1	11	6	4	24.2	11.2	9.6	55.686	0	12.805	5	56130	47440	46795	40731	56936	48282	-0.629378	-0.725676	-0.711867	-0.793699	-0.616157	-0.662464
Q96B36	Q96B36	Proline-rich AKT1 substrate 1	AKT1S1	9	9	9	45.3	45.3	45.3	27.383	0	86.169	15	149540	157990	143690	138250	167510	155070	-0.058929	-0.0315172	-0.0574429	-0.0809038	0.0117727	0.276061
P31751	P31751	RAC-beta serine/threonine-protein kinase	AKT2	18	18	14	46.4	46.4	35.6	55.768	0	142.31	28	375320	360390	337310	316150	371070	337140	0.476777	0.444302	0.440336	0.401548	0.47458	0.880615
Q9Y243	Q9Y243	RAC-gamma serine/threonine-protein kinase	AKT3	13	10	9	38.2	29	26.9	55.774	0	57.866	16	233110	227200	192800	177550	218870	192580	0.199516	0.178103	0.114052	0.0650233	0.167392	1.14247
Q9H8T0	Q9H8T0	AKT-interacting protein	AKTIP	5	5	5	22.9	22.9	22.9	33.128	0	27.279	6	114650	114740	103240	107020	104880	119480	-0.213596	-0.216076	-0.250292	-0.230248	-0.260685	-0.778127
P13716	P13716	Delta-aminolevulinic acid dehydratase	ALAD	7	7	7	28.5	28.5	28.5	36.294	0	41.453	11	103640	93414	98257	85050	104920	95672	-0.272371	-0.334721	-0.279149	-0.364269	-0.260463	0.921752
P13196	P13196	5-aminolevulinate synthase, nonspecific, mitochondrial	ALAS1	12	12	12	24.1	24.1	24.1	70.58	0	49.773	18	187730	209440	186800	194870	163060	175210	0.0734762	0.13114	0.0956104	0.119314	-0.00389499	0.497381
Q13740	Q13740	CD166 antigen	ALCAM	28	28	28	51.3	51.3	51.3	65.102	0	323.31	137	2677500	2743000	2888100	3322900	2346700	3375900	1.62063	1.61537	1.69294	1.77361	1.54781	0.508607
Q8IZ83	Q8IZ83	Aldehyde dehydrogenase family 16 member A1	ALDH16A1	18	18	17	31.5	31.5	30.4	85.126	0	168.78	29	257070	254870	227110	207330	264610	235270	0.256473	0.244412	0.20959	0.155464	0.277822	-1.65114
P54886	P54886	Delta-1-pyrroline-5-carboxylate synthase;Glutamate 5-kinase;Gamma-glutamyl phosphate reductase	ALDH18A1	45	45	45	64.4	64.4	64.4	87.301	0	323.31	241	3590600	3406700	3665700	4112800	3691300	4761100	1.79145	1.7404	1.83202	1.898	1.81139	0.572536
O94788	O94788	Retinal dehydrogenase 2	ALDH1A2	5	2	2	5	1.7	1.7	56.723	0	3.7322	2	31313	28472	39033	40100	32524	40210	-0.969144	-1.02026	-0.817664	-0.802806	-0.941988	0.871122
P30837;P47895	P30837	Aldehyde dehydrogenase X, mitochondrial	ALDH1B1	28	28	26	61.1	61.1	59.4	57.206	0	323.31	146	1954800	2116600	2280000	2532100	2237500	2749000	1.43749	1.46579	1.55503	1.61509	1.52008	-0.0319508
O75891	O75891	Cytosolic 10-formyltetrahydrofolate dehydrogenase	ALDH1L1	5	1	1	6	1.7	1.7	98.828	0	7.3593	2	23635	22819	22539	25355	25371	27253	-1.13291	-1.14796	-1.138	-1.07018	-1.08651	0.301128
Q3SY69	Q3SY69	Mitochondrial 10-formyltetrahydrofolate dehydrogenase	ALDH1L2	32	32	28	46.9	46.9	42.7	101.74	0	282.43	50	504280	515300	521260	596210	620500	702610	0.648718	0.650612	0.694226	0.771558	0.773752	-0.248292
P05091	P05091	Aldehyde dehydrogenase, mitochondrial	ALDH2	26	24	22	64.2	62.5	59.6	56.381	0	323.31	73	1215200	1242200	850690	962420	1091000	1312800	1.16074	1.1583	0.979939	1.05086	1.10213	-2.25597
P51648	P51648	Fatty aldehyde dehydrogenase	ALDH3A2	18	18	18	32.8	32.8	32.8	54.847	0	114.66	31	567240	515830	505590	627000	453860	736400	0.717209	0.651205	0.676422	0.800928	0.591772	0.355214
P43353;P48448	P43353;P48448	Aldehyde dehydrogenase family 3 member B1;Aldehyde dehydrogenase family 3 member B2	ALDH3B1;ALDH3B2	4	4	4	11.8	11.8	11.8	51.839	0	8.5116	4	7955.7	6546.6	6081.5	6157.4	8591	8091.4	-1.76678	-1.86842	-1.90216	-1.89569	-1.71664	0.75797
P30038	P30038	Delta-1-pyrroline-5-carboxylate dehydrogenase, mitochondrial	ALDH4A1	24	24	24	52.8	52.8	52.8	61.719	0	302.3	59	583340	513090	596830	632810	668940	740520	0.733503	0.648132	0.773199	0.806308	0.817492	-0.262677
P51649	P51649	Succinate-semialdehyde dehydrogenase, mitochondrial	ALDH5A1	12	12	12	32.1	32.1	32.1	57.214	0	97.652	19	252480	250890	181610	186840	240600	250130	0.245985	0.235331	0.0791738	0.0947701	0.222472	-0.235572
Q02252	Q02252	Methylmalonate-semialdehyde dehydrogenase [acylating], mitochondrial	ALDH6A1	27	27	27	59.3	59.3	59.3	57.839	0	323.31	66	658120	557690	722210	785930	946540	1015500	0.80372	0.696225	0.88443	0.9327	1.01948	0.773823
P49419	P49419	Alpha-aminoadipic semialdehyde dehydrogenase	ALDH7A1	21	21	21	54.4	54.4	54.4	58.486	0	323.31	113	1984000	1811400	1783500	1728400	2156200	2091400	1.44612	1.37595	1.41177	1.39236	1.49854	0.28509
P49189	P49189	4-trimethylaminobutyraldehyde dehydrogenase	ALDH9A1	26	26	26	55.7	55.7	55.7	53.801	0	262.85	89	903950	949130	833160	808730	943940	836790	0.988488	1.00304	0.967793	0.94938	1.01788	0.434346
P04075;P05062	P04075	Fructose-bisphosphate aldolase A	ALDOA	32	32	27	88.7	88.7	77.2	39.42	0	323.31	304	2839600	2943900	2500500	2083800	2567200	2057300	1.65485	1.65616	1.60888	1.50143	1.60007	0.439985
P09972	P09972	Fructose-bisphosphate aldolase C	ALDOC	10	5	5	31.3	17	17	39.455	0	150.81	18	230060	214070	210960	196320	214130	206740	0.191849	0.143756	0.16656	0.123638	0.154651	-0.283123
Q9BT22;Q6GMV1;C9J202	Q9BT22	Chitobiosyldiphosphodolichol beta-mannosyltransferase	ALG1	12	12	12	26.9	26.9	26.9	52.518	0	53.738	18	97369	76130	106710	124690	60647	119670	-0.308706	-0.452773	-0.231008	-0.141116	-0.579415	-0.604296
Q5I7T1;Q5BKT4	Q5I7T1;Q5BKT4	Putative Dol-P-Glc:Glc(2)Man(9)GlcNAc(2)-PP-Dol alpha-1,2-glucosyltransferase;Dol-P-Glc:Glc(2)Man(9)GlcNAc(2)-PP-Dol alpha-1,2-glucosyltransferase	ALG10B;ALG10	3	3	3	6.3	6.3	6.3	55.447	0	16.133	4	45249	41129	48894	51655	43878	56841	-0.754826	-0.808043	-0.686271	-0.655117	-0.767749	0.333141
Q2TAA5	Q2TAA5	GDP-Man:Man(3)GlcNAc(2)-PP-Dol alpha-1,2-mannosyltransferase	ALG11	9	9	9	25.4	25.4	25.4	55.65	0	41.757	12	141400	130130	145840	162130	130780	184910	-0.0915129	-0.143453	-0.04878	0.012031	-0.132261	-0.519008
Q9BV10	Q9BV10	Dol-P-Man:Man(7)GlcNAc(2)-PP-Dol alpha-1,6-mannosyltransferase	ALG12	4	4	4	7.8	7.8	7.8	54.654	0	8.7234	6	88930	73576	88738	96094	74086	108570	-0.361483	-0.472461	-0.338589	-0.293059	-0.462945	0.500971
Q9NP73	Q9NP73	Putative bifunctional UDP-N-acetylglucosamine transferase and deubiquitinase ALG13	ALG13	3	3	3	3.1	3.1	3.1	126.05	0	18.965	5	18515	21248	16824	21458	20523	24729	-1.27504	-1.18912	-1.30859	-1.16751	-1.20991	0.618903
Q96F25	Q96F25	UDP-N-acetylglucosamine transferase subunit ALG14 homolog	ALG14	1	1	1	5.6	5.6	5.6	24.15	0.00011989	2.6459	2	15111	14143	13771	17174	12521	19650	-1.39331	-1.42398	-1.4254	-1.2974	-1.49745	-0.0162521
Q9H553	Q9H553	Alpha-1,3/1,6-mannosyltransferase ALG2	ALG2	13	13	13	29.8	29.8	29.8	47.091	0	62.202	19	232400	242020	258160	292150	250650	289960	0.19774	0.214563	0.28434	0.355499	0.246284	0.866717
Q92685	Q92685	Dol-P-Man:Man(5)GlcNAc(2)-PP-Dol alpha-1,3-mannosyltransferase	ALG3	5	5	5	10.3	10.3	10.3	50.126	0	15.746	8	36292	28995	35152	35712	25738	35732	-0.88324	-1.00975	-0.878753	-0.8704	-1.07816	0.329635
Q9Y673	Q9Y673	Dolichyl-phosphate beta-glucosyltransferase	ALG5	12	12	12	41.4	41.4	41.4	36.946	0	92.015	25	323150	281200	347720	390040	249050	413260	0.389651	0.301138	0.458065	0.524053	0.242557	1.00589
Q9Y672	Q9Y672	Dolichyl pyrophosphate Man9GlcNAc2 alpha-1,3-glucosyltransferase	ALG6	3	3	3	6.7	6.7	6.7	58.12	0	4.4572	3	56676	45460	39083	40403	42285	53396	-0.623742	-0.750275	-0.816917	-0.798415	-0.789268	-0.023996
Q9BVK2	Q9BVK2	Probable dolichyl pyrophosphate Glc1Man9GlcNAc2 alpha-1,3-glucosyltransferase	ALG8	2	2	2	5.1	5.1	5.1	60.087	0	5.2895	6	53717	50607	47389	53800	43203	55701	-0.654958	-0.688388	-0.704509	-0.631385	-0.77677	0.164407
Q9H6U8	Q9H6U8	Alpha-1,2-mannosyltransferase ALG9	ALG9	7	7	7	16.7	16.7	16.7	69.863	0	71.276	9	61541	48724	64249	70825	47063	76433	-0.575801	-0.710267	-0.526958	-0.471023	-0.726973	1.32141
Q13686	Q13686	Alkylated DNA repair protein alkB homolog 1	ALKBH1	12	12	12	43.7	43.7	43.7	43.831	0	120.9	20	241750	261430	243820	264400	250240	269610	0.220703	0.259075	0.251003	0.297287	0.245331	-0.0897223
Q6NS38	Q6NS38	Alpha-ketoglutarate-dependent dioxygenase alkB homolog 2	ALKBH2	3	3	3	11.9	11.9	11.9	29.322	0	13.572	3	15309	19124	14531	12869	14577	13088	-1.38573	-1.24988	-1.39406	-1.46572	-1.40898	1.11312
Q96Q83	Q96Q83	Alpha-ketoglutarate-dependent dioxygenase alkB homolog 3	ALKBH3	5	5	5	22	22	22	33.374	0	16.347	7	60067	53179	58247	54461	54229	59913	-0.589914	-0.659785	-0.584167	-0.624263	-0.644502	-1.12507
Q9NXW9	Q9NXW9	Alpha-ketoglutarate-dependent dioxygenase alkB homolog 4	ALKBH4	6	6	6	28.1	28.1	28.1	33.837	0	32.422	7	80257	84916	79701	71297	85080	79378	-0.421221	-0.389753	-0.401242	-0.467149	-0.382432	-1.94979
Q6P6C2	Q6P6C2	RNA demethylase ALKBH5	ALKBH5	17	17	17	51.3	51.3	51.3	44.255	0	252.07	33	445050	455940	353130	375550	379070	425530	0.575981	0.579995	0.467072	0.501972	0.486992	-0.54394
Q3KRA9	Q3KRA9	Alpha-ketoglutarate-dependent dioxygenase alkB homolog 6	ALKBH6	5	5	5	26.5	26.5	26.5	26.483	0	20.263	7	56719	60286	58473	49814	58567	54468	-0.623301	-0.587409	-0.581908	-0.676284	-0.599722	-1.45279
Q9BT30	Q9BT30	Alpha-ketoglutarate-dependent dioxygenase alkB homolog 7, mitochondrial	ALKBH7	6	6	6	34.8	34.8	34.8	24.516	0	47.538	6	27841	27378	30023	31823	28097	39359	-1.03756	-1.04286	-0.970755	-0.93765	-1.02713	0.950818
Q96BT7	Q96BT7	Alkylated DNA repair protein alkB homolog 8	ALKBH8	8	8	8	17.9	17.9	17.9	75.208	0	45.931	9	66478	60718	55281	52941	58186	51791	-0.530877	-0.583289	-0.614654	-0.640773	-0.60352	0.00221245
Q8TCU4	Q8TCU4	Alstrom syndrome protein 1	ALMS1	34	34	34	12.3	12.3	12.3	461.06	0	143.53	41	313350	315150	297500	267710	304660	265070	0.371723	0.366905	0.367076	0.304543	0.359834	1.31264
P09917	P09917	Arachidonate 5-lipoxygenase	ALOX5	4	4	4	8.2	8.2	8.2	77.982	0	15.502	4	37488	27419	53289	52855	45242	47887	-0.864364	-1.042	-0.636061	-0.641721	-0.749935	0.0682858
P05187;P10696;P09923	P05187;P10696	Alkaline phosphatase, placental type;Alkaline phosphatase, placental-like	ALPP;ALPPL2	6	6	6	16.6	16.6	16.6	57.953	0	23.667	6	10016	9106.3	12656	12773	9757.5	14946	-1.63271	-1.678	-1.47465	-1.47009	-1.64255	0.372014
Q96Q42	Q96Q42	Alsin	ALS2	6	6	6	4.3	4.3	4.3	183.63	0	15.515	7	20408	20891	19480	18236	18036	18162	-1.21837	-1.19889	-1.22309	-1.26241	-1.28508	1.12338
Q86V81	Q86V81	THO complex subunit 4	ALYREF	8	8	8	35.4	35.4	35.4	26.888	0	323.31	91	894040	1118600	873950	1001300	901410	933530	0.98207	1.09783	0.995675	1.07396	0.991051	1.40178
Q9UHK6	Q9UHK6	Alpha-methylacyl-CoA racemase	AMACR	4	4	4	17.8	17.8	17.8	42.386	0	27.762	5	29091	23805	32002	37139	34008	41655	-1.01199	-1.12355	-0.933518	-0.847548	-0.916025	-0.13739
Q9C0C7	Q9C0C7	Activating molecule in BECN1-regulated autophagy protein 1	AMBRA1	20	20	20	23.8	23.8	23.8	142.51	0	138.56	28	105910	108610	97987	91002	99643	99756	-0.259757	-0.247755	-0.280754	-0.324816	-0.290491	-0.0316653
P17707	P17707	S-adenosylmethionine decarboxylase proenzyme;S-adenosylmethionine decarboxylase alpha chain;S-adenosylmethionine decarboxylase beta chain	AMD1	3	3	3	9.9	9.9	9.9	38.339	0	12.125	5	108380	133170	99251	90662	105700	94242	-0.246336	-0.130128	-0.273277	-0.326999	-0.256153	0.595397
Q9Y303	Q9Y303	Putative N-acetylglucosamine-6-phosphate deacetylase	AMDHD2	6	6	6	19.8	19.8	19.8	43.747	0	31.088	7	218820	219320	198950	160500	226750	165020	0.162689	0.157736	0.132369	0.00613736	0.187973	-0.0957956
Q9UKV5	Q9UKV5	E3 ubiquitin-protein ligase AMFR	AMFR	15	15	15	35.6	35.6	35.6	72.995	0	99.299	26	70992	64367	68795	72889	65047	80893	-0.492632	-0.549616	-0.487079	-0.454268	-0.538659	-2.05217
Q86SJ2	Q86SJ2	Amphoterin-induced protein 2	AMIGO2	11	11	11	25.5	25.5	25.5	57.933	0	67.016	15	282540	272520	263080	278580	182350	243530	0.31147	0.283047	0.295353	0.327758	0.0611667	0.169463
Q6DCA0;Q9Y4X0	Q6DCA0	AMMECR1-like protein	AMMECR1L	5	5	5	18.4	18.4	18.4	34.499	0	11.851	5	42061	53354	38848	43118	42785	45033	-0.797358	-0.657889	-0.820435	-0.760481	-0.782427	0.889127
Q4VCS5	Q4VCS5	Angiomotin	AMOT	21	21	19	24.1	24.1	22.3	118.08	0	87.913	25	193800	184860	164900	172030	162200	180730	0.0920017	0.0591086	0.02287	0.046602	-0.00697145	-0.97374
Q8IY63	Q8IY63	Angiomotin-like protein 1	AMOTL1	13	11	11	19.1	17.2	17.2	106.57	0	39.199	12	74801	67687	65982	76671	80240	90427	-0.462206	-0.520597	-0.511433	-0.424763	-0.416513	1.14965
Q9Y2J4	Q9Y2J4	Angiomotin-like protein 2	AMOTL2	14	14	14	26.8	26.8	26.8	85.763	0	95.144	22	89346	101880	96364	89846	96219	93266	-0.358766	-0.284664	-0.290497	-0.332273	-0.310839	0.136788
Q01433;Q01432	Q01433	AMP deaminase 2	AMPD2	29	29	29	33.6	33.6	33.6	100.69	0	147.31	52	469960	490510	443380	422710	460760	407640	0.607686	0.622164	0.599831	0.570969	0.600552	-0.0360418
P49418	P49418	Amphiphysin	AMPH	15	14	14	28.2	27.1	27.1	76.256	0	107.28	20	181020	200960	177850	171160	209970	183010	0.0522877	0.107292	0.0669703	0.0436447	0.143235	0.39322
Q9H1A4	Q9H1A4	Anaphase-promoting complex subunit 1	ANAPC1	46	46	46	33.2	33.2	33.2	216.5	0	323.31	77	891870	935000	1089100	924500	889400	990100	0.980656	0.994381	1.12406	1.02741	0.983245	0.375984
Q9UM13	Q9UM13	Anaphase-promoting complex subunit 10	ANAPC10	7	7	6	42.7	42.7	35.7	21.252	0	24.615	10	50845	58431	50324	54920	52438	59023	-0.686946	-0.605442	-0.669455	-0.619368	-0.664045	0.585553
Q9NYG5	Q9NYG5	Anaphase-promoting complex subunit 11	ANAPC11	1	1	1	17.9	17.9	17.9	9.8405	0	7.1033	1	2439.9	3032.1	2547.9	2419.2	3245.8	2748.7	-2.45485	-2.31252	-2.40964	-2.44058	-2.28303	1.0331
Q9BS18	Q9BS18	Anaphase-promoting complex subunit 13	ANAPC13	1	1	1	24.3	24.3	24.3	8.5213	0	7.9366	1	20580	21417	23341	23287	18037	25073	-1.21348	-1.18455	-1.11761	-1.1198	-1.28504	-0.500554
Q96DE5	Q96DE5	Anaphase-promoting complex subunit 16	ANAPC16	5	5	5	76.4	76.4	76.4	11.667	0	83.009	10	222660	251490	223330	241740	249140	271270	0.172816	0.236709	0.1998	0.245026	0.242768	0.709945
Q9UJX6	Q9UJX6	Anaphase-promoting complex subunit 2	ANAPC2	19	19	19	30	30	30	93.827	0	180.25	25	307060	335360	292750	310790	323460	341060	0.359918	0.402768	0.357688	0.391574	0.394678	-0.854316
Q9UJX5	Q9UJX5	Anaphase-promoting complex subunit 4	ANAPC4	14	14	14	20.9	20.9	20.9	92.115	0	101.98	20	264060	292720	250010	278900	293930	317040	0.272091	0.324305	0.265628	0.328427	0.338971	-1.76844
Q9UJX4	Q9UJX4	Anaphase-promoting complex subunit 5	ANAPC5	23	23	23	38	38	38	85.076	0	159.22	32	438990	464660	395350	412600	432010	455900	0.567999	0.590926	0.53295	0.556849	0.563062	-0.223025
Q9UJX3	Q9UJX3	Anaphase-promoting complex subunit 7	ANAPC7	27	27	27	55.4	55.4	55.4	66.855	0	248.35	60	562940	588960	533470	581480	545020	602160	0.712779	0.727703	0.707732	0.756967	0.698279	0.119074
Q9UNK9	Q9UNK9	Protein angel homolog 1	ANGEL1	5	5	5	12.2	12.2	12.2	75.275	0	23.111	5	25821	30268	29504	30192	28315	34614	-1.08141	-0.984961	-0.980926	-0.968337	-1.02263	0.660653
Q5VTE6	Q5VTE6	Protein angel homolog 2	ANGEL2	5	5	5	11.4	11.4	11.4	62.338	0	23.893	10	77715	74296	74850	77681	74082	77369	-0.439958	-0.466842	-0.437872	-0.41713	-0.462976	0.5658
Q01484	Q01484	Ankyrin-2	ANK2	19	18	14	5.9	5.7	4.8	433.71	0	75.75	22	113180	127860	124340	122340	133270	129470	-0.221108	-0.153607	-0.141815	-0.152213	-0.121286	-0.788712
Q12955	Q12955	Ankyrin-3	ANK3	11	7	7	2.6	1.7	1.7	480.4	0	10.243	10	100190	100760	78971	77807	93160	87031	-0.292079	-0.291042	-0.406609	-0.416184	-0.329638	-2.19322
Q9P2R3	Q9P2R3	Rabankyrin-5	ANKFY1	28	28	28	32.9	32.9	32.9	128.4	0	174.68	41	492450	514780	436850	392110	513630	431020	0.634899	0.650029	0.591176	0.52714	0.663761	-0.669136
Q9HCJ1	Q9HCJ1	Progressive ankylosis protein homolog	ANKH	4	4	4	8.3	8.3	8.3	54.24	0	11.482	4	42954	41637	46135	54198	46575	52964	-0.785128	-0.80096	-0.720153	-0.627086	-0.733038	-0.42227
Q8IWZ3	Q8IWZ3	Ankyrin repeat and KH domain-containing protein 1	ANKHD1	42	27	27	24.2	16.2	16.2	269.45	0	162.86	34	361950	398520	336220	331480	385550	368780	0.455661	0.50233	0.438448	0.429166	0.496855	-0.356135
Q9P2G1	Q9P2G1	Ankyrin repeat and IBR domain-containing protein 1	ANKIB1	8	8	8	10.6	10.6	10.6	122	0	35.031	10	51675	52857	54546	54760	50845	54282	-0.67752	-0.663289	-0.622461	-0.621069	-0.681996	0.911817
Q86XL3	Q86XL3	Ankyrin repeat and LEM domain-containing protein 2	ANKLE2	43	43	43	54.4	54.4	54.4	104.11	0	323.31	66	585630	525370	573890	641470	429090	612870	0.735783	0.661778	0.750336	0.814235	0.559115	-0.435759
Q8IV38	Q8IV38	Ankyrin repeat and MYND domain-containing protein 2	ANKMY2	8	8	8	28.1	28.1	28.1	49.298	0	107.95	11	102820	100710	87571	87189	106030	96286	-0.276995	-0.291328	-0.346312	-0.349782	-0.254339	-1.90649
Q15327	Q15327	Ankyrin repeat domain-containing protein 1	ANKRD1	3	3	3	10.3	10.3	10.3	36.251	0	16.758	3	69137	90945	63904	62198	94620	68419	-0.508045	-0.350177	-0.530099	-0.546783	-0.32059	-0.537231
Q6UB99	Q6UB99	Ankyrin repeat domain-containing protein 11	ANKRD11	3	3	3	1.4	1.4	1.4	297.91	0	10.52	4	43547	41277	38349	42435	42604	51173	-0.777146	-0.80597	-0.827977	-0.769795	-0.784894	0.962762
Q8IZ07;Q6ZTN6	Q8IZ07;Q6ZTN6	Ankyrin repeat domain-containing protein 13A;Ankyrin repeat domain-containing protein 13D	ANKRD13A;ANKRD13D	2	2	2	4.2	4.2	4.2	67.618	0	9.144	2	29336	28361	28896	29386	26740	35183	-1.00711	-1.02251	-0.993073	-0.984119	-1.05593	-0.733841
Q6P6B7	Q6P6B7	Ankyrin repeat domain-containing protein 16	ANKRD16	1	1	1	3	3	3	39.283	0	3.7415	1	2328.1	2852.4	2179	1977.8	2693	2668.3	-2.48215	-2.34777	-2.50088	-2.55808	-2.39167	-0.517269
O75179	O75179	Ankyrin repeat domain-containing protein 17	ANKRD17	60	60	45	33.8	33.8	26	274.25	0	323.31	116	1185600	1261900	1061400	1025100	1089100	1054200	1.14639	1.16738	1.10903	1.08766	1.10111	-0.181817
Q8NF67	Q8NF67	Putative ankyrin repeat domain-containing protein 20A12 pseudogene	ANKRD20A12P	2	2	2	9.5	9.5	9.5	31.17	0	10.456	2	17677	17389	26935	22630	35338	26368	-1.302	-1.30476	-1.03407	-1.13649	-0.893702	-0.0549264
Q9UPS8	Q9UPS8	Ankyrin repeat domain-containing protein 26	ANKRD26	7	7	7	4.7	4.7	4.7	196.41	0	14.928	8	18528	19834	16935	17176	20637	15619	-1.27463	-1.22885	-1.30476	-1.29734	-1.20669	0.582935
Q96NW4	Q96NW4	Ankyrin repeat domain-containing protein 27	ANKRD27	15	15	15	21.7	21.7	21.7	116.98	0	70.657	16	141520	141150	130880	142170	136960	152000	-0.0910188	-0.0965496	-0.111913	-0.0645953	-0.105394	0.477784
O15084	O15084	Serine/threonine-protein phosphatase 6 regulatory ankyrin repeat subunit A	ANKRD28	22	21	19	32.8	31.8	29.2	112.96	0	182.91	29	330500	341020	306460	293960	322960	307450	0.402744	0.412425	0.384386	0.359101	0.393777	-0.768657
Q9BQI6	Q9BQI6	Ankyrin repeat domain-containing protein 32	ANKRD32	4	4	4	4.6	4.6	4.6	121.05	0	5.666	4	30720	33583	27906	32679	33467	35089	-0.980275	-0.924995	-1.01341	-0.922168	-0.925356	-1.87399
Q53RE8	Q53RE8	Ankyrin repeat domain-containing protein 39	ANKRD39	2	2	2	16.4	16.4	16.4	19.651	0	4.1834	2	11124	12810	9908.9	7977.1	8487.5	9292.8	-1.57163	-1.4811	-1.61739	-1.74467	-1.72369	-1.30122
Q6AI12;Q53H64	Q6AI12	Ankyrin repeat domain-containing protein 40	ANKRD40	9	9	9	23.6	23.6	23.6	41.088	0	13.601	12	61786	65213	54579	52405	57831	55211	-0.573487	-0.542081	-0.622109	-0.646709	-0.607081	-0.229415
Q8N8A2	Q8N8A2	Serine/threonine-protein phosphatase 6 regulatory ankyrin repeat subunit B	ANKRD44	17	15	15	22.4	19.5	19.5	107.6	0	48.047	20	146410	143640	134560	127730	149760	139560	-0.0712434	-0.0864597	-0.0957376	-0.127066	-0.0534044	-0.89057
Q86W74	Q86W74	Ankyrin repeat domain-containing protein 46	ANKRD46	4	4	4	21.6	21.6	21.6	25.966	0	12.028	5	15975	13859	16064	16491	11685	17509	-1.36094	-1.43568	-1.33556	-1.32107	-1.53766	-1.8159
Q8WVL7	Q8WVL7	Ankyrin repeat domain-containing protein 49	ANKRD49	3	3	3	16.3	16.3	16.3	27.29	0	9.9278	4	12876	15656	14251	13501	15576	15275	-1.48649	-1.36533	-1.40541	-1.43776	-1.3704	0.813927
Q9ULJ7	Q9ULJ7	Ankyrin repeat domain-containing protein 50	ANKRD50	11	11	11	10.8	10.8	10.8	155.86	0	26.918	15	47506	48260	46756	43622	47788	46574	-0.72649	-0.715788	-0.712353	-0.753703	-0.718077	0.561585
Q8NB46	Q8NB46	Serine/threonine-protein phosphatase 6 regulatory ankyrin repeat subunit C	ANKRD52	24	24	23	31.8	31.8	30.9	115.08	0	164.46	32	222230	257040	205430	203870	218450	219250	0.17169	0.249304	0.151065	0.145648	0.166274	-1.44968
Q6NXT1	Q6NXT1	Ankyrin repeat domain-containing protein 54	ANKRD54	9	9	9	47	47	47	32.505	0	72.506	12	83491	83381	77794	68794	80995	74031	-0.398223	-0.400279	-0.415369	-0.487993	-0.411063	-0.144983
Q92625	Q92625	Ankyrin repeat and SAM domain-containing protein 1A	ANKS1A	29	29	29	37.8	37.8	37.8	123.11	0	282.65	43	356970	385020	392860	375760	460810	407870	0.447596	0.482445	0.529264	0.502297	0.600615	-2.07668
Q6ZW76	Q6ZW76	Ankyrin repeat and SAM domain-containing protein 3	ANKS3	4	4	4	7.5	7.5	7.5	72.037	0	9.232	4	21665	23838	17971	19984	22324	21411	-1.18357	-1.12275	-1.27012	-1.20902	-1.16096	-2.76166
Q9H8Y5	Q9H8Y5	Ankyrin repeat and zinc finger domain-containing protein 1	ANKZF1	10	10	10	18.6	18.6	18.6	80.926	0	59.988	11	71249	79205	64921	66783	77871	76524	-0.490528	-0.429925	-0.520889	-0.505298	-0.433951	-0.828714
Q9NQW6	Q9NQW6	Actin-binding protein anillin	ANLN	50	50	50	50.6	50.6	50.6	124.2	0	323.31	110	1237400	1596800	1129700	1147800	1041600	1033500	1.17128	1.30319	1.1454	1.1536	1.07517	0.909289
Q9NW15	Q9NW15	Anoctamin-10	ANO10	11	11	11	18.2	18.2	18.2	76.328	0	51.717	15	239460	186370	223590	263840	178160	321330	0.215162	0.063803	0.200478	0.29605	0.04764	1.15656
Q4KMQ2	Q4KMQ2	Anoctamin-6	ANO6	17	17	17	24.3	24.3	24.3	106.16	0	162.04	28	344580	310120	346690	392030	287150	425760	0.427031	0.357622	0.456335	0.527021	0.325391	-2.16086
Q9HCE9	Q9HCE9	Anoctamin-8	ANO8	2	2	2	1.9	1.9	1.9	136.03	0	3.3235	2	6004.3	5225.1	5724	5346.3	4773.7	4820.1	-1.9306	-1.99851	-1.9375	-1.97807	-2.05856	0.162899
P39687;O95626;O43423	P39687	Acidic leucine-rich nuclear phosphoprotein 32 family member A	ANP32A	12	12	10	49.4	49.4	49.4	28.585	0	323.31	86	1347900	1322700	1171400	1050600	1277300	1228100	1.22108	1.19453	1.16655	1.10199	1.19387	0.943348
Q92688	Q92688	Acidic leucine-rich nuclear phosphoprotein 32 family member B	ANP32B	10	8	8	33.9	28.7	28.7	28.787	0	157.72	90	1970700	1905100	1859400	1639500	1757600	1692200	1.4422	1.40505	1.43608	1.36156	1.37961	-0.0989569
Q9BTT0	Q9BTT0	Acidic leucine-rich nuclear phosphoprotein 32 family member E	ANP32E	7	7	7	31.7	31.7	31.7	30.692	0	323.31	42	1014800	1026900	929620	860220	1056600	963800	1.05583	1.04848	1.0317	0.985381	1.08349	-0.138634
Q9H6X2	Q9H6X2	Anthrax toxin receptor 1	ANTXR1	10	10	9	17.2	17.2	14.9	62.788	0	42.29	11	152180	148410	162590	192290	141650	197820	-0.0487412	-0.0676103	0.0146405	0.11154	-0.0858014	-0.296601
P04083	P04083	Annexin A1	ANXA1	29	29	29	75.1	75.1	75.1	38.714	0	323.31	278	5261500	5354300	4157600	4232200	4682600	4665200	2.01389	2.00129	1.90547	1.91469	1.94981	-0.820576
P50995;P27216	P50995	Annexin A11	ANXA11	21	21	21	37	37	37	54.389	0	323.31	46	758530	644540	666730	700680	674010	728970	0.886383	0.779735	0.837804	0.865731	0.821885	0.577187
P07355;A6NMY6	P07355;A6NMY6	Annexin A2;Putative annexin A2-like protein	ANXA2;ANXA2P2	42	42	42	85.8	85.8	85.8	38.604	0	323.31	1376	18936000	16002000	21538000	24739000	16405000	22959000	2.75943	2.63299	2.86497	2.94454	2.67934	0.374847
P12429	P12429	Annexin A3	ANXA3	18	18	18	52.6	52.6	52.6	36.375	0	146.65	44	734600	904250	760150	746350	649570	707460	0.867721	0.975086	0.914296	0.902561	0.800394	0.504808
P09525	P09525	Annexin A4	ANXA4	25	25	25	71.2	71.2	71.2	35.882	0	323.31	53	669120	576960	839860	912750	850970	859780	0.81337	0.715825	0.972465	1.01995	0.957544	1.45423
P08758	P08758	Annexin A5	ANXA5	25	25	25	76.2	76.2	76.2	35.936	0	323.31	148	2866100	2804400	2933400	2450300	3101600	2422700	1.66025	1.62815	1.70202	1.59593	1.7101	0.577978
P08133	P08133	Annexin A6	ANXA6	43	43	43	69.2	69.2	69.2	75.872	0	323.31	139	2410300	2249800	2413900	2740400	2272500	2695200	1.55942	1.50101	1.58832	1.6612	1.52911	1.46982
P20073	P20073	Annexin A7	ANXA7	23	23	23	41.6	41.6	41.6	52.739	0	305.63	60	831830	759410	747550	711600	779190	712160	0.940084	0.874365	0.904546	0.874751	0.906266	1.57598
Q5VT79;P13928	Q5VT79;P13928	Annexin A8-like protein 2;Annexin A8	ANXA8L2;ANXA8	2	2	2	5.5	5.5	5.5	36.879	0	3.2579	2	6906.6	7087.3	8450.3	7183.2	8881.8	6656.6	-1.8491	-1.82263	-1.71027	-1.80581	-1.69727	1.04727
Q63HQ0	Q63HQ0	AP-1 complex-associated regulatory protein	AP1AR	4	4	4	15.9	15.9	15.9	34.28	0	17.152	6	41234	42067	44797	49518	48614	53188	-0.808918	-0.795032	-0.73732	-0.67976	-0.708106	1.29568
Q10567	Q10567	AP-1 complex subunit beta-1	AP1B1	45	24	24	48.3	30.8	30.8	104.64	0	323.31	70	922140	962260	850980	806420	990570	913100	1.00009	1.01096	0.980137	0.947712	1.04594	-1.70167
O43747	O43747	AP-1 complex subunit gamma-1	AP1G1	38	38	38	48.9	48.9	48.9	91.35	0	323.31	72	938820	890970	877410	839310	903300	938090	1.01052	0.96655	0.997979	0.971028	0.992269	-0.322707
O75843	O75843	AP-1 complex subunit gamma-like 2	AP1G2	7	7	7	9.2	9.2	9.2	87.116	0	18.496	8	102370	101180	91192	82149	97075	91177	-0.279548	-0.288643	-0.322677	-0.384511	-0.305684	-1.07034
Q9BXS5;Q9Y6Q5	Q9BXS5	AP-1 complex subunit mu-1	AP1M1	16	16	16	49.9	49.9	49.9	48.586	0	173.5	40	646670	659850	565120	535210	614030	580410	0.793502	0.793281	0.741353	0.708604	0.767652	-0.529178
P61966	P61966	AP-1 complex subunit sigma-1A	AP1S1	7	7	5	49.4	49.4	39.9	18.733	0	61.65	11	90951	108640	78783	78919	91219	81058	-0.348401	-0.247596	-0.408	-0.407907	-0.34189	-0.456519
P56377	P56377	AP-1 complex subunit sigma-2	AP1S2	4	2	2	25.5	15.9	15.9	18.615	0	42.955	2	26826	25458	23472	21427	22985	23355	-1.05918	-1.08482	-1.11434	-1.16835	-1.14398	0.149754
Q96PC3	Q96PC3	AP-1 complex subunit sigma-3	AP1S3	3	2	2	16.2	11.7	11.7	18.28	0	3.197	2	40799	51128	32528	36930	48692	42139	-0.815092	-0.682479	-0.924008	-0.850839	-0.707173	-0.270921
O95782	O95782	AP-2 complex subunit alpha-1	AP2A1	46	46	35	58.8	58.8	47	107.54	0	323.31	128	1502400	1488400	1331200	1267900	1557600	1485900	1.28425	1.26263	1.24115	1.21165	1.30931	0.0659025
O94973	O94973	AP-2 complex subunit alpha-2	AP2A2	32	21	21	47	33.8	33.8	103.96	0	230.39	45	400140	429870	374010	364030	406660	428060	0.514056	0.546023	0.500582	0.4838	0.527874	-0.293006
P63010	P63010	AP-2 complex subunit beta	AP2B1	48	48	27	53.6	53.6	35.9	104.55	0	323.31	163	2761900	2857800	2521900	2364100	2829700	2711000	1.6387	1.63903	1.61385	1.57504	1.65672	-0.0497051
Q96CW1	Q96CW1	AP-2 complex subunit mu	AP2M1	20	20	20	49.7	49.7	49.7	49.654	0	236.16	51	658010	763930	576540	569270	674060	626160	0.803622	0.877789	0.753023	0.744589	0.821929	0.142406
P53680	P53680	AP-2 complex subunit sigma	AP2S1	5	5	5	35.9	35.9	35.9	17.018	0	39.745	10	183640	197930	167160	158330	188160	166850	0.060653	0.0985261	0.0308102	-0.00180211	0.0794177	-1.37711
O00203;Q13367	O00203	AP-3 complex subunit beta-1	AP3B1	40	40	40	47	47	47	121.32	0	323.31	79	1104600	1103700	1050100	885110	1170800	928100	1.10519	1.09009	1.10278	1.00202	1.14321	-1.51575
O14617	O14617	AP-3 complex subunit delta-1	AP3D1	33	33	33	33.7	33.7	33.7	130.16	0	323.31	62	1075200	1137000	1060300	1009600	1156200	1101000	1.08948	1.10724	1.10842	1.07877	1.1359	-0.0214265
Q9Y2T2	Q9Y2T2	AP-3 complex subunit mu-1	AP3M1	17	17	15	62	62	57.2	46.939	0	175.53	27	246330	238620	231280	225280	250790	230080	0.231628	0.206399	0.220203	0.203895	0.246609	1.45163
Q92572	Q92572	AP-3 complex subunit sigma-1	AP3S1	9	9	9	48.7	48.7	48.7	21.732	0	80.732	22	279460	298530	251680	234010	331200	253520	0.305088	0.335645	0.269511	0.22607	0.408437	-1.15583
P59780	P59780	AP-3 complex subunit sigma-2	AP3S2	2	2	2	15	15	15	22.017	0.0003574	2.4221	2	12387	12237	13201	11359	14706	14312	-1.50903	-1.5075	-1.45006	-1.53852	-1.40385	-1.11279
Q9Y6B7	Q9Y6B7	AP-4 complex subunit beta-1	AP4B1	7	7	7	10.7	10.7	10.7	83.259	0	15.967	9	136440	134470	107580	111420	121690	126530	-0.1123	-0.124523	-0.226272	-0.206748	-0.174181	1.3775
Q9UPM8	Q9UPM8	AP-4 complex subunit epsilon-1	AP4E1	5	5	5	6.2	6.2	6.2	127.29	0	8.8556	6	26481	28478	25052	23640	27958	26359	-1.06672	-1.02013	-1.07634	-1.11103	-1.03001	0.461087
O00189	O00189	AP-4 complex subunit mu-1	AP4M1	1	1	1	3.3	3.3	3.3	49.976	0	7.3361	1	8362.9	8283	7029.5	7262.8	7025.8	7523	-1.73772	-1.73268	-1.81766	-1.79938	-1.83367	0.589316
Q2VPB7	Q2VPB7	AP-5 complex subunit beta-1	AP5B1	10	10	10	17.1	17.1	17.1	93.948	0	53.606	14	62125	57661	54808	56952	61522	62225	-0.570302	-0.613096	-0.619666	-0.598177	-0.57108	0.131492
Q9H0R1	Q9H0R1	AP-5 complex subunit mu-1	AP5M1	5	5	5	15.5	15.5	15.5	54.766	0	24.905	7	115280	120590	136670	122250	120350	136270	-0.210405	-0.187383	-0.0866614	-0.152643	-0.180624	0.777582
O43299	O43299	AP-5 complex subunit zeta-1	AP5Z1	8	8	8	12.9	12.9	12.9	88.604	0	49.262	8	46042	47071	46923	42353	48271	47676	-0.744712	-0.730182	-0.710274	-0.770923	-0.712226	0.226278
O14727	O14727	Apoptotic protease-activating factor 1	APAF1	3	3	3	2.6	2.6	2.6	141.84	0	28.981	3	8738.9	8597.4	7136.2	7127.2	9351.1	7909.7	-1.71212	-1.71118	-1.80887	-1.81037	-1.66731	-0.195579
Q99767	Q99767	Amyloid beta A4 precursor protein-binding family A member 2	APBA2	4	4	4	7.1	7.1	7.1	82.511	0	8.3705	4	38432	40200	39106	37217	42546	40800	-0.849886	-0.821225	-0.816574	-0.846324	-0.785687	-1.77857
O96018	O96018	Amyloid beta A4 precursor protein-binding family A member 3	APBA3	7	7	7	17.4	17.4	17.4	61.453	0	22.489	7	53491	53331	55196	55205	57893	53065	-0.657413	-0.658138	-0.615551	-0.616349	-0.606458	1.76439
O00213	O00213	Amyloid beta A4 precursor protein-binding family B member 1	APBB1	10	8	8	21.7	19.3	19.3	77.243	0	50.384	12	164030	164640	169500	170120	192290	183500	-0.00508816	-0.00772856	0.0389194	0.0400898	0.092052	1.0653
Q92870	Q92870	Amyloid beta A4 precursor protein-binding family B member 2	APBB2	15	15	13	26.9	26.9	25.6	83.373	0	55.011	17	95985	99790	90619	99010	91198	101100	-0.31704	-0.296624	-0.326354	-0.275623	-0.342024	-2.54158
P25054	P25054	Adenomatous polyposis coli protein	APC	26	26	26	11.8	11.8	11.8	311.64	0	88.748	28	127390	130440	124410	124150	128630	121740	-0.152254	-0.14208	-0.141486	-0.143648	-0.141907	0.668681
P13798	P13798	Acylamino-acid-releasing enzyme	APEH	23	23	23	44.3	44.3	44.3	81.224	0	302.51	68	761320	819410	681110	608780	807320	646390	0.88852	0.918241	0.850252	0.783727	0.926903	-0.786525
P27695	P27695	DNA-(apurinic or apyrimidinic site) lyase;DNA-(apurinic or apyrimidinic site) lyase, mitochondrial	APEX1	25	25	25	62.3	62.3	62.3	35.554	0	323.31	127	1946500	2010100	1992300	1858800	2183100	2032500	1.43501	1.43601	1.47635	1.43479	1.50576	-2.11926
Q9UBZ4	Q9UBZ4	DNA-(apurinic or apyrimidinic site) lyase 2	APEX2	5	5	5	12.5	12.5	12.5	57.4	0	25.353	8	32962	34094	33033	29989	34855	31394	-0.939267	-0.916282	-0.915021	-0.972272	-0.90171	1.7802
Q96BI3	Q96BI3	Gamma-secretase subunit APH-1A	APH1A	2	2	2	5.3	5.3	5.3	28.996	0	29.409	2	7353.9	6911.1	6970.3	7820.8	8292.2	9223.2	-1.81257	-1.83716	-1.82259	-1.75621	-1.73724	-0.48321
Q9BZZ5	Q9BZZ5	Apoptosis inhibitor 5	API5	23	23	23	47.5	47.5	47.5	59.004	0	323.31	80	1203300	1253800	1142300	1151000	1203600	1307000	1.15501	1.16366	1.15188	1.15523	1.15928	-1.72039
Q96GX9	Q96GX9	Methylthioribulose-1-phosphate dehydratase	APIP	11	11	11	54.1	54.1	54.1	27.125	0	44.764	15	144530	138660	135200	130160	147490	144430	-0.0787667	-0.106819	-0.0929698	-0.116074	-0.0622922	1.38695
Q8N2Z9	Q8N2Z9	Centromere protein S	APITD1	3	3	3	25.4	25.4	25.4	15.893	0	21.047	5	92287	85489	84770	84414	76171	85170	-0.339912	-0.385873	-0.365275	-0.368647	-0.446796	-1.61147
Q06481	Q06481	Amyloid-like protein 2	APLP2	16	15	15	27.4	26.2	26.2	86.955	0	83.181	19	212890	179250	162540	177890	150990	191650	0.146695	0.0413279	0.0144608	0.0661391	-0.0486447	0.00207778
Q9HDC9	Q9HDC9	Adipocyte plasma membrane-associated protein	APMAP	20	20	20	48.6	48.6	48.6	46.48	0	323.31	79	1051100	877680	875420	1022400	721230	1137100	1.07629	0.957879	0.996655	1.08612	0.861287	-0.622945
Q8NCW5	Q8NCW5	NAD(P)H-hydrate epimerase	APOA1BP	13	13	13	54.5	54.5	54.5	31.674	0	146.61	53	668390	640680	603120	552940	695580	658080	0.812734	0.776269	0.779314	0.727613	0.840215	-1.37722
P04114	P04114	Apolipoprotein B-100;Apolipoprotein B-48	APOB	11	8	8	2.4	1.6	1.6	515.6	0	23.867	11	167560	194840	197940	206800	182420	205470	0.00730706	0.0894469	0.1294	0.153971	0.0613898	-0.0999604
Q9UH17;P31941;Q96AK3	Q9UH17	DNA dC->dU-editing enzyme APOBEC-3B	APOBEC3B	18	18	17	54.7	54.7	52.9	45.924	0	323.31	73	829160	828480	794880	806530	913370	975190	0.938213	0.924592	0.940357	0.947791	0.998721	-2.50246
Q9NRW3	Q9NRW3	DNA dC->dU-editing enzyme APOBEC-3C	APOBEC3C	4	4	4	31.6	31.6	31.6	22.826	0	25.175	6	115130	112910	113280	104710	136200	116490	-0.211163	-0.225353	-0.196156	-0.242975	-0.108632	-0.92945
Q8IUX4	Q8IUX4	DNA dC->dU-editing enzyme APOBEC-3F	APOBEC3F	3	2	2	7	5.1	5.1	45.02	0.00023872	2.4854	3	45216	38307	41711	43628	54545	53159	-0.755251	-0.849056	-0.778956	-0.753623	-0.641121	0.0357562
Q9BQE5	Q9BQE5	Apolipoprotein L2	APOL2	11	11	11	37.1	37.1	37.1	37.092	0	120.39	30	256280	256730	229730	256070	230790	250430	0.254681	0.248608	0.216281	0.278615	0.198249	-1.63559
Q9BUR5	Q9BUR5	Apolipoprotein O	APOO	5	5	5	31.8	31.8	31.8	22.284	0	53.469	6	77118	73428	66322	73007	70681	81136	-0.444447	-0.473623	-0.508434	-0.453325	-0.490323	-1.53809
Q6UXV4	Q6UXV4	MICOS complex subunit MIC27	APOOL	17	17	17	75.7	75.7	75.7	29.159	0	138.53	39	434300	427430	501970	558360	481970	632520	0.561747	0.542738	0.67223	0.733302	0.62674	-1.72545
P05067	P05067	Amyloid beta A4 protein;N-APP;Soluble APP-alpha;Soluble APP-beta;C99;Beta-amyloid protein 42;Beta-amyloid protein 40;C83;P3(42);P3(40);C80;Gamma-secretase C-terminal fragment 59;Gamma-secretase C-terminal fragment 57;Gamma-secretase C-terminal fragment 50;C31	APP	27	27	26	40.9	40.9	39.7	86.942	0	224.28	61	530670	481180	671150	760980	529080	719060	0.678413	0.611083	0.841658	0.913883	0.681006	-1.55649
Q92624	Q92624	Amyloid protein-binding protein 2	APPBP2	5	5	5	10.1	10.1	10.1	66.853	0	27.727	5	58268	63783	57602	49191	55855	53712	-0.607616	-0.554875	-0.590663	-0.683625	-0.627311	0.415905
Q9UKG1	Q9UKG1	DCC-interacting protein 13-alpha	APPL1	23	23	23	41.3	41.3	41.3	79.663	0	189.38	38	498090	493250	433020	376140	461730	398300	0.641528	0.625378	0.586039	0.502887	0.601776	-0.42407
Q8NEU8	Q8NEU8	DCC-interacting protein 13-beta	APPL2	11	11	11	26.1	26.1	26.1	74.493	0	78.852	12	88612	87643	92111	85998	92919	99031	-0.363568	-0.371515	-0.316828	-0.357804	-0.331145	0.545832
P07741	P07741	Adenine phosphoribosyltransferase	APRT	13	13	13	83.3	83.3	83.3	19.608	0	164.04	40	538150	517050	511140	454610	526180	470040	0.686562	0.652568	0.68279	0.613403	0.677808	-0.100885
Q7Z2E3	Q7Z2E3	Aprataxin	APTX	9	9	9	30.1	30.1	30.1	40.74	0	40.095	13	178870	194600	169490	184270	180000	207530	0.0453316	0.088736	0.0388847	0.0866911	0.053619	0.788855
O60306	O60306	Intron-binding protein aquarius	AQR	66	66	65	48.8	48.8	48.4	171.29	0	323.31	129	1705400	1725400	1661700	1779800	1744500	1984100	1.35803	1.34789	1.3705	1.40946	1.37525	0.714168
P10398	P10398	Serine/threonine-protein kinase A-Raf	ARAF	17	17	12	33.8	33.8	25.7	67.585	0	91.094	21	230870	234630	204940	186950	244330	202970	0.193895	0.19667	0.149672	0.0951132	0.231424	-1.39629
Q96P48	Q96P48	Arf-GAP with Rho-GAP domain, ANK repeat and PH domain-containing protein 1	ARAP1	22	22	22	20.6	20.6	20.6	162.19	0	94.212	29	220380	217160	200910	194140	231280	218650	0.166824	0.152025	0.138087	0.117125	0.199483	-0.507256
Q8WZ64	Q8WZ64	Arf-GAP with Rho-GAP domain, ANK repeat and PH domain-containing protein 2	ARAP2	2	2	2	1.6	1.6	1.6	193.45	0	3.4711	2	7193.7	8000.2	7756.5	8485.1	8553.4	8967	-1.82539	-1.75272	-1.76025	-1.70866	-1.71919	-0.989996
Q8WWN8	Q8WWN8	Arf-GAP with Rho-GAP domain, ANK repeat and PH domain-containing protein 3	ARAP3	15	15	15	14.7	14.7	14.7	169.84	0	96.118	18	135010	133460	119720	113360	123780	118110	-0.118434	-0.128873	-0.163902	-0.196679	-0.164271	0.380438
P48444	P48444	Coatomer subunit delta	ARCN1	27	27	27	49.5	49.5	49.5	57.21	0	308.23	99	1505300	1548700	1382200	1245800	1696000	1450700	1.28537	1.28555	1.26308	1.20139	1.35885	-2.11347
P61204;P84077	P61204;P84077	ADP-ribosylation factor 3;ADP-ribosylation factor 1	ARF3;ARF1	12	12	7	69.1	69.1	40.3	20.601	0	271.8	128	2458400	2255300	2320700	2041600	2435000	2179300	1.57093	1.50242	1.56535	1.4895	1.5693	-2.61134
P18085	P18085	ADP-ribosylation factor 4	ARF4	10	6	6	64.4	35.6	35.6	20.511	0	49.317	28	538700	602840	443640	390470	629820	462770	0.687156	0.741143	0.600173	0.524695	0.782427	-1.25397
P84085	P84085	ADP-ribosylation factor 5	ARF5	10	5	5	60.6	31.7	31.7	20.529	0	64.826	20	343820	306830	331770	291580	400540	337850	0.425746	0.351467	0.430675	0.35436	0.51905	0.295165
P62330	P62330	ADP-ribosylation factor 6	ARF6	6	6	6	60.6	60.6	60.6	20.082	0	78.086	15	210910	196200	206290	191560	203880	195640	0.141255	0.0934609	0.153502	0.109322	0.126108	-0.341456
Q8N6T3	Q8N6T3	ADP-ribosylation factor GTPase-activating protein 1	ARFGAP1	19	19	19	56.2	56.2	56.2	44.667	0	323.31	70	774840	814660	722680	701090	799570	749520	0.898768	0.914887	0.884809	0.866073	0.92129	0.705409
Q8N6H7	Q8N6H7	ADP-ribosylation factor GTPase-activating protein 2	ARFGAP2	16	16	16	30.5	30.5	30.5	56.72	0	84.855	28	329300	328540	285800	257150	336210	300260	0.400626	0.390914	0.343672	0.281069	0.417174	0.0234027
Q9NP61	Q9NP61	ADP-ribosylation factor GTPase-activating protein 3	ARFGAP3	12	12	12	31.2	31.2	31.2	56.928	0	127.34	24	189470	200550	168550	157100	197970	187020	0.0788476	0.106113	0.035641	-0.00635096	0.108991	0.810892
Q9Y6D6	Q9Y6D6	Brefeldin A-inhibited guanine nucleotide-exchange protein 1	ARFGEF1	33	21	21	21.3	14.4	14.4	208.76	0	124.8	27	311850	316970	314680	276290	312860	302590	0.368929	0.370227	0.399826	0.322944	0.375289	0.772873
Q9Y6D5	Q9Y6D5	Brefeldin A-inhibited guanine nucleotide-exchange protein 2	ARFGEF2	33	33	21	24.1	24.1	16.1	202.04	0	145.66	44	493990	484120	525170	495730	492110	524710	0.636716	0.614598	0.698585	0.66391	0.638855	1.85936
Q5TH69	Q5TH69	Brefeldin A-inhibited guanine nucleotide-exchange protein 3	ARFGEF3	7	7	7	4.6	4.6	4.6	240.65	0	37.786	8	38899	39436	37819	38067	40332	43550	-0.842855	-0.832296	-0.836095	-0.833152	-0.816783	-1.09167
P53367	P53367	Arfaptin-1	ARFIP1	8	8	8	32.7	32.7	32.7	41.738	0	109.71	14	212300	210340	205630	183730	244290	223070	0.145079	0.133614	0.151633	0.0849799	0.231329	-1.72878
P53365	P53365	Arfaptin-2	ARFIP2	13	13	12	49	49	46.9	37.855	0	141.5	22	368730	384430	350390	335780	415360	368470	0.466465	0.48156	0.462528	0.436683	0.540192	0.549517
Q13795	Q13795	ADP-ribosylation factor-related protein 1	ARFRP1	6	6	6	40.3	40.3	40.3	22.614	0	33.438	8	128550	129660	127340	136030	134790	135100	-0.146978	-0.14554	-0.127907	-0.0903454	-0.114687	-0.303744
P78540	P78540	Arginase-2, mitochondrial	ARG2	8	8	8	31.1	31.1	31.1	38.577	0	133.23	23	252440	289660	260170	308120	285890	364570	0.245892	0.318241	0.288865	0.386542	0.322832	-1.12255
Q9NWB6	Q9NWB6	Arginine and glutamate-rich protein 1	ARGLU1	6	6	6	14.7	14.7	14.7	33.216	0	11.551	7	60461	55666	71635	64880	57222	66876	-0.586107	-0.633413	-0.463482	-0.522159	-0.613241	-0.897362
Q07960	Q07960	Rho GTPase-activating protein 1	ARHGAP1	19	19	19	62.2	62.2	62.2	50.435	0	228.64	35	579740	550440	528610	476320	579800	520360	0.729898	0.688676	0.702394	0.640613	0.734274	0.743902
A1A4S6	A1A4S6	Rho GTPase-activating protein 10	ARHGAP10	15	15	15	23.7	23.7	23.7	89.374	0	112.04	18	288020	315800	243970	239360	268270	254490	0.322653	0.368094	0.251363	0.239254	0.285816	0.5254
Q6P4F7;Q3KRB8	Q6P4F7	Rho GTPase-activating protein 11A	ARHGAP11A	15	15	15	17.5	17.5	17.5	113.86	0	39.463	18	98163	105580	91946	96955	95323	109530	-0.303978	-0.264081	-0.317873	-0.287857	-0.316282	1.34465
Q8IWW6	Q8IWW6	Rho GTPase-activating protein 12	ARHGAP12	14	14	14	27.7	27.7	27.7	96.253	0	91.367	18	121170	117130	115980	102710	119320	109950	-0.181396	-0.20418	-0.182415	-0.254224	-0.185625	0.351729
Q68EM7	Q68EM7	Rho GTPase-activating protein 17	ARHGAP17	19	19	19	33.7	33.7	33.7	95.436	0	202.54	33	374860	400570	340000	307400	378600	321590	0.476064	0.50529	0.444969	0.385177	0.48627	0.89392
Q8N392	Q8N392	Rho GTPase-activating protein 18	ARHGAP18	2	2	2	3.8	3.8	3.8	74.976	0	3.2867	3	3584.2	3377.5	3800	2163.2	2615.9	3022.4	-2.23096	-2.25028	-2.17647	-2.50582	-2.40857	-0.18367
Q5T5U3	Q5T5U3	Rho GTPase-activating protein 21	ARHGAP21	29	29	28	20.5	20.5	20	217.46	0	179.36	39	384480	378370	328840	348860	357390	385020	0.490815	0.472393	0.425501	0.458972	0.452722	0.786283
Q7Z5H3	Q7Z5H3	Rho GTPase-activating protein 22	ARHGAP22	1	1	1	2.1	2.1	2.1	76.778	0.00023946	2.5997	1	1833.2	2525.9	1357	1813.3	1283.2	1548	-2.62128	-2.41792	-2.77713	-2.60873	-2.82303	0.144681
Q9P227	Q9P227	Rho GTPase-activating protein 23	ARHGAP23	11	10	10	12.3	11.6	11.6	162.19	0	22.611	12	21793	25460	20645	19227	21872	21742	-1.18014	-1.08477	-1.1892	-1.23154	-1.17287	0.218772
Q9UNA1	Q9UNA1	Rho GTPase-activating protein 26	ARHGAP26	2	2	2	2.3	2.3	2.3	92.234	0	6.0097	2	45125	41795	45347	38224	43628	40858	-0.756424	-0.798774	-0.730202	-0.830752	-0.771074	1.07611
Q9P2N2	Q9P2N2	Rho GTPase-activating protein 28	ARHGAP28	2	2	2	4.3	4.3	4.3	82.059	0	3.397	2	6292.5	5346	5369.1	4476.9	4871.1	5963.1	-1.90331	-1.98532	-1.97484	-2.08159	-2.0468	0.752374
Q52LW3	Q52LW3	Rho GTPase-activating protein 29	ARHGAP29	36	36	36	33.8	33.8	33.8	142.06	0	213.57	45	354920	413540	383800	363710	402460	392940	0.444243	0.523677	0.515654	0.483287	0.521833	0.803236
Q2M1Z3	Q2M1Z3	Rho GTPase-activating protein 31	ARHGAP31	3	3	3	3.2	3.2	3.2	156.98	0	10.464	3	20025	17357	19029	19301	22568	22067	-1.2294	-1.30582	-1.23675	-1.2293	-1.15464	1.10739
Q9NRY4	Q9NRY4	Rho GTPase-activating protein 35	ARHGAP35	24	24	24	23.3	23.3	23.3	170.51	0	101.34	25	176620	168510	161590	157270	180420	164820	0.0379622	0.00567732	0.0110421	-0.00572018	0.0549753	-0.980816
Q13017	Q13017	Rho GTPase-activating protein 5	ARHGAP5	22	22	22	21.9	21.9	21.9	172.46	0	115.61	29	188320	191030	186040	179840	201160	200800	0.0753033	0.0780526	0.093232	0.0724978	0.118293	0.0265163
P52565	P52565	Rho GDP-dissociation inhibitor 1	ARHGDIA	11	11	11	60.3	60.3	60.3	23.207	0	224.91	93	1484500	1571000	1395400	1135400	1363300	1031900	1.27727	1.29379	1.26862	1.14727	1.23178	-0.933087
Q92888	Q92888	Rho guanine nucleotide exchange factor 1	ARHGEF1	36	36	36	41.2	41.2	41.2	102.43	0	210.7	69	696940	669260	627210	561810	615060	592390	0.837084	0.801451	0.802161	0.736895	0.768628	0.409475
O15013	O15013	Rho guanine nucleotide exchange factor 10	ARHGEF10	20	20	20	21.3	21.3	21.3	151.61	0	91.034	28	281280	303250	245930	233490	270290	249070	0.308868	0.344696	0.25603	0.224773	0.290181	0.00978403
O15085	O15085	Rho guanine nucleotide exchange factor 11	ARHGEF11	17	17	17	17.3	17.3	17.3	167.7	0	71.534	23	121240	118580	118500	125530	140380	134150	-0.18106	-0.197081	-0.169876	-0.1372	-0.0910419	0.972355
Q9NZN5	Q9NZN5	Rho guanine nucleotide exchange factor 12	ARHGEF12	15	15	15	15.6	15.6	15.6	173.23	0	100.27	17	122940	123580	90487	86995	104300	102910	-0.172954	-0.173252	-0.327203	-0.35108	-0.263912	-0.25544
Q5VV41	Q5VV41	Rho guanine nucleotide exchange factor 16	ARHGEF16	5	5	5	9.6	9.6	9.6	80.104	0	10.366	6	15926	14495	13636	13612	14666	15112	-1.36273	-1.40979	-1.43115	-1.43298	-1.40543	0.995094
Q96PE2;REV__Q8WY22	Q96PE2	Rho guanine nucleotide exchange factor 17	ARHGEF17	39	39	38	26.8	26.8	26.5	221.67	0	323.31	48	362590	381080	348870	356010	397270	390350	0.45669	0.47651	0.459992	0.470806	0.51428	0.51744
Q6ZSZ5	Q6ZSZ5	Rho guanine nucleotide exchange factor 18	ARHGEF18	19	19	18	21.7	21.7	20.9	151.64	0	62.003	24	204490	193530	201050	186480	202920	178140	0.123259	0.085555	0.138494	0.093645	0.123362	0.533361
Q92974	Q92974	Rho guanine nucleotide exchange factor 2	ARHGEF2	43	43	43	56.5	56.5	56.5	111.54	0	323.31	62	499860	522230	404790	401210	449090	443420	0.643593	0.65832	0.546714	0.540522	0.585625	-0.836553
Q96DR7	Q96DR7	Rho guanine nucleotide exchange factor 26	ARHGEF26	7	7	7	8.7	8.7	8.7	97.344	0	25.524	8	59352	59026	56288	57142	51352	55233	-0.596885	-0.599596	-0.604124	-0.596234	-0.676222	0.761192
Q8N1W1	Q8N1W1	Rho guanine nucleotide exchange factor 28	ARHGEF28	3	2	2	2.1	1.5	1.5	191.89	0	4.0778	2	8584.2	8800	7780.8	8424.5	8291.7	8031.4	-1.72252	-1.69774	-1.75842	-1.71284	-1.73727	-0.472678
Q8N4T4	Q8N4T4	Rho guanine nucleotide exchange factor 39	ARHGEF39	2	2	2	6.9	6.9	6.9	38.295	0	4.1613	2	9880.6	9929.1	7939.9	9148	8651.5	8198.6	-1.64064	-1.62809	-1.74662	-1.66478	-1.71256	-0.79017
Q8TER5	Q8TER5	Rho guanine nucleotide exchange factor 40	ARHGEF40	23	23	23	21.4	21.4	21.4	164.66	0	89.754	28	141830	124990	136150	136740	162430	156470	-0.089745	-0.166705	-0.0888847	-0.0873095	-0.00614752	-0.583075
Q14155;Q15052	Q14155	Rho guanine nucleotide exchange factor 7	ARHGEF7	14	14	14	23.7	23.7	23.7	90.011	0	173.66	20	270280	285530	272880	241690	337200	289480	0.285645	0.309955	0.316687	0.244905	0.418884	0.787273
O14497	O14497	AT-rich interactive domain-containing protein 1A	ARID1A	66	66	63	41	41	39.3	242.04	0	323.31	163	1514700	1599300	1392300	1579600	1534100	1758500	1.289	1.3041	1.26732	1.33985	1.30047	0.167791
Q8NFD5	Q8NFD5	AT-rich interactive domain-containing protein 1B	ARID1B	45	42	41	28.1	26.4	25.7	236.12	0	323.31	68	513820	529860	477050	512660	520170	578960	0.659629	0.666689	0.642527	0.683497	0.671124	0.443613
Q68CP9	Q68CP9	AT-rich interactive domain-containing protein 2	ARID2	37	37	37	28	28	28	197.39	0	223.5	63	635690	621680	591830	635660	638760	686120	0.783533	0.7589	0.768292	0.808928	0.790628	0.572143
Q99856	Q99856	AT-rich interactive domain-containing protein 3A	ARID3A	10	10	10	23.6	23.6	23.6	62.888	0	31.664	16	114460	115960	118700	115920	118200	129690	-0.214561	-0.209973	-0.168893	-0.183654	-0.191113	-0.0800491
Q8IVW6	Q8IVW6	AT-rich interactive domain-containing protein 3B	ARID3B	10	10	10	26	26	26	60.636	0	39.299	10	78971	89529	89736	93348	81955	93561	-0.430625	-0.359231	-0.332065	-0.309969	-0.404207	0.890485
P29374	P29374	AT-rich interactive domain-containing protein 4A	ARID4A	23	23	23	24.2	24.2	24.2	142.75	0	175.28	25	281230	254460	205020	225800	277340	293810	0.308764	0.243483	0.1499	0.205239	0.305164	-0.879009
Q4LE39	Q4LE39	AT-rich interactive domain-containing protein 4B	ARID4B	27	27	27	26.1	26.1	26.1	147.81	0	222	46	608550	633160	596870	608040	614060	649550	0.758132	0.769457	0.773238	0.783018	0.767681	0.119405
Q14865	Q14865	AT-rich interactive domain-containing protein 5B	ARID5B	12	12	12	15.3	15.3	15.3	132.37	0	42.076	12	111550	110820	101630	116520	106510	132540	-0.229554	-0.236133	-0.25946	-0.180643	-0.251711	0.883998
Q9Y4X5	Q9Y4X5	E3 ubiquitin-protein ligase ARIH1	ARIH1	19	19	19	46	46	46	64.117	0	160.5	29	391400	402670	362360	328310	419860	353600	0.501199	0.508307	0.482122	0.423561	0.546462	1.60429
O95376	O95376	E3 ubiquitin-protein ligase ARIH2	ARIH2	17	17	17	40.4	40.4	40.4	57.818	0	93.762	28	288360	288280	281750	252850	263860	237020	0.32334	0.315486	0.335347	0.271234	0.276171	0.525221
P40616	P40616	ADP-ribosylation factor-like protein 1	ARL1	9	9	9	70.7	70.7	70.7	20.417	0	189.64	22	259940	272160	322600	346400	351800	379980	0.262936	0.282284	0.414325	0.454845	0.443549	-0.214057
Q8N8L6	Q8N8L6	ADP-ribosylation factor-like protein 10	ARL10	3	3	3	15.2	15.2	15.2	27.459	0	5.7536	4	23719	20597	27563	29628	22957	39794	-1.13084	-1.20707	-1.02062	-0.979335	-1.14469	-0.868199
Q3SXY8	Q3SXY8	ADP-ribosylation factor-like protein 13B	ARL13B	4	4	4	14.3	14.3	14.3	48.643	0	15.65	4	48111	50174	46150	51170	41806	51424	-0.719122	-0.693346	-0.719963	-0.660619	-0.795897	0.175177
Q8N8R7	Q8N8R7	ARL14 effector protein	ARL14EP	6	6	6	31.5	31.5	31.5	29.337	0	13.9	8	44647	46657	44751	44593	48087	54140	-0.762623	-0.735279	-0.73792	-0.740863	-0.714448	-1.64124
Q9NXU5	Q9NXU5	ADP-ribosylation factor-like protein 15	ARL15	3	3	3	16.7	16.7	16.7	22.876	0	12.026	4	25431	25572	30770	31202	24556	32840	-1.09027	-1.08224	-0.956418	-0.949144	-1.10551	-0.938969
Q0P5N6	Q0P5N6	ADP-ribosylation factor-like protein 16	ARL16	2	2	2	17.8	17.8	17.8	20.936	0.00023949	2.6132	2	9017.1	8054.2	7741.5	8688	8079	7911.5	-1.69387	-1.74884	-1.76138	-1.69487	-1.7524	1.20225
P36404	P36404	ADP-ribosylation factor-like protein 2	ARL2	8	8	8	54.3	54.3	54.3	20.878	0	123.25	20	216910	199780	196680	191880	222000	221520	0.157585	0.103894	0.125675	0.110295	0.175654	-1.08369
Q9Y2Y0	Q9Y2Y0	ADP-ribosylation factor-like protein 2-binding protein	ARL2BP	4	4	4	20.9	20.9	20.9	18.822	0	14.301	6	15827	19375	14610	14363	20871	14174	-1.36636	-1.24236	-1.3909	-1.40166	-1.20013	-0.211228
P36405	P36405	ADP-ribosylation factor-like protein 3	ARL3	12	12	12	79.7	79.7	79.7	20.455	0	146.22	29	458090	435180	400710	368090	459410	396840	0.592793	0.553106	0.540805	0.490268	0.598845	-0.943334
P56559	P56559	ADP-ribosylation factor-like protein 4C	ARL4C	1	1	1	7.8	7.8	7.8	21.487	0.0042573	1.3367	1	25748	20883	30314	27819	29003	31981	-1.08306	-1.19911	-0.965128	-1.01608	-1.00866	-0.622451
Q9Y689	Q9Y689	ADP-ribosylation factor-like protein 5A	ARL5A	3	2	2	16.8	12.3	12.3	20.728	0	4.4814	3	28993	31156	23721	25258	32363	28855	-1.01396	-0.968277	-1.10819	-1.07241	-0.944876	-0.955632
Q96KC2	Q96KC2	ADP-ribosylation factor-like protein 5B	ARL5B	4	4	3	33.5	33.5	29.1	20.374	0	20.964	5	26354	29016	22750	25913	27659	25647	-1.06952	-1.00934	-1.13257	-1.05748	-1.03627	-0.390064
Q9H0F7	Q9H0F7	ADP-ribosylation factor-like protein 6	ARL6	6	6	6	32.8	32.8	32.8	21.097	0	26.703	9	59624	62591	50134	50704	64329	53883	-0.594223	-0.56576	-0.671662	-0.665955	-0.545118	-2.19948
Q15041	Q15041	ADP-ribosylation factor-like protein 6-interacting protein 1	ARL6IP1	4	4	4	26.1	26.1	26.1	23.362	0	8.5627	13	161880	150870	149680	167360	142130	162870	-0.0127693	-0.0581246	-0.0336189	0.0305488	-0.0838327	0.510821
Q66PJ3	Q66PJ3	ADP-ribosylation factor-like protein 6-interacting protein 4	ARL6IP4	7	7	7	21.6	21.6	21.6	44.915	0	77.865	17	142080	154620	151520	136300	148010	127310	-0.0887199	-0.0439582	-0.0264923	-0.0891895	-0.0602443	0.106553
O75915	O75915	PRA1 family protein 3	ARL6IP5	6	6	6	28.7	28.7	28.7	21.614	0	126.4	21	328950	288420	371520	407100	307450	409910	0.400007	0.315766	0.496685	0.549022	0.365139	-0.26502
Q8N6S5	Q8N6S5	ADP-ribosylation factor-like protein 6-interacting protein 6	ARL6IP6	7	7	7	38.9	38.9	38.9	24.676	0	66.525	11	31982	22938	30575	30245	21565	31967	-0.956838	-1.14496	-0.960127	-0.967314	-1.18109	1.58953
Q96BM9	Q96BM9	ADP-ribosylation factor-like protein 8A	ARL8A	10	4	4	53.2	21.5	21.5	21.416	0	37.575	10	64421	53825	63434	65728	59166	75118	-0.549175	-0.652818	-0.534405	-0.514585	-0.593801	1.14965
Q9NVJ2	Q9NVJ2	ADP-ribosylation factor-like protein 8B	ARL8B	13	13	7	54.8	54.8	35.5	21.539	0	258.94	36	1283800	1119200	1338600	1427600	1208300	1576200	1.19271	1.09814	1.24438	1.28084	1.16155	-0.25324
Q9NVT9	Q9NVT9	Armadillo repeat-containing protein 1	ARMC1	8	8	8	45	45	45	31.28	0	102.01	18	116620	118680	122920	128830	125570	141420	-0.203678	-0.196595	-0.148515	-0.122065	-0.155917	-0.0524023
Q8N2F6	Q8N2F6	Armadillo repeat-containing protein 10	ARMC10	11	11	11	47.8	47.8	47.8	37.54	0	260.23	28	303840	305890	354210	383870	312240	441960	0.353781	0.349698	0.468853	0.514752	0.374135	0.724974
Q96C12	Q96C12	Armadillo repeat-containing protein 5	ARMC5	5	5	5	7.8	7.8	7.8	97.68	0	11.009	5	8936.2	11863	8807.1	8525.1	10661	7959.6	-1.69912	-1.52541	-1.68615	-1.70591	-1.59102	0.876027
Q6NXE6	Q6NXE6	Armadillo repeat-containing protein 6	ARMC6	11	11	11	31.1	31.1	31.1	54.141	0	159.9	16	164820	179590	155770	137100	170890	136640	-0.00229125	0.0424211	-0.0103557	-0.0857757	0.0233969	-0.581014
Q9H6L4	Q9H6L4	Armadillo repeat-containing protein 7	ARMC7	1	1	1	10.1	10.1	10.1	21.924	0	14.203	2	13853	16396	13922	12438	17673	15503	-1.44391	-1.33869	-1.41904	-1.48559	-1.29691	-2.01787
Q8IUR7	Q8IUR7	Armadillo repeat-containing protein 8	ARMC8	18	18	18	34.8	34.8	34.8	75.509	0	111.61	26	200300	202450	184450	178450	205060	194210	0.111207	0.111554	0.0882254	0.0679721	0.129466	0.668305
Q7Z3E5	Q7Z3E5	LisH domain-containing protein ARMC9	ARMC9	5	5	5	7.1	7.1	7.1	91.818	0	9.4836	6	56592	55301	50046	53204	64401	56782	-0.624606	-0.637209	-0.672687	-0.637883	-0.544467	-0.297955
Q9P291	Q9P291	Armadillo repeat-containing X-linked protein 1	ARMCX1	11	11	11	32.7	32.7	32.7	49.18	0	90.547	15	157190	166850	204740	249720	212950	352570	-0.0298847	-3.47085e-05	0.149102	0.263969	0.151435	-0.86031
Q7L311	Q7L311	Armadillo repeat-containing X-linked protein 2	ARMCX2	16	16	16	49.2	49.2	49.2	65.683	0	204.4	27	231330	221620	281300	342600	277050	432400	0.195054	0.163755	0.334414	0.448411	0.304555	-0.810001
Q9UH62	Q9UH62	Armadillo repeat-containing X-linked protein 3	ARMCX3	15	15	15	55.4	55.4	55.4	42.5	0	231.53	33	327160	314310	353960	401710	356640	514050	0.396831	0.365365	0.468441	0.541248	0.4515	-0.0292043
Q6P1M9	Q6P1M9	Armadillo repeat-containing X-linked protein 5	ARMCX5	2	2	2	4.8	4.8	4.8	62.345	0	8.6515	2	3899	3887.5	4007.4	3404.4	4216.6	4822.1	-2.18195	-2.16913	-2.14547	-2.24132	-2.13077	-0.161364
Q7L4S7	Q7L4S7	Protein ARMCX6	ARMCX6	1	1	1	3	3	3	33.019	0.0077343	1.0932	2	4467.6	4644	4566.2	5013	6016.8	5203.1	-2.1027	-2.06654	-2.06932	-2.01562	-1.92389	-0.997236
Q9H993	Q9H993	Protein-glutamate O-methyltransferase	ARMT1	11	11	11	39.2	39.2	39.2	51.172	0	93.062	18	396980	370090	345850	299090	369170	313140	0.509441	0.459626	0.45492	0.369192	0.471593	0.564428
P27540	P27540	Aryl hydrocarbon receptor nuclear translocator	ARNT	12	12	12	25.2	25.2	25.2	86.636	0	51.207	15	67523	66204	58985	58043	63402	60050	-0.521797	-0.533379	-0.576823	-0.587109	-0.553564	-0.121911
Q9HBZ2	Q9HBZ2	Aryl hydrocarbon receptor nuclear translocator 2	ARNT2	1	1	1	2	2	2	78.69	0	4.1398	1	1371.8	1446.2	1018.4	1265.9	1631.4	1758.9	-2.79007	-2.73968	-2.94458	-2.81834	-2.68333	-0.760336
O00327	O00327	Aryl hydrocarbon receptor nuclear translocator-like protein 1	ARNTL	6	6	6	11.7	11.7	11.7	68.761	0	11.097	6	37449	38369	36318	33780	40308	34964	-0.86497	-0.848123	-0.859718	-0.902841	-0.81713	-0.498335
Q92747	Q92747	Actin-related protein 2/3 complex subunit 1A	ARPC1A	17	17	16	55.4	55.4	49.2	41.569	0	192.66	27	869950	923110	777270	690960	761740	716760	0.966169	0.986997	0.927288	0.857584	0.893086	-0.0930883
O15143	O15143	Actin-related protein 2/3 complex subunit 1B	ARPC1B	16	15	15	52.4	46.2	46.2	40.949	0	154.03	40	627980	605320	625920	547020	651750	593240	0.776429	0.743512	0.80096	0.721334	0.802343	-2.41935
O15144	O15144	Actin-related protein 2/3 complex subunit 2	ARPC2	20	20	20	55.3	55.3	55.3	34.333	0	172.72	89	959280	924600	912050	803860	987560	876270	1.02307	0.987928	1.02057	0.945857	1.04416	-0.782175
O15145	O15145	Actin-related protein 2/3 complex subunit 3	ARPC3	12	12	12	64	64	64	20.546	0	111.83	33	799980	842790	812530	700980	866220	759260	0.917356	0.934474	0.953167	0.865981	0.967879	-0.292727
P59998	P59998	Actin-related protein 2/3 complex subunit 4	ARPC4	7	7	6	54.2	54.2	47	19.667	0	42.3	18	235500	238880	234230	206590	244830	227910	0.205454	0.207028	0.227597	0.153378	0.232613	0.104464
O15511	O15511	Actin-related protein 2/3 complex subunit 5	ARPC5	6	6	5	61.6	61.6	56.3	16.32	0	119.76	27	434850	414860	422010	387640	453790	438220	0.562483	0.525516	0.571016	0.520452	0.591683	0.437548
Q9BPX5	Q9BPX5	Actin-related protein 2/3 complex subunit 5-like protein	ARPC5L	6	5	5	58.2	58.2	58.2	16.941	0	127.86	14	200290	199580	185030	175020	216510	202110	0.111177	0.103316	0.090057	0.056652	0.161083	0.892395
Q7Z6K5	Q7Z6K5	Arpin	ARPIN	8	8	8	40.7	40.7	40.7	24.943	0	65.97	12	147230	136970	127040	109440	145500	109940	-0.0679924	-0.113894	-0.129283	-0.217206	-0.0701968	-0.729072
P56211	P56211	cAMP-regulated phosphoprotein 19	ARPP19	10	9	9	69.6	59.8	59.8	12.323	0	65.119	16	159180	169470	144230	125260	153190	119810	-0.0225608	0.00895518	-0.055255	-0.138456	-0.0402277	-1.37524
P49407	P49407	Beta-arrestin-1	ARRB1	10	8	8	33.7	30.1	30.1	47.065	0	63.79	10	78334	77492	73686	76989	82864	81919	-0.435339	-0.442541	-0.447015	-0.422349	-0.397789	-0.135892
P32121;P36575	P32121	Beta-arrestin-2	ARRB2	14	14	12	47.2	47.2	43.5	46.105	0	53.632	22	214820	214520	207210	196180	203130	208090	0.151948	0.144968	0.156098	0.123221	0.123964	-0.0661565
P15289	P15289	Arylsulfatase A;Arylsulfatase A component B;Arylsulfatase A component C	ARSA	9	8	8	25.2	23.9	23.9	53.588	0	41.311	9	64297	60460	53613	50831	76169	71475	-0.550297	-0.585746	-0.632525	-0.664496	-0.44681	-0.482885
P15848	P15848	Arylsulfatase B	ARSB	7	7	7	17.1	17.1	17.1	59.687	0	29.446	12	87745	78176	80570	83330	89944	93240	-0.369292	-0.43747	-0.394916	-0.376186	-0.350081	0.767809
Q9H2C2	Q9H2C2	Protein ARV1	ARV1	1	1	1	7.4	7.4	7.4	31.052	0	8.6704	2	3975.5	2920	3141.8	3400.2	1878.1	3584.6	-2.17064	-2.33426	-2.28742	-2.24204	-2.60138	-0.905356
O00192	O00192	Armadillo repeat protein deleted in velo-cardio-facial syndrome	ARVCF	23	23	23	36.1	36.1	36.1	104.64	0	244.48	30	197710	223950	253260	272870	266240	320410	0.10363	0.16979	0.273162	0.315678	0.281396	0.430676
Q13510	Q13510	Acid ceramidase;Acid ceramidase subunit alpha;Acid ceramidase subunit beta	ASAH1	13	13	13	38.2	38.2	38.2	44.659	0	138.24	28	666920	609010	572870	609930	741940	800800	0.811453	0.747019	0.749298	0.784828	0.877761	-1.03925
Q9ULH1;O43150	Q9ULH1	Arf-GAP with SH3 domain, ANK repeat and PH domain-containing protein 1	ASAP1	24	24	24	25.2	25.2	25.2	125.5	0	259.05	36	418470	384250	354390	336060	327350	364670	0.540131	0.48129	0.469149	0.437169	0.401634	1.15768
Q8TDY4	Q8TDY4	Arf-GAP with SH3 domain, ANK repeat and PH domain-containing protein 3	ASAP3	5	5	5	5.9	5.9	5.9	99.154	0	11.95	5	24624	19968	16103	16596	21433	23571	-1.10904	-1.22497	-1.33414	-1.31737	-1.18466	0.353243
Q9Y575	Q9Y575	Ankyrin repeat and SOCS box protein 3	ASB3	2	2	2	4.6	4.6	4.6	57.745	0	4.6609	3	9830.1	11209	9545.3	9224.4	10788	10168	-1.64362	-1.55813	-1.6392	-1.65993	-1.58413	0.718154
Q9NWX5	Q9NWX5	Ankyrin repeat and SOCS box protein 6	ASB6	4	4	4	12.1	12.1	12.1	47.135	0	7.7391	5	14782	18580	14338	13465	12460	15104	-1.40612	-1.26654	-1.40186	-1.43932	-1.50029	0.305229
Q9H672	Q9H672	Ankyrin repeat and SOCS box protein 7	ASB7	1	1	1	2.8	2.8	2.8	36.011	0.00011985	2.639	3	12928	17302	13267	14138	15556	14179	-1.48414	-1.30765	-1.44715	-1.41087	-1.37115	-0.238777
Q8N9N2	Q8N9N2	Activating signal cointegrator 1 complex subunit 1	ASCC1	7	7	7	14.8	14.8	14.8	45.509	0	32.674	8	62379	68981	59191	58594	76989	60175	-0.567927	-0.50967	-0.574789	-0.581598	-0.44058	0.940496
Q9H1I8	Q9H1I8	Activating signal cointegrator 1 complex subunit 2	ASCC2	11	11	11	23.9	23.9	23.9	86.359	0	72.884	13	79816	85684	88614	90700	94907	106090	-0.424429	-0.384559	-0.339405	-0.326754	-0.318827	-0.448858
Q8N3C0	Q8N3C0	Activating signal cointegrator 1 complex subunit 3	ASCC3	64	64	64	34.2	34.2	34.2	251.46	0	308.89	83	704620	771620	745740	740620	764360	762670	0.843464	0.883568	0.903132	0.898065	0.895084	-0.982004
Q9Y294	Q9Y294	Histone chaperone ASF1A	ASF1A	8	8	7	57.8	57.8	53.9	22.968	0	206.78	15	170450	173910	130810	127940	147930	145080	0.0172617	0.0238776	-0.112224	-0.126108	-0.060559	-0.407872
Q9NVP2	Q9NVP2	Histone chaperone ASF1B	ASF1B	4	3	3	28.2	24.3	24.3	22.433	0	27.977	6	76330	70875	65167	63293	72853	76304	-0.450426	-0.494042	-0.518683	-0.536604	-0.472711	-1.29558
Q9NR48	Q9NR48	Histone-lysine N-methyltransferase ASH1L	ASH1L	10	10	10	4.6	4.6	4.6	332.79	0	23.517	12	43506	56049	37296	34976	49975	37647	-0.777694	-0.629457	-0.844218	-0.882547	-0.692039	-0.0145144
Q9UBL3	Q9UBL3	Set1/Ash2 histone methyltransferase complex subunit ASH2	ASH2L	20	20	20	41.9	41.9	41.9	68.722	0	172.97	44	677020	689190	680200	739040	694030	844560	0.820203	0.818382	0.849471	0.89682	0.838918	0.518871
P04424	P04424	Argininosuccinate lyase	ASL	21	21	21	45	45	45	51.657	0	103.72	27	266180	249630	235270	202600	250500	198980	0.276746	0.232426	0.230181	0.142004	0.245935	-1.41975
O95671	O95671	N-acetylserotonin O-methyltransferase-like protein	ASMTL	21	21	21	38.2	38.2	38.2	68.856	0	112.11	34	248660	247700	231800	217400	263180	212750	0.237109	0.227948	0.221514	0.183127	0.274669	-0.113048
O43681	O43681	ATPase ASNA1	ASNA1	15	15	15	67.8	67.8	67.8	38.792	0	194.62	44	1031300	1045600	948220	885690	1131400	960190	1.06522	1.05889	1.04325	1.0024	1.12329	0.438696
P08243	P08243	Asparagine synthetase [glutamine-hydrolyzing]	ASNS	28	28	28	62.6	62.6	62.6	64.369	0	323.31	123	2148200	2589800	1679500	1530100	1810600	1586100	1.49241	1.58221	1.37672	1.32128	1.39689	-1.20873
L0R819	L0R819		ASNSD1	10	10	10	74	74	74	11.25	0	103.48	15	184000	181210	171320	158900	173100	162210	0.0617929	0.0476022	0.0451492	0.000293797	0.0308745	-0.788397
Q12797	Q12797	Aspartyl/asparaginyl beta-hydroxylase	ASPH	30	30	30	43	43	43	85.862	0	323.31	85	1156700	970130	962430	1126600	824360	1340000	1.13202	1.01566	1.05193	1.14273	0.939057	-0.390832
Q6ICH7	Q6ICH7	Aspartate beta-hydroxylase domain-containing protein 2	ASPHD2	7	7	7	27.9	27.9	27.9	41.698	0	47.291	9	75583	60323	82128	90430	54080	90518	-0.456152	-0.587055	-0.383744	-0.328493	-0.646103	1.07017
Q8IZT6	Q8IZT6	Abnormal spindle-like microcephaly-associated protein	ASPM	34	34	34	12.1	12.1	12.1	409.8	0	120.95	37	329360	385570	303950	314820	333480	321440	0.400732	0.483269	0.379588	0.399089	0.412429	-0.0375201
Q9BZE9	Q9BZE9	Tether containing UBX domain for GLUT4	ASPSCR1	20	20	20	49.7	49.7	49.7	60.182	0	149.75	34	368710	372700	315000	301780	383340	326830	0.466433	0.463681	0.400418	0.374415	0.49351	1.36059
Q7L266	Q7L266	Isoaspartyl peptidase/L-asparaginase;Isoaspartyl peptidase/L-asparaginase alpha chain;Isoaspartyl peptidase/L-asparaginase beta chain	ASRGL1	5	5	5	25.6	25.6	25.6	32.054	0	23.127	8	56597	58813	55273	48737	62330	57701	-0.624554	-0.601682	-0.614738	-0.689032	-0.563487	0.741104
P00966	P00966	Argininosuccinate synthase	ASS1	9	9	9	23.5	23.5	23.5	46.53	0	23.037	14	133940	125620	77148	74391	112840	97771	-0.123066	-0.163804	-0.420233	-0.442371	-0.218117	-0.438981
O75129	O75129	Astrotactin-2	ASTN2	1	1	1	0.5	0.5	0.5	148.24	0.0086236	1.0324	2	18789	17777	17319	16341	16529	14378	-1.26649	-1.29203	-1.29168	-1.3264	-1.33585	1.50005
Q9NVM9	Q9NVM9	Protein asunder homolog	ASUN	26	26	26	43.2	43.2	43.2	80.224	0	184.56	49	654130	688280	616000	645310	615480	723200	0.80018	0.81762	0.791641	0.817717	0.769025	-0.248707
Q8IXJ9;Q9C0F0	Q8IXJ9	Putative Polycomb group protein ASXL1	ASXL1	15	15	15	13.6	13.6	13.6	165.43	0	48.651	17	110720	118980	107510	111060	107730	117690	-0.233901	-0.195139	-0.226651	-0.208635	-0.245084	-1.81674
Q76L83	Q76L83	Putative Polycomb group protein ASXL2	ASXL2	19	19	19	18.2	18.2	18.2	153.82	0	102.05	25	200110	199910	187110	191710	194010	206320	0.110654	0.104269	0.0965775	0.109778	0.0972333	-2.24549
Q8NBU5	Q8NBU5	ATPase family AAA domain-containing protein 1	ATAD1	15	15	15	54.3	54.3	54.3	40.744	0	160.94	34	206820	216210	219150	249680	191540	272410	0.129855	0.149496	0.188778	0.263875	0.0897779	0.430175
Q6PL18	Q6PL18	ATPase family AAA domain-containing protein 2	ATAD2	69	69	62	54.7	54.7	50.4	158.55	0	323.31	176	2247100	2172200	2163500	2055900	2213100	2138600	1.51861	1.48076	1.52444	1.49357	1.5137	0.0699388
Q9ULI0	Q9ULI0	ATPase family AAA domain-containing protein 2B	ATAD2B	20	13	13	15.8	11.7	11.7	164.91	0	31.922	17	91377	92398	92979	101180	104700	104000	-0.345681	-0.34103	-0.311356	-0.262978	-0.261685	-1.51255
Q9NVI7	Q9NVI7	ATPase family AAA domain-containing protein 3A	ATAD3A	34	34	12	50.5	50.5	19.1	71.368	0	323.31	114	1102000	1080800	1107400	1171500	1086400	1285500	1.10382	1.07799	1.13378	1.16552	1.09967	0.994512
Q5T9A4	Q5T9A4	ATPase family AAA domain-containing protein 3B	ATAD3B	29	11	9	46.6	22.7	19.3	72.572	0	160.63	26	422460	450010	500040	532560	396960	596210	0.545656	0.572442	0.669983	0.705709	0.513826	1.14758
Q96QE3	Q96QE3	ATPase family AAA domain-containing protein 5	ATAD5	6	6	6	5.5	5.5	5.5	207.57	0	23.375	6	45048	47646	39347	44159	48322	49480	-0.757418	-0.723176	-0.81299	-0.746567	-0.711611	0.272341
Q5SQI0	Q5SQI0	Alpha-tubulin N-acetyltransferase 1	ATAT1	7	7	7	20	20	20	46.81	0	28.668	10	32320	31113	29302	29432	32589	31104	-0.950717	-0.969074	-0.984934	-0.983207	-0.940826	-1.29452
O95260	O95260	Arginyl-tRNA--protein transferase 1	ATE1	10	10	10	31.1	31.1	31.1	59.09	0	72.984	15	151250	166480	148670	150610	155360	155530	-0.05231	-0.00131549	-0.037569	-0.0309582	-0.0320423	-0.316202
P18846	P18846	Cyclic AMP-dependent transcription factor ATF-1	ATF1	3	1	1	15.5	9.6	9.6	29.232	0	43.607	6	39463	40987	37451	38994	38236	45973	-0.834475	-0.810038	-0.841799	-0.819119	-0.847838	0.820883
P15336	P15336	Cyclic AMP-dependent transcription factor ATF-2	ATF2	8	6	6	24.6	21	21	54.537	0	20.405	7	57003	56411	52054	58270	59430	64188	-0.620393	-0.625742	-0.649739	-0.584833	-0.59121	1.01413
P18847	P18847	Cyclic AMP-dependent transcription factor ATF-3	ATF3	3	3	3	15.5	15.5	15.5	20.575	0	5.642	5	2923.5	6431	4892.4	4461.1	4711.2	4519.8	-2.34958	-1.8787	-2.02907	-2.08365	-2.06623	-0.234862
P18850	P18850	Cyclic AMP-dependent transcription factor ATF-6 alpha;Processed cyclic AMP-dependent transcription factor ATF-6 alpha	ATF6	10	10	10	15.8	15.8	15.8	74.584	0	41.467	12	88089	86977	94234	106740	87101	109700	-0.367015	-0.375917	-0.303535	-0.231776	-0.36877	0.442681
Q99941	Q99941	Cyclic AMP-dependent transcription factor ATF-6 beta;Processed cyclic AMP-dependent transcription factor ATF-6 beta	ATF6B	5	5	5	10.4	10.4	10.4	76.708	0	22.54	5	25274	21517	22513	26213	19713	33936	-1.09388	-1.18186	-1.13868	-1.05076	-1.23334	0.893096
P17544	P17544	Cyclic AMP-dependent transcription factor ATF-7	ATF7	8	8	6	23.3	23.3	19.6	52.967	0	57.368	10	110530	97020	96713	94087	109430	112240	-0.234901	-0.312867	-0.288388	-0.30537	-0.235973	-0.925934
Q6VMQ6	Q6VMQ6	Activating transcription factor 7-interacting protein 1	ATF7IP	18	18	18	23.7	23.7	23.7	136.39	0	99.795	22	166220	188820	155020	173890	175500	202580	0.00263297	0.0713382	-0.0131713	0.0528743	0.0388869	-1.0668
Q9BSB4	Q9BSB4	Autophagy-related protein 101	ATG101	9	9	9	51.8	51.8	51.8	25.002	0	79.818	16	114140	127370	122190	113020	118760	116410	-0.216191	-0.155822	-0.151989	-0.198431	-0.188363	-1.36753
O94817	O94817	Ubiquitin-like protein ATG12	ATG12	4	4	4	19.3	19.3	19.3	15.113	0	12.631	6	87524	97390	76243	63086	97685	60818	-0.37076	-0.310671	-0.427116	-0.538514	-0.302039	0.488894
O75143	O75143	Autophagy-related protein 13	ATG13	10	10	10	20.3	20.3	20.3	56.571	0	21.101	14	86707	84388	76110	68152	85469	72644	-0.37622	-0.393352	-0.428134	-0.493462	-0.379777	1.23198
Q6ZNE5	Q6ZNE5	Beclin 1-associated autophagy-related key regulator	ATG14	2	2	2	7.7	7.7	7.7	55.309	0	10.389	2	10675	13532	14278	13777	14719	15297	-1.59562	-1.44946	-1.40431	-1.42595	-1.40334	-1.53317
Q676U5	Q676U5	Autophagy-related protein 16-1	ATG16L1	14	14	14	31.3	31.3	31.3	68.264	0	137.73	21	236300	267880	216330	198860	242730	209440	0.207428	0.273138	0.181223	0.131135	0.227601	0.934329
Q2TAZ0	Q2TAZ0	Autophagy-related protein 2 homolog A	ATG2A	10	10	10	8.9	8.9	8.9	212.86	0	68.448	12	104530	116110	102920	103990	104060	103500	-0.267393	-0.209227	-0.252103	-0.247	-0.265252	-0.416538
Q96BY7	Q96BY7	Autophagy-related protein 2 homolog B	ATG2B	3	3	3	1.5	1.5	1.5	232.76	0	2.9108	3	3901.1	4005.4	4084.4	3264.6	4376.8	3099.3	-2.18164	-2.1519	-2.13437	-2.26578	-2.10907	-1.617
Q9NT62	Q9NT62	Ubiquitin-like-conjugating enzyme ATG3	ATG3	13	13	13	51.6	51.6	51.6	35.864	0	148.18	27	516390	555690	513740	415510	512360	395860	0.662533	0.694153	0.685749	0.560949	0.66232	-0.148685
Q9Y4P1	Q9Y4P1	Cysteine protease ATG4B	ATG4B	11	11	11	36.6	36.6	36.6	44.294	0	100.19	16	247180	267370	224590	201340	251180	210860	0.233634	0.272039	0.203081	0.138365	0.247513	0.000895753
Q9H1Y0	Q9H1Y0	Autophagy protein 5	ATG5	9	9	8	37.5	37.5	37.5	32.447	0	43.074	13	129830	139730	127890	116500	138780	128060	-0.141209	-0.102384	-0.125393	-0.180742	-0.0977126	-0.540392
O95352	O95352	Ubiquitin-like modifier-activating enzyme ATG7	ATG7	23	23	23	45.1	45.1	45.1	77.959	0	136.5	29	264120	275090	233130	213980	245980	223400	0.272223	0.288463	0.22485	0.173879	0.235341	-0.0152093
Q7Z3C6	Q7Z3C6	Autophagy-related protein 9A	ATG9A	21	21	21	29.8	29.8	29.8	94.446	0	150.98	35	358060	360560	329700	365250	336050	400730	0.449371	0.444573	0.427025	0.485751	0.416897	-0.680618
P31939	P31939	Bifunctional purine biosynthesis protein PURH;Phosphoribosylaminoimidazolecarboxamide formyltransferase;IMP cyclohydrolase	ATIC	40	40	40	81.9	81.9	81.9	64.615	0	323.31	196	3234800	3462600	2717500	2395100	3122000	2590400	1.7307	1.7498	1.65743	1.58264	1.71392	0.414279
Q8WXF7	Q8WXF7	Atlastin-1	ATL1	11	10	10	28	26	26	63.543	0	54.146	13	148980	118580	177910	198570	165740	237740	-0.0611133	-0.197081	0.067167	0.130285	0.00559131	-0.0373761
Q8NHH9	Q8NHH9	Atlastin-2	ATL2	20	20	19	44.4	44.4	42.5	66.228	0	318.08	45	877090	867820	874430	1009300	773900	1036200	0.970927	0.95136	0.995995	1.0786	0.902302	0.725772
Q6DD88	Q6DD88	Atlastin-3	ATL3	24	24	24	58.4	58.4	58.4	60.541	0	323.31	92	1500900	1292100	1405100	1591700	1167000	1753700	1.28367	1.18103	1.27266	1.34431	1.14131	0.253357
Q13315	Q13315	Serine-protein kinase ATM	ATM	20	20	20	8.6	8.6	8.6	350.68	0	90.181	22	77875	73004	62635	62241	69403	72826	-0.438761	-0.476965	-0.541799	-0.54638	-0.500941	-0.247877
P54259	P54259	Atrophin-1	ATN1	4	4	4	5.4	5.4	5.4	125.41	0	27.954	6	42644	41853	35210	35364	44483	41158	-0.789344	-0.797974	-0.877792	-0.876112	-0.75978	-0.57403
O00244	O00244	Copper transport protein ATOX1	ATOX1	7	7	7	77.9	77.9	77.9	7.4016	0	106.79	34	404850	394200	412420	290250	305720	243980	0.520868	0.496041	0.557607	0.351693	0.361855	0.465926
P98196	P98196	Probable phospholipid-transporting ATPase IH	ATP11A	17	16	16	15.3	14.6	14.6	129.75	0	57.157	19	145190	148160	157430	177620	169270	207160	-0.0761145	-0.0685829	-0.0041722	0.0652531	0.0178548	0.379522
Q9Y2G3	Q9Y2G3	Probable phospholipid-transporting ATPase IF	ATP11B	19	19	18	17.2	17.2	16.6	134.19	0	84.607	25	306550	290350	330220	361600	317720	390770	0.358951	0.319614	0.427944	0.479893	0.384259	-0.64446
Q8NB49	Q8NB49	Phospholipid-transporting ATPase IG	ATP11C	13	12	12	16.1	15.4	15.4	129.48	0	57.183	15	206930	202160	204520	225790	188240	248600	0.130164	0.110727	0.148475	0.205213	0.0796647	-2.29675
Q9HD20	Q9HD20	Manganese-transporting ATPase 13A1	ATP13A1	20	20	20	20.4	20.4	20.4	132.95	0	106.27	24	209260	177410	227900	246720	176590	280120	0.136682	0.0353741	0.211616	0.256919	0.0424895	-0.34659
Q9NQ11	Q9NQ11	Probable cation-transporting ATPase 13A2	ATP13A2	9	9	9	10.3	10.3	10.3	128.79	0	18.745	9	35927	34898	30913	37296	35519	41705	-0.889124	-0.902833	-0.953714	-0.845087	-0.890729	-0.212641
Q9H7F0	Q9H7F0	Probable cation-transporting ATPase 13A3	ATP13A3	14	14	14	15.3	15.3	15.3	138.04	0	155.43	15	158520	159120	159720	166600	152660	191420	-0.0249798	-0.0274049	0.00425163	0.0278946	-0.0422441	-0.236689
P05023;Q13733;P20648	P05023	Sodium/potassium-transporting ATPase subunit alpha-1	ATP1A1	51	51	32	50.8	50.8	31.8	112.89	0	323.31	274	3520500	3264300	3757300	4213000	3034100	4182300	1.77997	1.71577	1.84642	1.91204	1.6973	1.35249
P13637	P13637	Sodium/potassium-transporting ATPase subunit alpha-3	ATP1A3	27	10	10	33.8	15.2	15.2	111.75	0	53.139	12	82237	85694	79473	83611	89783	73948	-0.407033	-0.384492	-0.402913	-0.374222	-0.351123	0.245485
P05026	P05026	Sodium/potassium-transporting ATPase subunit beta-1	ATP1B1	15	15	15	45.9	45.9	45.9	35.061	0	145.84	54	697260	659010	672280	754990	601370	785850	0.837352	0.792546	0.84264	0.909274	0.755529	-0.12041
P54709	P54709	Sodium/potassium-transporting ATPase subunit beta-3	ATP1B3	15	15	15	60.2	60.2	60.2	31.512	0	170.73	65	1193100	1103900	1406900	1534300	1071000	1508100	1.15006	1.0902	1.27341	1.32288	1.09136	0.199874
P16615;O14983	P16615	Sarcoplasmic/endoplasmic reticulum calcium ATPase 2	ATP2A2	51	51	43	52.1	52.1	44.6	114.76	0	323.31	209	2957200	2364900	2924800	3313000	1958200	3484000	1.67847	1.5298	1.70031	1.77187	1.4425	0.398586
P20020;Q01814	P20020	Plasma membrane calcium-transporting ATPase 1	ATP2B1	36	36	22	32.5	32.5	21.1	134.68	0	323.31	70	1079100	957710	1315400	1443400	1063200	1326700	1.09159	1.00823	1.23418	1.28726	1.08711	0.356077
Q16720	Q16720	Plasma membrane calcium-transporting ATPase 3	ATP2B3	13	2	2	10	1.5	1.5	134.2	0	3.1981	3	13820	8151.3	26540	26032	8448.6	17073	-1.4453	-1.74192	-1.04268	-1.05481	-1.72637	0.567514
P23634	P23634	Plasma membrane calcium-transporting ATPase 4	ATP2B4	32	19	18	32.3	21	20.5	137.92	0	130.15	33	365600	297810	412310	478000	360000	531030	0.461502	0.334251	0.557452	0.642667	0.456957	0.729476
P98194	P98194	Calcium-transporting ATPase type 2C member 1	ATP2C1	24	24	24	35.6	35.6	35.6	100.58	0	251.03	42	390570	368290	342540	377600	334830	447130	0.499964	0.456813	0.449311	0.505146	0.41478	0.655122
P25705	P25705	ATP synthase subunit alpha, mitochondrial	ATP5A1	34	34	34	66.4	66.4	66.4	59.75	0	323.31	576	5369600	5093500	5670200	6151100	5769700	6704200	2.02573	1.97248	2.08647	2.13278	2.07129	0.45124
P06576	P06576	ATP synthase subunit beta, mitochondrial	ATP5B	28	28	28	73.5	73.5	73.5	56.559	0	323.31	784	7350100	7138500	7783600	8711500	8048400	9710700	2.2085	2.16724	2.27126	2.33577	2.26497	0.663269
P36542	P36542	ATP synthase subunit gamma, mitochondrial	ATP5C1	12	12	12	35.2	35.2	35.2	32.996	0	109.64	80	1106300	960450	1167400	1300600	1004100	1329800	1.10608	1.00988	1.16455	1.2265	1.05383	0.634746
P30049	P30049	ATP synthase subunit delta, mitochondrial	ATP5D	4	4	4	41.1	41.1	41.1	17.49	0	267.66	37	393230	333100	434790	477440	381380	520390	0.503915	0.398867	0.588419	0.641983	0.490527	-1.16158
Q5VTU8;P56381	Q5VTU8;P56381	ATP synthase subunit epsilon-like protein, mitochondrial;ATP synthase subunit epsilon, mitochondrial	ATP5EP2;ATP5E	2	2	2	29.4	29.4	29.4	5.8068	0.00035753	2.4338	10	118880	110890	118950	137670	109310	135200	-0.192504	-0.235768	-0.167666	-0.083356	-0.236611	-1.85526
P24539	P24539	ATP synthase F(0) complex subunit B1, mitochondrial	ATP5F1	17	17	17	55.1	55.1	55.1	28.908	0	158.95	83	1182100	984130	1274500	1280900	929990	1207600	1.14466	1.02393	1.21576	1.2176	1.00921	-2.28791
O75947	O75947	ATP synthase subunit d, mitochondrial	ATP5H	15	15	15	82	82	82	18.491	0	237.47	92	2627200	2147600	2842200	3141200	2246100	3310900	1.60959	1.47418	1.6836	1.74081	1.52231	1.48117
P56385	P56385	ATP synthase subunit e, mitochondrial	ATP5I	5	5	5	62.3	62.3	62.3	7.9331	0	37.724	46	300370	265430	336380	341430	271490	331770	0.347094	0.267837	0.438724	0.446416	0.292758	-2.47638
P18859	P18859	ATP synthase-coupling factor 6, mitochondrial	ATP5J	9	9	9	62	62	62	12.587	0	317.91	61	933260	906720	981740	1112900	1032400	1218700	1.00706	0.976661	1.06352	1.13559	1.07	-0.99568
P56134	P56134	ATP synthase subunit f, mitochondrial	ATP5J2	5	5	5	42.6	42.6	42.6	10.918	0	56.291	24	306980	275770	335890	356620	273370	388310	0.359767	0.289888	0.437875	0.471805	0.296774	0.323998
O75964	O75964	ATP synthase subunit g, mitochondrial	ATP5L	8	8	8	55.3	55.3	55.3	11.428	0	84.158	33	474240	424640	510920	527300	423680	530120	0.612963	0.53896	0.682539	0.69992	0.551732	-0.354316
P48047	P48047	ATP synthase subunit O, mitochondrial	ATP5O	12	12	12	67.6	67.6	67.6	23.277	0	323.31	94	1076900	977900	1145100	1272400	1077900	1396300	1.0904	1.02027	1.1533	1.21371	1.0951	0.317776
Q99766	Q99766	ATP synthase subunit s, mitochondrial	ATP5S	6	6	6	28.8	28.8	28.8	24.866	0	17.989	14	91036	89257	92620	99350	115900	115820	-0.347857	-0.360987	-0.313613	-0.273623	-0.202547	-1.39253
Q9NW81	Q9NW81	ATP synthase subunit s-like protein	ATP5SL	7	7	7	32.3	32.3	32.3	29.267	0	66.208	11	135780	132550	122860	139000	132420	155480	-0.115123	-0.132821	-0.148799	-0.0777484	-0.12501	-0.0146537
Q15904	Q15904	V-type proton ATPase subunit S1	ATP6AP1	16	16	16	39.1	39.1	39.1	52.025	0	323.31	47	633210	510490	726870	768760	505760	803390	0.781257	0.645201	0.888182	0.919816	0.654776	0.328347
O75787	O75787	Renin receptor	ATP6AP2	15	15	15	46	46	46	39.008	0	171.06	42	419840	336880	475280	532390	385550	603740	0.542034	0.405378	0.640359	0.705522	0.496855	-0.633462
Q9Y487	Q9Y487	V-type proton ATPase 116 kDa subunit a isoform 2	ATP6V0A2	13	13	13	20.1	20.1	20.1	98.081	0	44.301	16	126140	126850	127960	136510	135360	154830	-0.157995	-0.158182	-0.125074	-0.0882911	-0.112232	-0.146156
Q9HBG4	Q9HBG4	V-type proton ATPase 116 kDa subunit a isoform 4	ATP6V0A4	4	4	4	6.4	6.4	6.4	96.385	0	23.309	4	17717	17978	20653	21235	21372	26041	-1.30069	-1.28554	-1.18898	-1.1736	-1.18632	-0.205997
P61421	P61421	V-type proton ATPase subunit d 1	ATP6V0D1	14	14	14	46.4	46.4	46.4	40.329	0	258.6	47	648130	588580	712560	761480	719900	833860	0.794815	0.727331	0.876583	0.914267	0.860213	0.602329
P38606	P38606	V-type proton ATPase catalytic subunit A	ATP6V1A	36	36	36	76.3	76.3	76.3	68.303	0	323.31	106	1616300	1509900	1529400	1455700	1600500	1536000	1.32679	1.27091	1.32211	1.29221	1.32512	0.298844
P21281;P15313	P21281	V-type proton ATPase subunit B, brain isoform	ATP6V1B2	28	28	28	76.5	76.5	76.5	56.5	0	323.31	103	962750	936840	951340	911280	1004900	933980	1.02518	0.995516	1.04517	1.01901	1.05429	-0.0980342
P21283;Q8NEY4	P21283	V-type proton ATPase subunit C 1	ATP6V1C1	22	22	22	57.1	57.1	57.1	43.941	0	128.09	52	609550	606390	568480	532270	620520	559140	0.759088	0.744531	0.744811	0.705391	0.77377	0.0117441
Q9Y5K8	Q9Y5K8	V-type proton ATPase subunit D	ATP6V1D	9	9	9	43.3	43.3	43.3	28.262	0	74.851	14	182560	190100	180270	170460	184960	188460	0.0572196	0.075237	0.0748543	0.0412542	0.069436	0.688368
P36543;Q96A05	P36543	V-type proton ATPase subunit E 1	ATP6V1E1	13	13	13	54.9	54.9	54.9	26.145	0	121.32	36	400930	405330	386680	388140	428590	427630	0.515204	0.512106	0.520015	0.521204	0.558437	-1.28746
Q16864	Q16864	V-type proton ATPase subunit F	ATP6V1F	7	7	7	77.3	77.3	77.3	13.37	0	40.221	17	93530	95458	103620	98017	105610	110880	-0.332123	-0.322232	-0.248149	-0.281503	-0.256649	-0.396851
O75348;O95670	O75348	V-type proton ATPase subunit G 1	ATP6V1G1	4	4	4	41.5	41.5	41.5	13.757	0	101.89	12	151770	137000	134120	127840	148110	132670	-0.050312	-0.113768	-0.0976479	-0.126564	-0.0598512	1.0775
Q9UI12	Q9UI12	V-type proton ATPase subunit H	ATP6V1H	20	20	20	46	46	46	55.882	0	203.55	38	321250	327520	306860	300350	358930	326030	0.386218	0.38912	0.385146	0.371644	0.455224	-1.55302
Q04656;P35670	Q04656	Copper-transporting ATPase 1	ATP7A	11	11	11	10.8	10.8	10.8	163.37	0	116.39	13	165300	153940	166610	190100	198290	245450	-0.000598788	-0.0465014	0.0288876	0.104859	0.109931	-0.428717
Q9Y2Q0;Q9NTI2	Q9Y2Q0	Phospholipid-transporting ATPase IA	ATP8A1	9	9	9	10.5	10.5	10.5	131.37	0	41.901	11	70257	58814	64180	67987	68649	72773	-0.49869	-0.601672	-0.527585	-0.494876	-0.507297	0.85665
P98198	P98198	Phospholipid-transporting ATPase ID	ATP8B2	1	1	1	1.2	1.2	1.2	137.44	0.00023906	2.541	1	2560.1	2783.3	2926.2	3368.2	2688	3442	-2.42685	-2.36192	-2.32889	-2.24756	-2.39275	0.623154
O75110	O75110	Probable phospholipid-transporting ATPase IIA	ATP9A	13	13	11	16	16	13.8	118.58	0	67.944	16	121670	103870	107830	116460	119890	153710	-0.178999	-0.273503	-0.224918	-0.180943	-0.182852	-0.587228
O43861	O43861	Probable phospholipid-transporting ATPase IIB	ATP9B	9	7	7	9.9	7.8	7.8	129.3	0	17.451	8	19652	20816	18091	18761	19710	21054	-1.24034	-1.20097	-1.26624	-1.24585	-1.23343	-0.609278
Q5TC12	Q5TC12	ATP synthase mitochondrial F1 complex assembly factor 1	ATPAF1	12	12	12	36.3	36.3	36.3	36.436	0	127.99	24	391220	376530	371990	411250	386360	451520	0.500932	0.46958	0.497422	0.554938	0.498076	-0.0012028
Q8N5M1	Q8N5M1	ATP synthase mitochondrial F1 complex assembly factor 2	ATPAF2	7	7	7	34.6	34.6	34.6	32.772	0	146.04	17	213740	198920	204420	228060	214990	250650	0.149014	0.101405	0.14819	0.211048	0.156983	-0.375611
Q9UII2	Q9UII2	ATPase inhibitor, mitochondrial	ATPIF1	3	3	3	15.1	15.1	15.1	12.249	0	3.3249	4	114830	76952	108520	115730	88456	82332	-0.212683	-0.446576	-0.221197	-0.18461	-0.359788	0.832571
Q13535	Q13535	Serine/threonine-protein kinase ATR	ATR	35	35	34	16.8	16.8	16.2	301.36	0	126.8	37	290880	293330	269820	273720	262700	309420	0.328405	0.325505	0.310109	0.317492	0.273607	-0.65923
Q6UW56	Q6UW56	All-trans retinoic acid-induced differentiation factor	ATRAID	1	1	1	3.5	3.5	3.5	24.746	0.0065009	1.1555	2	49853	39174	56827	57073	40478	63267	-0.698417	-0.836143	-0.598564	-0.596939	-0.814681	-0.306947
Q8WXE1	Q8WXE1	ATR-interacting protein	ATRIP	12	12	11	20.1	20.1	19	85.837	0	62.978	13	103820	103400	100520	92650	102020	105050	-0.27136	-0.276119	-0.265867	-0.314347	-0.276773	1.21047
O75882	O75882	Attractin	ATRN	20	20	20	21.5	21.5	21.5	158.54	0	97.655	26	187550	169570	209650	233180	180620	245540	0.0729182	0.0092954	0.162927	0.223998	0.05562	0.0245078
P46100	P46100	Transcriptional regulator ATRX	ATRX	5	5	5	2.2	2.2	2.2	282.58	0	15.597	5	59344	55146	63564	61630	82831	75877	-0.596963	-0.638828	-0.533211	-0.552134	-0.39802	0.506455
P54253	P54253	Ataxin-1	ATXN1	6	6	6	9.1	9.1	9.1	86.922	0	12.086	7	49548	49115	45955	45740	42117	46919	-0.701989	-0.705655	-0.722433	-0.72605	-0.791584	-0.409395
Q9UBB4	Q9UBB4	Ataxin-10	ATXN10	25	25	25	52.6	52.6	52.6	53.488	0	323.31	47	831150	841250	719880	619750	824720	654530	0.939608	0.933418	0.882545	0.794144	0.939311	0.372353
P0C7T5	P0C7T5	Ataxin-1-like	ATXN1L	5	5	5	9	9	9	73.305	0	23.007	5	128170	133810	122710	119590	132260	139880	-0.148701	-0.127362	-0.149512	-0.165474	-0.125713	0.252041
Q99700	Q99700	Ataxin-2	ATXN2	28	28	28	29.1	29.1	29.1	140.28	0	275.6	54	454420	488490	409790	423780	447970	424730	0.58811	0.619783	0.553876	0.572444	0.584171	0.49458
Q8WWM7	Q8WWM7	Ataxin-2-like protein	ATXN2L	37	37	37	43.5	43.5	43.5	113.37	0	323.31	90	1198000	1377100	1101800	1042700	1213400	1025400	1.15244	1.21779	1.13082	1.09759	1.164	0.0819406
P54252	P54252	Ataxin-3	ATXN3	9	9	9	26	26	26	41.25	0	159.16	12	137810	135630	122770	110960	142610	127750	-0.106484	-0.119567	-0.149227	-0.209161	-0.081871	0.608549
O15265	O15265	Ataxin-7	ATXN7	3	3	3	5.4	5.4	5.4	95.45	0	17.01	3	8116.7	9005	8229.2	9565.4	8430.8	12373	-1.75512	-1.68445	-1.72574	-1.63876	-1.72759	1.63567
Q5T6C5	Q5T6C5	Ataxin-7-like protein 2	ATXN7L2	2	2	2	4.8	4.8	4.8	77.18	0	4.064	3	13448	12746	12481	14049	16445	17315	-1.46118	-1.48399	-1.48277	-1.41455	-1.33881	-0.613196
Q14CW9	Q14CW9	Ataxin-7-like protein 3	ATXN7L3	6	6	6	19.9	19.9	19.9	38.651	0	36.614	9	19242	17246	21293	21849	17569	21928	-1.25262	-1.30952	-1.17118	-1.15698	-1.30034	-0.471079
Q96GX2	Q96GX2	Putative ataxin-7-like protein 3B	ATXN7L3B	3	3	3	44.3	44.3	44.3	10.771	0	28.218	6	44442	48451	38963	37146	47880	37198	-0.765302	-0.713509	-0.818711	-0.847437	-0.716958	0.804529
Q13825	Q13825	Methylglutaconyl-CoA hydratase, mitochondrial	AUH	8	8	8	21.2	21.2	21.2	35.608	0	91.718	12	165940	152990	162040	176570	172230	207700	0.0016509	-0.050073	0.0126639	0.0617946	0.0279419	0.255718
Q9Y679	Q9Y679	Ancient ubiquitous protein 1	AUP1	13	13	13	42.2	42.2	42.2	45.786	0	82.817	28	214630	194400	245060	268590	145300	246950	0.151433	0.0881425	0.253963	0.306457	-0.0709969	-0.871729
O14965	O14965	Aurora kinase A	AURKA	18	18	17	58.1	58.1	56.1	45.809	0	127.26	36	245350	319980	227300	246800	239680	246480	0.229308	0.375681	0.210078	0.257108	0.220243	0.646625
Q9NWT8	Q9NWT8	Aurora kinase A-interacting protein	AURKAIP1	1	1	1	5	5	5	22.354	0	2.8837	4	23745	23406	23056	25449	24686	24093	-1.1302	-1.1333	-1.12477	-1.06802	-1.10244	0.510891
Q96GD4;Q9UQB9	Q96GD4	Aurora kinase B	AURKB	15	14	14	54.1	51.7	51.7	39.31	0	86.933	31	432310	429050	396770	431380	357160	441340	0.559073	0.544921	0.535041	0.582811	0.452348	0.313762
Q9NQS1	Q9NQS1	Cell death regulator Aven	AVEN	9	9	9	33.4	33.4	33.4	38.506	0	49.331	11	56243	61956	49705	50718	56090	51850	-0.628207	-0.571643	-0.676675	-0.665794	-0.624868	0.0423405
Q8NBF6	Q8NBF6	Late secretory pathway protein AVL9 homolog	AVL9	5	5	5	14.5	14.5	14.5	71.947	0	37.066	6	43273	46223	44532	38183	47396	45455	-0.78082	-0.740671	-0.740781	-0.831378	-0.722871	0.288791
P30530	P30530	Tyrosine-protein kinase receptor UFO	AXL	23	23	22	34.3	34.3	33.2	98.336	0	323.31	49	696990	796640	676280	834740	501810	726700	0.837126	0.90198	0.8461	0.967843	0.650213	-0.431438
Q9H6S1	Q9H6S1	5-azacytidine-induced protein 2	AZI2	4	4	4	11.2	11.2	11.2	44.934	0	11.142	7	40447	41356	43528	43739	47746	46391	-0.820137	-0.804867	-0.754083	-0.752141	-0.718589	0.781786
P61769	P61769	Beta-2-microglobulin;Beta-2-microglobulin form pI 5.3	B2M	3	3	3	35.3	35.3	35.3	13.714	0	46.005	14	192850	144460	219070	157350	126980	127240	0.0891409	-0.083175	0.188565	-0.0054233	-0.149419	0.190043
O75752	O75752	UDP-GalNAc:beta-1,3-N-acetylgalactosaminyltransferase 1	B3GALNT1	3	3	3	12.1	12.1	12.1	39.511	0	8.9648	3	32992	34421	32338	35222	32745	42617	-0.938738	-0.910774	-0.927426	-0.878459	-0.938047	-1.46395
Q6Y288	Q6Y288	Beta-1,3-glucosyltransferase	B3GALTL	8	8	8	22.3	22.3	22.3	56.563	0	62.901	12	226090	216090	198830	226640	233250	266630	0.181715	0.149175	0.132016	0.207405	0.204419	-0.00235712
O94766;Q9NPZ5	O94766	Galactosylgalactosylxylosylprotein 3-beta-glucuronosyltransferase 3	B3GAT3	11	11	11	40.6	40.6	40.6	37.121	0	37.942	20	98700	84603	96649	105210	102300	125640	-0.300802	-0.391884	-0.288775	-0.240197	-0.275178	-0.825308
Q9NY97	Q9NY97	N-acetyllactosaminide beta-1,3-N-acetylglucosaminyltransferase 2	B3GNT2	4	4	4	13.1	13.1	13.1	46.021	0	15.921	4	28807	29255	26968	29137	29466	32626	-1.0177	-1.0046	-1.03335	-0.989082	-0.999445	-0.36091
Q00973	Q00973	Beta-1,4 N-acetylgalactosaminyltransferase 1	B4GALNT1	13	13	13	31.9	31.9	31.9	58.882	0	36.26	14	72054	63963	52250	59399	62258	76600	-0.483987	-0.553249	-0.647547	-0.573639	-0.564159	-0.316762
P15291	P15291	Beta-1,4-galactosyltransferase 1;Lactose synthase A protein;N-acetyllactosamine synthase;Beta-N-acetylglucosaminylglycopeptide beta-1,4-galactosyltransferase;Beta-N-acetylglucosaminyl-glycolipid beta-1,4-galactosyltransferase;Processed beta-1,4-galactosyltransferase 1	B4GALT1	6	6	6	31.7	31.7	31.7	43.92	0	135	10	100630	92027	101520	103800	90171	127310	-0.289528	-0.343352	-0.260092	-0.248067	-0.348614	-0.274761
O60512	O60512	Beta-1,4-galactosyltransferase 3;N-acetyllactosamine synthase;Beta-N-acetylglucosaminylglycopeptide beta-1,4-galactosyltransferase;Beta-N-acetylglucosaminyl-glycolipid beta-1,4-galactosyltransferase	B4GALT3	3	3	3	13.2	13.2	13.2	43.927	0	23.191	4	31917	29194	32554	33110	33165	44915	-0.958022	-1.00581	-0.923542	-0.914525	-0.930631	0.823233
O60513	O60513	Beta-1,4-galactosyltransferase 4;N-acetyllactosamine synthase;Lactotriaosylceramide beta-1,4-galactosyltransferase	B4GALT4	4	3	3	14.8	12.8	12.8	40.041	0	14.177	3	52908	45645	32476	34430	46971	51389	-0.663792	-0.747931	-0.924941	-0.891724	-0.728112	1.10885
O43286;Q9UBX8	O43286	Beta-1,4-galactosyltransferase 5	B4GALT5	6	6	6	18.3	18.3	18.3	45.118	0	14.185	8	60417	58296	49340	48572	53530	71137	-0.586531	-0.606777	-0.680974	-0.69101	-0.652051	0.00607789
Q9UBV7	Q9UBV7	Beta-1,4-galactosyltransferase 7;Xylosylprotein 4-beta-galactosyltransferase	B4GALT7	8	8	8	21.1	21.1	21.1	37.405	0	16.989	9	106390	111630	103820	112890	116010	146460	-0.257125	-0.23193	-0.247024	-0.199103	-0.201996	-0.534597
O43505	O43505	Beta-1,4-glucuronyltransferase 1	B4GAT1	3	3	3	5.8	5.8	5.8	47.119	0.00071115	2.2136	3	27160	19362	25199	26602	21569	27713	-1.05198	-1.24275	-1.07293	-1.04217	-1.18098	-0.39376
Q9BPU9	Q9BPU9	B9 domain-containing protein 2	B9D2	1	1	1	12	12	12	19.261	0	5.7709	1	5476.2	6919.3	5953.9	5767.1	7208.8	6860.4	-1.9842	-1.83647	-1.91453	-1.93388	-1.81871	0.119349
Q9NWV8	Q9NWV8	BRISC and BRCA1-A complex member 1	BABAM1	12	12	12	52.9	52.9	52.9	36.56	0	124.91	18	204730	207740	171730	167320	204220	195330	0.123941	0.126437	0.0465435	0.03041	0.127078	1.13162
Q9Y5Z0	Q9Y5Z0	Beta-secretase 2	BACE2	4	4	4	7.7	7.7	7.7	56.18	0	12.081	4	23018	21699	21876	25444	21521	25201	-1.14831	-1.177	-1.15542	-1.06813	-1.18228	0.671155
O14867	O14867	Transcription regulator protein BACH1	BACH1	13	13	13	23.4	23.4	23.4	81.957	0	57.311	20	172350	188890	160030	148600	176890	176250	0.0237152	0.0715526	0.00538298	-0.0387951	0.0434773	1.45645
Q92934	Q92934	Bcl2-associated agonist of cell death	BAD	4	4	4	20.8	20.8	20.8	18.392	0	29.144	6	144690	142310	143600	163420	165690	185720	-0.0781233	-0.0918269	-0.0578084	0.0166539	0.00541591	-1.09702
Q99933	Q99933	BAG family molecular chaperone regulator 1	BAG1	8	8	8	30.1	30.1	30.1	38.778	0	41.485	13	181490	180850	202100	202060	216390	211950	0.053797	0.0464549	0.141532	0.140447	0.16076	-1.88683
O95816	O95816	BAG family molecular chaperone regulator 2	BAG2	12	12	12	61.1	61.1	61.1	23.772	0	323.31	79	1400200	1558400	1256500	1324700	1290100	1460000	1.24324	1.28915	1.20746	1.23721	1.19967	1.19151
O95817	O95817	BAG family molecular chaperone regulator 3	BAG3	32	32	31	75.7	75.7	70.8	61.594	0	270.98	89	642970	784190	627150	594420	693710	565250	0.790162	0.892891	0.802105	0.769805	0.838649	0.333847
O95429	O95429	BAG family molecular chaperone regulator 4	BAG4	6	6	6	22.1	22.1	22.1	49.593	0	80.13	8	135700	147710	174200	187630	196280	206290	-0.115467	-0.0703382	0.054874	0.0972307	0.104002	1.40878
Q9UL15	Q9UL15	BAG family molecular chaperone regulator 5	BAG5	5	5	5	14.3	14.3	14.3	51.199	0	27.796	7	128600	136110	123500	124050	148180	141610	-0.146751	-0.117529	-0.145768	-0.144117	-0.0595766	-0.378139
P46379	P46379	Large proline-rich protein BAG6	BAG6	31	31	31	34.6	34.6	34.6	119.41	0	323.31	72	665280	698990	628780	600700	710800	683840	0.810019	0.826529	0.803619	0.775934	0.852811	0.609797
Q8TBE0	Q8TBE0	Bromo adjacent homology domain-containing 1 protein	BAHD1	2	2	2	2.9	2.9	2.9	84.651	0	3.9388	2	12070	16611	14072	14363	17525	16828	-1.52412	-1.33117	-1.41279	-1.40166	-1.3018	0.0153817
Q9UQB8	Q9UQB8	Brain-specific angiogenesis inhibitor 1-associated protein 2	BAIAP2	32	32	32	65.6	65.6	65.6	60.867	0	303.75	81	1102500	1292300	1151100	1081400	1196200	1072200	1.10408	1.18111	1.15635	1.11885	1.15569	-1.06955
Q9UHR4	Q9UHR4	Brain-specific angiogenesis inhibitor 1-associated protein 2-like protein 1	BAIAP2L1	24	24	24	54.6	54.6	54.6	56.882	0	221.01	44	457340	486500	426900	404730	441960	413640	0.591839	0.617428	0.577736	0.545617	0.576312	0.735879
Q16611	Q16611	Bcl-2 homologous antagonist/killer	BAK1	6	6	6	44.5	44.5	44.5	23.408	0	70.985	15	55869	64115	50278	59105	58605	66613	-0.632091	-0.551879	-0.669989	-0.576534	-0.599345	-1.4304
O75531	O75531	Barrier-to-autointegration factor;Barrier-to-autointegration factor, N-terminally processed	BANF1	10	10	10	80.9	80.9	80.9	10.058	0	149.44	63	777860	613850	775700	675960	731730	729850	0.901032	0.751586	0.926109	0.844782	0.869697	-0.301694
Q8N9N5	Q8N9N5	Protein BANP	BANP	9	9	9	20.6	20.6	20.6	56.494	0	55.767	11	107110	111540	93119	103440	109670	118930	-0.253198	-0.232396	-0.310478	-0.250093	-0.234698	0.530266
Q92560	Q92560	Ubiquitin carboxyl-terminal hydrolase BAP1	BAP1	18	18	18	36.1	36.1	36.1	80.361	0	115.63	30	296800	313110	293890	301210	326910	329530	0.340135	0.363158	0.359955	0.373312	0.400851	0.637391
Q8IXM2	Q8IXM2	Chromatin complexes subunit BAP18	BAP18	3	3	3	25.6	25.6	25.6	17.9	0	29.66	5	101310	77756	89777	89349	95802	109160	-0.285607	-0.440579	-0.331799	-0.335507	-0.313366	1.0101
Q99728	Q99728	BRCA1-associated RING domain protein 1	BARD1	16	16	16	22.8	22.8	22.8	86.647	0	34.913	16	151000	144920	130870	138060	130580	164940	-0.0532729	-0.0813404	-0.111958	-0.0817057	-0.133152	-1.06532
Q9NR55	Q9NR55	Basic leucine zipper transcriptional factor ATF-like 3	BATF3	3	3	3	41.7	41.7	41.7	14.467	0	17.67	5	24725	25060	25253	26617	26475	27609	-1.10666	-1.09391	-1.07168	-1.04184	-1.06173	-0.0940425
Q07812	Q07812	Apoptosis regulator BAX	BAX	7	7	7	37	37	37	21.184	0	77.919	28	222840	215040	218570	198860	244460	242020	0.173286	0.146364	0.187232	0.131135	0.231733	0.839445
Q9NRL2	Q9NRL2	Bromodomain adjacent to zinc finger domain protein 1A	BAZ1A	29	29	29	21.2	21.2	21.2	178.7	0	180.85	32	285520	254850	245890	243870	220820	238290	0.317578	0.244367	0.255935	0.250142	0.172553	-0.51712
Q9UIG0	Q9UIG0	Tyrosine-protein kinase BAZ1B	BAZ1B	44	44	44	38.5	38.5	38.5	170.9	0	311.97	73	772270	667260	689870	688900	690760	749200	0.896834	0.799724	0.857706	0.855842	0.83617	0.99735
Q9UIF9	Q9UIF9	Bromodomain adjacent to zinc finger domain protein 2A	BAZ2A	31	31	31	20.1	20.1	20.1	211.2	0	223.47	46	454490	415550	472010	486580	406530	501630	0.5882	0.526475	0.636332	0.653043	0.527688	0.197878
Q9UIF8	Q9UIF8	Bromodomain adjacent to zinc finger domain protein 2B	BAZ2B	12	12	12	7.4	7.4	7.4	240.46	0	31.411	14	59291	54415	64436	60146	54226	62705	-0.597483	-0.646528	-0.525263	-0.56635	-0.644534	1.00214
Q9BXH1	Q9BXH1	Bcl-2-binding component 3	BBC3	3	3	3	17.6	17.6	17.6	20.532	0	7.3417	3	9303.7	10941	10129	10310	10448	9672.7	-1.67566	-1.57209	-1.60457	-1.59504	-1.60277	-1.15875
Q8NFJ9	Q8NFJ9	Bardet-Biedl syndrome 1 protein	BBS1	1	1	1	2.5	2.5	2.5	65.083	0	5.1905	1	15298	13922	13335	14432	16488	16697	-1.38615	-1.43306	-1.44417	-1.39886	-1.33729	0.126938
Q9BXC9	Q9BXC9	Bardet-Biedl syndrome 2 protein	BBS2	1	1	1	2.2	2.2	2.2	79.87	0.000712	2.2611	1	13213	17107	14595	14927	17596	15700	-1.47145	-1.31419	-1.3915	-1.37919	-1.29945	0.357325
Q8WY36	Q8WY36	HMG box transcription factor BBX	BBX	11	11	11	19.1	19.1	19.1	105.13	0	49.702	15	159410	148570	136560	153720	153170	176800	-0.0217203	-0.0669878	-0.087131	-0.0190367	-0.0403039	0.376835
P50895	P50895	Basal cell adhesion molecule	BCAM	21	21	21	45.7	45.7	45.7	67.404	0	323.31	41	452200	409150	371970	431050	376200	508280	0.58526	0.517519	0.497391	0.582364	0.48257	-0.263102
Q9UHQ4	Q9UHQ4	B-cell receptor-associated protein 29	BCAP29	7	7	7	25.3	25.3	25.3	28.32	0	24.656	11	175220	141960	193740	208480	123920	184940	0.0333297	-0.0932473	0.116889	0.158691	-0.163614	-0.559388
P51572	P51572	B-cell receptor-associated protein 31	BCAP31	16	16	16	42.7	42.7	42.7	27.991	0	64.327	79	979590	837670	1173300	1241900	788050	1163000	1.03527	0.930957	1.16749	1.19956	0.912845	-0.146374
P56945	P56945	Breast cancer anti-estrogen resistance protein 1	BCAR1	12	12	10	20.6	20.6	18.9	93.371	0	38.324	16	82307	80104	65042	63083	71706	64942	-0.406538	-0.423413	-0.519802	-0.538542	-0.481945	-1.48918
O75815	O75815	Breast cancer anti-estrogen resistance protein 3	BCAR3	9	9	9	15.3	15.3	15.3	92.565	0	14.189	9	56026	63017	48288	47909	52796	49226	-0.630458	-0.561846	-0.693547	-0.699027	-0.660086	-1.59625
O75934	O75934	Pre-mRNA-splicing factor SPF27	BCAS2	14	14	14	75.1	75.1	75.1	26.131	0	323.31	60	840760	908050	839950	945800	889380	1052200	0.946301	0.977506	0.972527	1.0407	0.983232	-0.244519
Q9H6U6	Q9H6U6	Breast carcinoma-amplified sequence 3	BCAS3	15	15	15	22.6	22.6	22.6	101.24	0	129.94	17	147960	143940	132360	124720	156250	149300	-0.0651124	-0.0852552	-0.105354	-0.140976	-0.0287189	1.14532
P54687	P54687	Branched-chain-amino-acid aminotransferase, cytosolic	BCAT1	18	18	18	44	44	44	42.966	0	323.31	40	797320	852680	569320	508170	653200	523270	0.915417	0.941205	0.745672	0.678366	0.803636	-0.143942
O15382	O15382	Branched-chain-amino-acid aminotransferase, mitochondrial	BCAT2	17	17	17	46.7	46.7	46.7	44.287	0	218.26	42	560360	574050	510780	584310	585500	689740	0.710105	0.712908	0.682379	0.759799	0.739967	0.0845517
Q9P287	Q9P287	BRCA2 and CDKN1A-interacting protein	BCCIP	16	16	16	63.7	63.7	63.7	35.979	0	254.4	55	1461800	1628700	1293700	1131000	1286300	1157400	1.2683	1.31461	1.22448	1.145	1.19795	0.714029
P12694	P12694	2-oxoisovalerate dehydrogenase subunit alpha, mitochondrial	BCKDHA	16	16	16	51.7	51.7	51.7	50.47	0	185.17	30	331540	309170	357320	376180	390860	443650	0.404573	0.355851	0.473952	0.502949	0.504814	-0.0911452
P21953	P21953	2-oxoisovalerate dehydrogenase subunit beta, mitochondrial	BCKDHB	5	5	5	18.4	18.4	18.4	43.122	0	54.029	11	220430	203250	264900	280140	321920	339950	0.166956	0.11383	0.299375	0.331015	0.3919	-0.702041
O14874	O14874	[3-methyl-2-oxobutanoate dehydrogenase [lipoamide]] kinase, mitochondrial	BCKDK	9	9	9	35.4	35.4	35.4	46.36	0	60.075	14	170330	152240	163320	182940	177670	220170	0.0168523	-0.0529084	0.0172541	0.0824661	0.0460375	0.768614
O95999	O95999	B-cell lymphoma/leukemia 10	BCL10	5	5	5	26.2	26.2	26.2	26.251	0	20.781	10	87715	86480	87294	90149	95465	92079	-0.369491	-0.379223	-0.348159	-0.330308	-0.315416	-1.70853
Q9C0K0	Q9C0K0	B-cell lymphoma/leukemia 11B	BCL11B	5	5	5	7.9	7.9	7.9	95.518	0	14.05	6	11649	7817.1	9380.3	10713	9962.2	12861	-1.54479	-1.76608	-1.64937	-1.57267	-1.63047	-3.01426
Q07817	Q07817	Bcl-2-like protein 1	BCL2L1	2	2	2	7.7	7.7	7.7	26.049	0.00035719	2.3963	3	41408	40391	38521	45395	41275	46890	-0.806467	-0.81849	-0.825366	-0.730466	-0.803335	0.938759
Q9HB09	Q9HB09	Bcl-2-like protein 12	BCL2L12	7	7	7	22.8	22.8	22.8	36.821	0	12.225	10	68491	70187	69672	67963	61347	67661	-0.51351	-0.49967	-0.47969	-0.495082	-0.572737	-0.600324
Q9BXK5	Q9BXK5	Bcl-2-like protein 13	BCL2L13	13	13	13	46.4	46.4	46.4	52.723	0	323.31	23	298470	279150	258270	298850	255650	332170	0.343401	0.296916	0.284589	0.368724	0.257777	0.0574698
P20749	P20749	B-cell lymphoma 3 protein	BCL3	3	3	3	10.1	10.1	10.1	47.583	0.00071006	2.158	3	14534	15532	12888	12892	16140	15410	-1.41597	-1.36992	-1.46405	-1.46468	-1.34971	-0.158913
Q4VC05	Q4VC05	B-cell CLL/lymphoma 7 protein family member A	BCL7A	5	3	3	34.3	26.2	26.2	22.81	0	7.222	4	17331	13478	14129	15507	12489	16346	-1.31351	-1.45177	-1.41043	-1.35696	-1.49894	-0.043107
Q9BQE9	Q9BQE9	B-cell CLL/lymphoma 7 protein family member B	BCL7B	6	5	4	48	43.1	39.6	22.195	0	29.053	11	123360	131400	123550	112250	120430	108460	-0.170969	-0.137849	-0.145533	-0.202419	-0.180237	0.1199
Q8WUZ0	Q8WUZ0	B-cell CLL/lymphoma 7 protein family member C	BCL7C	6	6	5	40.6	40.6	40.6	23.468	0	38.184	10	66267	65367	57452	67821	66547	76012	-0.532728	-0.54072	-0.592184	-0.496302	-0.525393	-2.02258
O00512	O00512	B-cell CLL/lymphoma 9 protein	BCL9	12	12	12	15.6	15.6	15.6	149.29	0	43.236	15	83717	79117	86410	81641	94016	98031	-0.396649	-0.430567	-0.354097	-0.388129	-0.324316	0.064632
Q86UU0	Q86UU0	B-cell CLL/lymphoma 9-like protein	BCL9L	16	16	16	17.6	17.6	17.6	157.13	0	164.49	19	144870	156930	142080	129460	162960	145500	-0.0773991	-0.0354016	-0.0640158	-0.119219	-0.00425195	0.710625
Q9NYF8	Q9NYF8	Bcl-2-associated transcription factor 1	BCLAF1	39	38	38	37.6	36.4	36.4	106.12	0	323.31	150	2006600	1948500	2011900	1942300	1840600	2031100	1.45271	1.41805	1.48206	1.46042	1.40646	0.917604
Q6W2J9	Q6W2J9	BCL-6 corepressor	BCOR	21	21	21	16.4	16.4	16.4	192.19	0	95.991	26	169900	159310	166540	169630	175450	198100	0.0153807	-0.0267168	0.0286424	0.0384073	0.0387207	-0.0262223
Q5H9F3	Q5H9F3	BCL-6 corepressor-like protein 1	BCORL1	10	10	10	8.2	8.2	8.2	182.52	0	35.763	11	28091	28840	28057	30611	27519	31797	-1.03236	-1.01285	-1.01026	-0.960298	-1.03922	-1.05215
Q9Y276	Q9Y276	Mitochondrial chaperone BCS1	BCS1L	16	16	16	46.5	46.5	46.5	47.534	0	123.21	26	382300	390730	384400	433720	401560	464170	0.487505	0.49094	0.516565	0.585966	0.52053	-0.22686
Q02338	Q02338	D-beta-hydroxybutyrate dehydrogenase, mitochondrial	BDH1	12	12	12	43.7	43.7	43.7	38.157	0	141.11	13	108990	104580	108110	114320	133090	147790	-0.243069	-0.269572	-0.223404	-0.19176	-0.122073	-0.283013
Q9BUT1	Q9BUT1	3-hydroxybutyrate dehydrogenase type 2	BDH2	5	5	5	23.3	23.3	23.3	26.724	0	14.894	6	35388	34893	36552	33077	52406	38654	-0.897924	-0.902916	-0.855972	-0.915107	-0.6644	1.0026
Q14457	Q14457	Beclin-1	BECN1	10	10	10	25.6	25.6	25.6	51.896	0	70.106	12	105450	104730	113650	111000	126070	113440	-0.262291	-0.268745	-0.194253	-0.20895	-0.153605	-2.19974
Q5T5X7	Q5T5X7	BEN domain-containing protein 3	BEND3	17	17	17	24.9	24.9	24.9	94.474	0	73.181	22	88993	85510	79227	73494	82861	88173	-0.361071	-0.385731	-0.404721	-0.449447	-0.397809	-0.989922
Q8N7W2	Q8N7W2	BEN domain-containing protein 7	BEND7	3	3	3	6.6	6.6	6.6	57.549	0	10.184	5	41579	43701	34505	36636	41853	45594	-0.804068	-0.773044	-0.88959	-0.855501	-0.795243	0.841235
O15155	O15155	BET1 homolog	BET1	1	1	1	15.3	15.3	15.3	13.289	0	4.7142	3	6357.1	6445.7	8627.8	8600.9	6414.5	9557.4	-1.89737	-1.87738	-1.69815	-1.70075	-1.88664	-1.71217
Q9NYM9	Q9NYM9	BET1-like protein	BET1L	1	1	1	14.4	14.4	14.4	12.388	0	26.167	1	55189	54270	54872	63518	56169	79391	-0.63922	-0.648067	-0.618985	-0.534534	-0.624049	-0.122078
Q9NZS9	Q9NZS9	Bifunctional apoptosis regulator	BFAR	3	3	3	10.4	10.4	10.4	52.737	0	25.666	3	25939	26414	26834	29784	23974	32386	-1.07876	-1.06355	-1.03626	-0.976272	-1.11947	0.656657
Q9C0J9	Q9C0J9	Class E basic helix-loop-helix protein 41	BHLHE41	17	17	13	32.2	32.2	26.3	50.497	0	62.624	22	125210	73584	98148	93291	132190	126520	-0.162303	-0.472399	-0.279796	-0.310326	-0.126021	0.0121427
Q9H694	Q9H694	Protein bicaudal C homolog 1	BICC1	6	6	6	6.4	6.4	6.4	104.84	0	9.4731	6	45880	43164	39681	36044	44706	36236	-0.746764	-0.780178	-0.808059	-0.865003	-0.75687	-0.0934461
Q96G01	Q96G01	Protein bicaudal D homolog 1	BICD1	12	9	9	15.4	12.7	12.7	110.75	0	79.067	11	53105	63021	49963	53780	56870	60658	-0.661629	-0.561809	-0.673655	-0.631602	-0.616832	0.780689
Q8TD16	Q8TD16	Protein bicaudal D homolog 2	BICD2	36	36	33	47.9	47.9	45.9	93.532	0	319.97	54	832070	998000	719510	697050	784230	711150	0.940252	1.03201	0.882245	0.862702	0.910018	1.20597
P55957	P55957	BH3-interacting domain death agonist;BH3-interacting domain death agonist p15;BH3-interacting domain death agonist p13;BH3-interacting domain death agonist p11	BID	7	7	7	54.9	54.9	54.9	21.994	0	193.28	20	197120	202540	180900	182380	206700	187720	0.10189	0.111811	0.0768887	0.0806778	0.134101	0.382845
O00499;Q9UBW5	O00499	Myc box-dependent-interacting protein 1	BIN1	18	18	17	37.3	37.3	35.9	64.699	0	175.13	47	462210	492020	425120	389560	450260	407920	0.598006	0.623938	0.575299	0.523334	0.587139	-0.936697
Q9NQY0	Q9NQY0	Bridging integrator 3	BIN3	7	7	7	26.5	26.5	26.5	29.665	0	12.898	9	28949	28443	24595	23616	27223	25543	-1.01484	-1.02084	-1.08708	-1.11162	-1.04552	-3.68471
Q13490;Q13489	Q13490	Baculoviral IAP repeat-containing protein 2	BIRC2	11	11	11	19.9	19.9	19.9	69.899	0	30.281	16	225180	231200	218090	201700	244090	206570	0.179368	0.188173	0.18595	0.139406	0.230852	0.311071
O15392	O15392	Baculoviral IAP repeat-containing protein 5	BIRC5	9	9	9	72.5	72.5	72.5	16.389	0	95.615	22	563620	643170	488040	551500	542390	563030	0.713482	0.778507	0.655814	0.726092	0.695464	-1.60621
Q9NR09	Q9NR09	Baculoviral IAP repeat-containing protein 6	BIRC6	72	72	72	22.2	22.2	22.2	530.25	0	323.31	93	1155000	1227500	997130	951850	1020700	993800	1.13116	1.15143	1.07259	1.04442	1.06337	1.15587
P54132	P54132	Bloom syndrome protein	BLM	29	29	29	23.2	23.2	23.2	159	0	132.07	49	465570	481130	429150	446930	427030	469330	0.602222	0.611024	0.580803	0.603466	0.556315	-0.589665
Q13867	Q13867	Bleomycin hydrolase	BLMH	23	23	23	56	56	56	52.562	0	307.1	89	1364600	1488400	1197400	1077200	1239700	1089400	1.22824	1.26263	1.17935	1.11658	1.17648	-0.89281
P78537	P78537	Biogenesis of lysosome-related organelles complex 1 subunit 1	BLOC1S1	6	6	6	54.2	54.2	54.2	17.262	0	133.53	8	72179	70414	59126	61337	77918	71559	-0.482978	-0.497807	-0.57543	-0.554913	-0.433601	1.21288
Q6QNY1	Q6QNY1	Biogenesis of lysosome-related organelles complex 1 subunit 2	BLOC1S2	4	4	4	46.5	46.5	46.5	15.961	0	66.022	6	62504	66873	52686	49417	63785	53455	-0.566761	-0.527578	-0.6427	-0.680951	-0.55006	-1.16503
Q6QNY0	Q6QNY0	Biogenesis of lysosome-related organelles complex 1 subunit 3	BLOC1S3	5	5	5	27.2	27.2	27.2	21.255	0	8.5277	5	54589	50092	44364	36513	54108	41267	-0.645584	-0.69429	-0.742986	-0.857463	-0.645802	-1.35625
Q9NUP1	Q9NUP1	Biogenesis of lysosome-related organelles complex 1 subunit 4	BLOC1S4	6	6	6	36.9	36.9	36.9	23.351	0	17.825	7	64308	60250	45954	44796	58732	50917	-0.550197	-0.587754	-0.722446	-0.738213	-0.598085	-1.70593
Q8TDH9	Q8TDH9	Biogenesis of lysosome-related organelles complex 1 subunit 5	BLOC1S5	3	3	3	15	15	15	21.609	0	5.0954	3	47932	53395	35377	33746	45264	41804	-0.721292	-0.657446	-0.875032	-0.903428	-0.749652	0.56598
Q9UL45	Q9UL45	Biogenesis of lysosome-related organelles complex 1 subunit 6	BLOC1S6	5	5	4	47.1	47.1	38.4	19.743	0	55.285	5	77825	76632	69199	72723	78772	79532	-0.439135	-0.448981	-0.483663	-0.455598	-0.427257	1.14532
P53004	P53004	Biliverdin reductase A	BLVRA	11	11	11	40.9	40.9	40.9	33.428	0	69.306	25	477210	487380	421090	353910	535990	388460	0.616598	0.61847	0.569743	0.467355	0.688557	0.054888
P30043	P30043	Flavin reductase (NADPH)	BLVRB	13	13	13	70.9	70.9	70.9	22.119	0	199.26	66	623470	649520	484320	415460	682050	466290	0.772233	0.784177	0.65135	0.560879	0.828786	0.663962
Q9H2G9	Q9H2G9	Golgin-45	BLZF1	11	11	11	34.2	34.2	34.2	44.91	0	23.166	11	59890	65048	58145	59401	69427	72218	-0.591631	-0.543543	-0.585189	-0.57362	-0.500739	0.43478
P35226	P35226	Polycomb complex protein BMI-1	BMI1	8	8	5	29.8	29.8	23	36.949	0	63.123	26	235360	244910	231210	243150	247460	279110	0.205108	0.221412	0.220027	0.248418	0.238831	-1.7079
P13497;Q9Y6L7;O43897	P13497	Bone morphogenetic protein 1	BMP1	8	8	8	10.4	10.4	10.4	111.25	0	31.589	11	52421	52567	62034	64283	63916	68126	-0.669176	-0.666464	-0.547423	-0.527551	-0.548866	-0.0747908
Q9NSY1	Q9NSY1	BMP-2-inducible protein kinase	BMP2K	13	12	12	16.5	15.9	15.9	129.17	0	71.369	13	125620	131900	116010	118700	149900	140080	-0.1604	-0.135657	-0.182265	-0.169831	-0.0528605	-0.988016
P22003	P22003	Bone morphogenetic protein 5	BMP5	4	4	4	10.1	10.1	10.1	51.736	0	14.755	4	24846	28734	28987	33210	32965	40322	-1.10382	-1.01497	-0.991239	-0.912766	-0.934151	-0.448543
P18075	P18075	Bone morphogenetic protein 7	BMP7	1	1	1	3	3	3	49.312	0	4.551	1	11636	9371.5	11736	11374	9275.3	13517	-1.54544	-1.66144	-1.51867	-1.53775	-1.67204	0.0141943
P36894	P36894	Bone morphogenetic protein receptor type-1A	BMPR1A	4	4	2	9.8	9.8	5.8	60.197	0	33.597	4	38046	30089	33928	35101	30530	38724	-0.855763	-0.988384	-0.899427	-0.880466	-0.978803	0.459568
O00238	O00238	Bone morphogenetic protein receptor type-1B	BMPR1B	3	1	1	5.8	1.6	1.6	56.93	0.0040299	1.3486	1	20534	10020	15692	12191	9680.7	12030	-1.21478	-1.62283	-1.34922	-1.49729	-1.64715	-2.23008
Q13873	Q13873	Bone morphogenetic protein receptor type-2	BMPR2	3	3	3	5.2	5.2	5.2	115.2	0	42.988	5	39137	39261	42873	45725	39548	46715	-0.839304	-0.834862	-0.762928	-0.726241	-0.828206	0.926388
Q14692	Q14692	Ribosome biogenesis protein BMS1 homolog	BMS1	45	45	45	38.3	38.3	38.3	145.81	0	323.31	94	1152700	1677100	1113600	1171800	1154600	1060100	1.13	1.3315	1.13703	1.16567	1.1351	-0.609973
Q12981	Q12981	Vesicle transport protein SEC20	BNIP1	13	13	13	61.4	61.4	61.4	26.132	0	123.07	26	171640	157790	193140	222260	134850	237700	0.0213124	-0.032248	0.11508	0.196022	-0.114428	-0.315032
Q12982	Q12982	BCL2/adenovirus E1B 19 kDa protein-interacting protein 2	BNIP2	6	6	6	17.2	17.2	17.2	36.017	0	16.397	8	120490	138210	101750	87229	122250	83751	-0.184673	-0.108695	-0.258773	-0.349514	-0.171509	-1.91986
O60238	O60238	BCL2/adenovirus E1B 19 kDa protein-interacting protein 3-like	BNIP3L	1	1	1	4.6	4.6	4.6	23.93	0.0099638	1.0019	1	7378.8	6663.1	6411.6	7169.8	5952.8	6919.4	-1.8106	-1.85824	-1.87133	-1.8069	-1.93011	0.888973
Q96IK1;Q8IYS8	Q96IK1	Biorientation of chromosomes in cell division protein 1	BOD1	10	8	8	61.1	47.6	47.6	19.196	0	15.109	11	56016	59519	47667	42373	57522	47343	-0.630562	-0.594797	-0.701097	-0.770648	-0.610199	-0.837266
Q8NFC6	Q8NFC6	Biorientation of chromosomes in cell division protein 1-like 1	BOD1L1	62	62	60	28.9	28.9	28.1	330.46	0	323.31	84	594300	595930	579210	601480	554760	651650	0.744339	0.734492	0.755718	0.776691	0.708586	0.602893
Q9UMX3	Q9UMX3	Bcl-2-related ovarian killer protein	BOK	2	2	2	9	9	9	23.28	0	5.8356	2	28514	23751	30418	30925	27247	37984	-1.02366	-1.12486	-0.96313	-0.954345	-1.045	0.341201
Q9Y3E2	Q9Y3E2	BolA-like protein 1	BOLA1	6	6	6	56.9	56.9	56.9	14.289	0	24.821	9	34976	35997	35307	34487	40508	40446	-0.904741	-0.884943	-0.876187	-0.890759	-0.81425	0.947796
Q9H3K6	Q9H3K6	BolA-like protein 2	BOLA2	6	6	6	80.2	80.2	80.2	10.116	0	52.234	19	290280	276520	244070	199780	262500	185600	0.327203	0.291454	0.251601	0.133828	0.273164	-0.0875545
Q53S33	Q53S33	BolA-like protein 3	BOLA3	7	7	7	52.3	52.3	52.3	12.114	0	56.214	14	219660	231770	221950	244810	234880	250220	0.164919	0.189594	0.196183	0.252386	0.208471	-0.709036
Q14137	Q14137	Ribosome biogenesis protein BOP1	BOP1	38	38	38	63	63	63	83.629	0	323.31	173	1842300	2042000	1857200	1874700	1787700	1844500	1.40298	1.44509	1.43539	1.43976	1.38949	0.893234
P07738	P07738	Bisphosphoglycerate mutase	BPGM	3	3	3	11.6	11.6	11.6	30.005	0	3.0598	3	26589	23161	23976	22852	29668	22580	-1.06435	-1.13938	-1.10195	-1.1308	-0.995469	1.19216
Q86WA6	Q86WA6	Valacyclovir hydrolase	BPHL	3	3	3	11.3	11.3	11.3	32.542	0	4.8636	3	16594	15988	11348	13713	14160	16704	-1.33881	-1.35323	-1.53829	-1.42867	-1.42587	0.779492
O95861	O95861	3(2),5-bisphosphate nucleotidase 1	BPNT1	14	14	14	54.5	54.5	54.5	33.392	0	145.84	30	403910	420350	388780	348810	411090	335830	0.519515	0.533101	0.523174	0.458889	0.534179	-1.95347
Q12830	Q12830	Nucleosome-remodeling factor subunit BPTF	BPTF	51	51	51	22	22	22	338.26	0	309.55	68	607600	550590	533390	593790	528540	644080	0.757223	0.688833	0.707645	0.769186	0.680412	-0.628608
P15056	P15056	Serine/threonine-protein kinase B-raf	BRAF	11	7	7	19.5	14.8	14.8	84.436	0	27.901	8	59366	61174	55457	51524	62024	53711	-0.596747	-0.578972	-0.6128	-0.656597	-0.566351	0.366684
Q7Z569	Q7Z569	BRCA1-associated protein	BRAP	16	16	16	36	36	36	67.304	0	123.24	24	246510	274580	227690	214910	253470	226310	0.232054	0.287392	0.211078	0.176408	0.252795	-2.10364
Q6PJG6	Q6PJG6	BRCA1-associated ATM activator 1	BRAT1	38	38	38	69.4	69.4	69.4	88.118	0	323.31	70	977550	1020800	908460	850920	970420	901210	1.03406	1.04504	1.01827	0.979041	1.03398	1.00376
P38398	P38398	Breast cancer type 1 susceptibility protein	BRCA1	33	33	33	23.3	23.3	23.3	207.72	0	264.46	47	454380	419610	435380	444950	436730	504850	0.588059	0.532084	0.58921	0.600876	0.569385	-0.0842978
P51587	P51587	Breast cancer type 2 susceptibility protein	BRCA2	33	33	33	13.7	13.7	13.7	384.2	0	108.7	33	279290	283140	273150	274830	273780	296100	0.304734	0.305105	0.317264	0.319853	0.297647	0.295776
P46736	P46736	Lys-63-specific deubiquitinase BRCC36	BRCC3	10	10	9	42.7	42.7	33.2	36.072	0	129.01	13	171750	175160	140400	140810	162290	153300	0.0216849	0.0280098	-0.0709543	-0.0702022	-0.00664911	0.778018
O95696	O95696	Bromodomain-containing protein 1	BRD1	33	33	32	31.3	31.3	30.3	119.52	0	131.9	47	524850	505890	510710	551920	533780	585180	0.671993	0.639978	0.682299	0.726536	0.686153	-0.632488
P25440;REV__P25440	P25440	Bromodomain-containing protein 2	BRD2	28	23	22	38.8	36.1	36.1	88.06	0	133.63	40	388200	386290	373460	336400	357500	352090	0.49642	0.484345	0.499723	0.437759	0.452902	-2.11436
Q15059	Q15059	Bromodomain-containing protein 3	BRD3	15	10	10	26.7	20.4	20.4	79.541	0	56.522	17	127920	106570	113970	104020	119520	110580	-0.149838	-0.258696	-0.192614	-0.246831	-0.184651	-1.21994
O60885	O60885	Bromodomain-containing protein 4	BRD4	33	33	24	27.2	27.2	22.8	152.22	0	269.87	77	829640	771430	758760	754680	759700	827410	0.93855	0.883426	0.913228	0.909035	0.891526	0.577213
Q9NPI1	Q9NPI1	Bromodomain-containing protein 7	BRD7	22	22	22	49.6	49.6	49.6	74.138	0	302.93	36	478910	483350	450710	509850	489990	572890	0.618668	0.61368	0.609396	0.680291	0.636343	-1.76893
Q9H0E9	Q9H0E9	Bromodomain-containing protein 8	BRD8	25	25	25	23.7	23.7	23.7	135.33	0	285.12	46	612050	607620	589940	667090	635900	791460	0.761471	0.7457	0.766425	0.837078	0.788017	-0.230319
Q9H8M2	Q9H8M2	Bromodomain-containing protein 9	BRD9	6	6	6	19.6	19.6	19.6	66.999	0	48.201	6	25482	31407	22548	24595	25007	28509	-1.0891	-0.963647	-1.13777	-1.08793	-1.09492	-0.471269
Q9NXR7	Q9NXR7	BRCA1-A complex subunit BRE	BRE	12	12	12	29.8	29.8	29.8	43.551	0	27.235	18	283080	287830	242890	230390	284790	256340	0.312581	0.314584	0.248775	0.216977	0.320589	0.790912
Q92994	Q92994	Transcription factor IIIB 90 kDa subunit	BRF1	5	5	5	8.3	8.3	8.3	73.839	0	11.614	5	38199	29591	31657	35267	26231	29542	-0.853426	-0.998013	-0.939841	-0.877714	-1.06712	-0.0351422
Q8WY22;REV__Q96PE2	Q8WY22	BRI3-binding protein	BRI3BP	3	3	3	17.1	17.1	17.1	27.835	0	21.838	11	41265	37379	39045	43265	31807	44924	-0.808481	-0.863206	-0.817485	-0.758496	-0.954959	0.534849
Q9BX63	Q9BX63	Fanconi anemia group J protein	BRIP1	30	30	30	29	29	29	140.87	0	184.89	40	358020	367070	335500	322470	331170	348030	0.449306	0.454898	0.437197	0.413092	0.408384	-2.04246
Q8TDN6	Q8TDN6	Ribosome biogenesis protein BRX1 homolog	BRIX1	20	20	20	67.7	67.7	67.7	41.401	0	208.84	71	908880	1500000	867200	882450	1028800	815970	0.991654	1.26711	0.991152	1.00026	1.06797	-1.6011
Q8WUW1	Q8WUW1	Protein BRICK1	BRK1	8	8	8	65.3	65.3	65.3	8.7448	0	52.689	18	318990	290610	295350	277540	298730	264060	0.382108	0.32013	0.362845	0.325576	0.348396	0.12968
Q9HCU9	Q9HCU9	Breast cancer metastasis-suppressor 1	BRMS1	9	9	9	33.7	33.7	33.7	28.46	0	76.128	15	139430	146590	129780	140840	151580	148640	-0.0996805	-0.0747297	-0.116836	-0.070078	-0.0463753	0.884479
Q5PSV4	Q5PSV4	Breast cancer metastasis-suppressor 1-like protein	BRMS1L	7	7	7	21.4	21.4	21.4	37.629	0	23.968	7	45832	45455	46532	49070	52256	56962	-0.747373	-0.750338	-0.715154	-0.685061	-0.666068	-1.95677
Q5VW32	Q5VW32	BRO1 domain-containing protein BROX	BROX	12	12	12	39.4	39.4	39.4	46.476	0	84.148	22	262610	252700	253420	262220	292050	321620	0.268885	0.239479	0.27353	0.292457	0.335236	0.785459
P55201	P55201	Peregrin	BRPF1	15	13	13	14.7	12.9	12.9	137.5	0	29.531	16	98900	98342	93494	85237	93591	80961	-0.299623	-0.305058	-0.308134	-0.362988	-0.326952	-0.475077
Q9ULD4	Q9ULD4	Bromodomain and PHD finger-containing protein 3	BRPF3	29	28	26	32.3	31.5	29.7	135.74	0	234.64	47	385750	379300	460340	516280	516070	643150	0.492735	0.473809	0.621728	0.687601	0.666519	0.690532
Q6RI45	Q6RI45	Bromodomain and WD repeat-containing protein 3	BRWD3	5	5	4	3.7	3.7	2.8	203.6	0	14.724	7	89822	93638	91401	87055	94829	103000	-0.355673	-0.333339	-0.321341	-0.350678	-0.319306	-0.838894
Q9NW68	Q9NW68	BSD domain-containing protein 1	BSDC1	6	6	6	23.3	23.3	23.3	47.163	0	80.529	7	76270	81642	60554	60203	74462	72826	-0.450884	-0.41244	-0.561509	-0.565798	-0.459999	0.56152
P35613	P35613	Basigin	BSG	10	10	10	33.8	33.8	33.8	42.2	0	196.92	71	644670	600530	721060	803810	531760	709190	0.791699	0.738928	0.883501	0.945821	0.683946	0.263261
O14981	O14981	TATA-binding protein-associated factor 172	BTAF1	36	36	36	28.2	28.2	28.2	206.89	0	318.21	47	421530	426020	395520	375760	428180	404430	0.544373	0.540832	0.5332	0.502297	0.55788	-0.746602
Q9H0C5	Q9H0C5	BTB/POZ domain-containing protein 1	BTBD1	8	8	6	17.6	17.6	13.3	52.771	0	35.821	10	103350	112970	88578	88492	105910	92189	-0.274002	-0.225046	-0.339642	-0.341129	-0.254998	-0.917098
Q9BSF8	Q9BSF8	BTB/POZ domain-containing protein 10	BTBD10	4	4	4	9.9	9.9	9.9	53.779	0	5.0619	4	32978	39013	32478	29803	35065	30181	-0.938985	-0.838519	-0.924906	-0.975901	-0.898215	-0.662739
Q32M84	Q32M84	BTB/POZ domain-containing protein 16	BTBD16	1	1	1	1.4	1.4	1.4	58.48	0.0096306	1.0147	1	9696	9794.1	8479.2	6916.7	9373.4	8249.4	-1.65162	-1.63599	-1.70828	-1.82786	-1.66592	1.64011
Q9Y2F9	Q9Y2F9	BTB/POZ domain-containing protein 3	BTBD3	3	3	3	6.1	6.1	6.1	58.419	0.00082664	2.0675	4	18072	18137	17301	16263	18355	18390	-1.28914	-1.28046	-1.29228	-1.3292	-1.27488	-0.967517
Q96Q07	Q96Q07	BTB/POZ domain-containing protein 9	BTBD9	6	6	6	15	15	15	69.187	0	19.69	6	10334	11198	10933	9099.3	10874	10768	-1.61452	-1.5587	-1.56002	-1.6679	-1.57951	1.30614
P43251	P43251	Biotinidase	BTD	5	5	5	11.4	11.4	11.4	61.132	0	22.342	7	31183	31267	28414	29138	36190	32507	-0.971566	-0.966225	-1.00289	-0.989062	-0.879839	-1.63547
P20290	P20290	Transcription factor BTF3	BTF3	14	14	14	70.9	70.9	70.9	22.168	0	323.31	105	1376100	1519300	1284000	1217400	1246200	1187800	1.23313	1.27449	1.22009	1.18794	1.17952	-0.671191
Q96K17	Q96K17	Transcription factor BTF3 homolog 4	BTF3L4	7	7	7	65.2	65.2	65.2	17.27	0	115.07	25	323700	356220	313770	291080	346840	322600	0.390641	0.437586	0.398136	0.353359	0.435287	1.51576
Q14201	Q14201	Protein BTG3	BTG3	1	1	1	5.6	5.6	5.6	29.116	0	2.8487	1	18238	16339	11828	17008	13099	16963	-1.28381	-1.3407	-1.51412	-1.30307	-1.47119	-0.453597
Q7KYR7;Q8WVV5	Q7KYR7	Butyrophilin subfamily 2 member A1	BTN2A1	5	5	5	13.1	13.1	13.1	59.632	0	34.233	5	59100	55994	42140	45682	40527	48646	-0.599362	-0.630023	-0.772987	-0.72679	-0.813977	0.167385
Q9Y297	Q9Y297	F-box/WD repeat-containing protein 1A	BTRC	7	1	1	14.5	2.6	2.6	68.866	0	3.3207	1	3481.3	4596.6	3035.4	3664.4	3882.1	4199.5	-2.24792	-2.07246	-2.30752	-2.1984	-2.17886	-1.25863
O43683	O43683	Mitotic checkpoint serine/threonine-protein kinase BUB1	BUB1	20	20	20	25.3	25.3	25.3	122.37	0	114.69	29	257840	302290	240350	227110	238640	208890	0.258214	0.342866	0.242642	0.208613	0.217713	0.413282
O60566	O60566	Mitotic checkpoint serine/threonine-protein kinase BUB1 beta	BUB1B	38	38	38	43.5	43.5	43.5	119.54	0	298.35	59	546930	646970	447290	422450	469080	431550	0.695983	0.781906	0.604953	0.57061	0.610965	0.259696
O43684	O43684	Mitotic checkpoint protein BUB3	BUB3	18	18	18	58.5	58.5	58.5	37.154	0	323.31	92	949370	1040200	934990	932920	964700	1007300	1.01703	1.0559	1.03506	1.0327	1.03054	-0.876623
Q9BRD0	Q9BRD0	BUD13 homolog	BUD13	12	12	12	20.7	20.7	20.7	70.52	0	140.22	21	223820	240690	223630	227730	236790	265360	0.175841	0.211383	0.200582	0.210203	0.213184	-0.767112
P41223	P41223	Protein BUD31 homolog	BUD31	8	8	8	53.5	53.5	53.5	17	0	60.667	22	596660	633900	584010	589730	610010	656160	0.746646	0.770131	0.760533	0.765184	0.76383	0.425696
Q13895	Q13895	Bystin	BYSL	24	24	24	57.9	57.9	57.9	49.601	0	236.6	74	673430	751680	682010	739850	667660	781790	0.817107	0.868461	0.851021	0.897459	0.816378	0.406065
Q7L1Q6	Q7L1Q6	Basic leucine zipper and W2 domain-containing protein 1	BZW1	21	20	20	42.7	41.1	41.1	48.043	0	99.662	54	1039100	1114200	991950	855080	1025700	850720	1.0696	1.09555	1.06955	0.981886	1.06621	0.417906
Q9Y6E2	Q9Y6E2	Basic leucine zipper and W2 domain-containing protein 2	BZW2	26	26	25	50.6	50.6	48.9	48.162	0	226.87	63	1038700	1089400	1067700	904000	980690	855820	1.06938	1.08257	1.11248	1.01434	1.0401	0.193354
Q96B45	Q96B45	UPF0693 protein C10orf32	C10orf32	4	4	4	53.8	53.8	53.8	11.695	0	24.354	9	74525	78178	71158	67771	79970	76224	-0.464358	-0.437456	-0.467379	-0.496732	-0.418474	1.10981
Q96D05	Q96D05	Uncharacterized protein C10orf35	C10orf35	2	2	2	20.7	20.7	20.7	13.238	0	14.877	6	40935	48931	42657	50327	37280	55002	-0.813155	-0.707821	-0.765874	-0.670308	-0.862572	0.673777
Q5T2E6	Q5T2E6	UPF0668 protein C10orf76	C10orf76	8	8	8	16.8	16.8	16.8	78.71	0	33.03	11	130880	142100	120130	121010	140560	138250	-0.136521	-0.092679	-0.161907	-0.158589	-0.0902965	0.928466
Q9H8K7	Q9H8K7	Uncharacterized protein C10orf88	C10orf88	4	4	4	12.4	12.4	12.4	49.248	0	15.693	4	39071	42384	37572	35656	41030	41447	-0.840286	-0.7907	-0.839917	-0.871316	-0.806799	0.464206
Q9H0W9	Q9H0W9	Ester hydrolase C11orf54	C11orf54	7	7	7	30.8	30.8	30.8	35.117	0	32.128	8	145930	136490	127880	119230	143020	139290	-0.0731552	-0.11592	-0.125439	-0.167232	-0.0802001	0.362505
Q6ZUT1	Q6ZUT1	Uncharacterized protein C11orf57	C11orf57	4	4	4	15.1	15.1	15.1	34.109	0	40.969	10	156430	180350	164440	155880	184050	154100	-0.0327063	0.0448575	0.0212404	-0.0108983	0.0665665	-0.205274
Q9H3H3	Q9H3H3	UPF0696 protein C11orf68	C11orf68	12	12	12	53.8	53.8	53.8	31.43	0	108.18	21	375890	427920	339740	304570	380530	317140	0.477661	0.543399	0.444522	0.379782	0.489229	0.0270011
Q53FT3	Q53FT3	Protein Hikeshi	C11orf73	5	5	5	19.8	19.8	19.8	21.627	0	24.98	10	144220	169500	154500	144770	195010	148860	-0.0800174	0.0090574	-0.015131	-0.0540248	0.100225	1.1178
Q86VG3	Q86VG3	Uncharacterized protein C11orf74	C11orf74	1	1	1	4.1	4.1	4.1	25.407	0.0048243	1.287	1	597.36	655.75	635.23	632.92	786.63	494.04	-3.27405	-3.19603	-3.21991	-3.22266	-3.10778	0.0112131
Q9BUA3	Q9BUA3	Uncharacterized protein C11orf84	C11orf84	14	14	14	64.3	64.3	64.3	41.036	0	89.207	22	124170	132860	117370	127490	124940	145400	-0.167159	-0.131473	-0.175466	-0.128164	-0.158844	0.195608
C9JLR9	C9JLR9	Uncharacterized protein C11orf95	C11orf95	3	3	3	4.9	4.9	4.9	73.197	0	11.2	4	41706	43816	40252	43980	44750	52819	-0.802292	-0.771527	-0.799725	-0.748936	-0.756298	-2.10406
E9PRG8	E9PRG8	Uncharacterized protein C11orf98	C11orf98	2	2	2	17.2	17.2	17.2	13.798	0	18.579	4	54984	64593	49781	51383	51106	36791	-0.641387	-0.547593	-0.675784	-0.658196	-0.679017	-1.9558
Q9HB07	Q9HB07	UPF0160 protein MYG1, mitochondrial	C12orf10	15	15	15	51.1	51.1	51.1	42.449	0	233.61	43	666640	701380	680690	617640	750170	653190	0.811208	0.828498	0.849892	0.792155	0.88418	-1.20376
Q8N999	Q8N999	Uncharacterized protein C12orf29	C12orf29	5	5	5	20.6	20.6	20.6	37.49	0	12.11	10	114050	149440	102350	101550	125290	95463	-0.21665	-0.0636192	-0.255342	-0.260849	-0.157216	-0.293062
Q9NQ89	Q9NQ89	Protein C12orf4	C12orf4	1	1	1	4.3	4.3	4.3	63.8	0	26.225	1	2701.7	2934.2	3003.2	2192.6	3267.6	2714.4	-2.39551	-2.33146	-2.31374	-2.49795	-2.27913	-1.21771
Q96C57	Q96C57	Uncharacterized protein C12orf43	C12orf43	12	12	12	54.2	54.2	54.2	28.17	0	204.99	32	451150	496470	498330	509410	458640	505600	0.583906	0.629132	0.667985	0.679787	0.597869	0.129572
Q8N5I9	Q8N5I9	Uncharacterized protein C12orf45	C12orf45	4	4	4	20	20	20	20.123	0	8.5225	6	85966	113620	88642	76900	88869	67616	-0.381216	-0.221735	-0.33922	-0.423024	-0.357078	-0.819759
Q9H741	Q9H741	UPF0454 protein C12orf49	C12orf49	1	1	1	7.3	7.3	7.3	23.594	0	4.4002	1	21231	17642	18877	19579	17624	27146	-1.19535	-1.29643	-1.24143	-1.22096	-1.29852	0.325799
Q99622	Q99622	Protein C10	C12orf57	6	6	6	81.7	81.7	81.7	13.178	0	161.84	19	296270	318920	273890	249790	322250	269930	0.339094	0.373766	0.318842	0.264132	0.392497	-2.24276
Q9UKR5	Q9UKR5	Probable ergosterol biosynthetic protein 28	C14orf1	2	2	2	16.4	16.4	16.4	15.864	0	8.4699	4	138660	103430	160110	179180	115290	193920	-0.102905	-0.275952	0.00567449	0.0703533	-0.205618	-1.95688
Q9NWQ9	Q9NWQ9	Uncharacterized protein C14orf119	C14orf119	2	2	2	14.3	14.3	14.3	16.009	0	5.1291	3	17919	20299	17463	18226	19851	17169	-1.29409	-1.21548	-1.28685	-1.26273	-1.22928	-0.567461
Q9BXV9	Q9BXV9	Uncharacterized protein C14orf142	C14orf142	5	5	5	92	92	92	10.859	0	38.266	12	166400	166840	151390	127320	185410	146360	0.00326255	-6.90356e-05	-0.0269928	-0.128942	0.07085	-1.46265
Q7Z3D6	Q7Z3D6	UPF0317 protein C14orf159, mitochondrial	C14orf159	12	12	12	29.1	29.1	29.1	66.436	0	91.872	17	268910	236570	257050	270600	276450	328280	0.282686	0.201421	0.281827	0.310806	0.303293	-0.442734
Q9Y224	Q9Y224	UPF0568 protein C14orf166	C14orf166	22	22	22	78.3	78.3	78.3	28.068	0	283.33	99	1666800	1781400	1613600	1609800	1870900	1833200	1.3447	1.36631	1.35337	1.3509	1.41596	-1.38375
Q6ZRI6	Q6ZRI6	Uncharacterized protein C15orf39	C15orf39	8	8	8	12.7	12.7	12.7	110.67	0	33.393	10	30134	35947	28417	28109	30474	29680	-0.991487	-0.885745	-1.00282	-1.01003	-0.979872	-0.193781
Q8WUR7	Q8WUR7	UPF0235 protein C15orf40	C15orf40	4	4	4	42.5	42.5	42.5	16.353	0	58.531	9	169790	167190	171970	162580	176210	182130	0.0150036	0.00114004	0.0473587	0.0136481	0.0412363	0.511426
Q6ZUT6	Q6ZUT6	Uncharacterized protein C15orf52	C15orf52	17	17	17	51.5	51.5	51.5	57.324	0	126.2	31	257080	252950	262160	265170	207640	255570	0.256495	0.240049	0.293309	0.298982	0.136742	0.404952
Q9BV29	Q9BV29	Uncharacterized protein C15orf57	C15orf57	3	3	3	33	33	33	20.656	0	33.75	3	57435	69646	49323	49193	56103	52436	-0.615998	-0.504134	-0.681176	-0.683601	-0.624733	-0.00290119
Q96S19	Q96S19	UPF0585 protein C16orf13	C16orf13	8	8	8	45.1	45.1	45.1	22.578	0	29.704	9	48027	48145	42014	39739	51657	41843	-0.72014	-0.717164	-0.774734	-0.80808	-0.672776	0.646
Q96GQ5	Q96GQ5	RUS1 family protein C16orf58	C16orf58	12	12	12	32.5	32.5	32.5	51.017	0	90.455	15	229870	195520	219270	239700	192630	279360	0.191368	0.091457	0.189098	0.240083	0.0930798	-0.337991
Q7L2K0	Q7L2K0	Uncharacterized protein C16orf59	C16orf59	1	1	1	2.8	2.8	2.8	46.402	0.0058332	1.2158	1	29285	29099	31901	34336	34976	39269	-1.00812	-1.00769	-0.935362	-0.893318	-0.899693	-1.5705
Q7Z3J2	Q7Z3J2	UPF0505 protein C16orf62	C16orf62	13	13	13	16	16	16	109.56	0	67.095	15	232440	238030	227620	211430	251410	236880	0.19784	0.204971	0.210899	0.166886	0.248046	-1.93666
Q9BSU1	Q9BSU1	UPF0183 protein C16orf70	C16orf70	4	4	4	12.6	12.6	12.6	47.524	0	37.947	4	31064	35998	29985	32148	35336	34573	-0.973792	-0.884927	-0.971493	-0.931723	-0.893735	-1.44314
Q8N3J3	Q8N3J3	Uncharacterized protein C17orf53	C17orf53	3	3	3	7	7	7	69.77	0	12.466	3	78134	76404	73781	73493	97765	88117	-0.436828	-0.450699	-0.446264	-0.449455	-0.301563	-0.42883
Q96GS4	Q96GS4	Uncharacterized protein C17orf59	C17orf59	7	7	7	28.9	28.9	28.9	37.226	0	35.373	7	8675.3	7757.3	7484.7	7994.4	7738.7	9529.8	-1.71637	-1.77051	-1.78106	-1.7434	-1.77744	0.0757927
Q9BQA9	Q9BQA9	Uncharacterized protein C17orf62	C17orf62	6	6	6	34.8	34.8	34.8	20.774	0	20.143	7	48113	34801	49072	51870	36880	52965	-0.719098	-0.904439	-0.684152	-0.652694	-0.868849	-0.383891
Q9HAS0	Q9HAS0	Protein Njmu-R1	C17orf75	12	12	12	36.1	36.1	36.1	44.621	0	81.337	17	177180	174590	141630	146960	172530	166600	0.0398055	0.0261287	-0.0658667	-0.0452679	0.0289551	-0.378341
Q9BSJ5	Q9BSJ5	Uncharacterized protein C17orf80	C17orf80	12	12	12	27.6	27.6	27.6	67.314	0	42.042	15	136790	127660	135560	150170	118120	154520	-0.110809	-0.15451	-0.0914181	-0.0326647	-0.191507	0.18388
Q53F19	Q53F19	Uncharacterized protein C17orf85	C17orf85	16	16	16	30	30	30	70.592	0	139.93	24	267070	276070	250770	276380	259930	297800	0.27869	0.290515	0.267398	0.323133	0.267439	-1.86643
A1L188	A1L188	Uncharacterized protein C17orf89	C17orf89	1	1	1	17.6	17.6	17.6	7.7558	0	4.8442	2	6618.1	6183.1	6119.1	6846.8	7775.7	7451	-1.87394	-1.90138	-1.89856	-1.83379	-1.77466	-0.245241
Q32NC0	Q32NC0	UPF0711 protein C18orf21	C18orf21	1	1	1	3.6	3.6	3.6	24.826	0.0015146	1.677	1	1781.7	1992.4	1544.2	1856	1684.6	1277	-2.63787	-2.55481	-2.70175	-2.59516	-2.66465	0.930933
Q96B23	Q96B23	Uncharacterized protein C18orf25	C18orf25	6	6	6	28.2	28.2	28.2	43.395	0	94.879	10	39178	45625	38821	34532	40147	31390	-0.838694	-0.748184	-0.820841	-0.889998	-0.819459	-2.27132
Q8TCD1	Q8TCD1	UPF0729 protein C18orf32	C18orf32	1	1	1	25	25	25	8.6693	0.0061672	1.1805	2	34091	25054	36409	43345	27030	49537	-0.919661	-1.09405	-0.858259	-0.757419	-1.04966	1.81903
Q96DM3	Q96DM3	Uncharacterized protein C18orf8	C18orf8	6	6	6	12.5	12.5	12.5	74.974	0	31.392	11	65582	76991	64667	63554	75252	70889	-0.538777	-0.446283	-0.523175	-0.534203	-0.453859	-0.406454
Q9UFG5	Q9UFG5	UPF0449 protein C19orf25	C19orf25	8	8	8	87.3	87.3	87.3	12.878	0	61.606	13	117460	136990	118030	129440	141180	147040	-0.199499	-0.11381	-0.172194	-0.11931	-0.0877354	1.27245
Q9BQ61	Q9BQ61	Uncharacterized protein C19orf43	C19orf43	5	5	5	34.7	34.7	34.7	18.419	0	58.424	16	107050	107300	88327	92696	88230	97845	-0.253524	-0.254757	-0.341297	-0.314058	-0.361277	-0.033276
Q8N9M1	Q8N9M1	Uncharacterized protein C19orf47	C19orf47	6	6	6	19.4	19.4	19.4	44.746	0	36.811	8	33922	36214	30755	36724	30954	41815	-0.922554	-0.881475	-0.956703	-0.854102	-0.970778	0.974733
Q9BSF4	Q9BSF4	Uncharacterized protein C19orf52	C19orf52	8	8	8	38.1	38.1	38.1	29.233	0	64.195	14	112920	107610	130230	138880	116510	143420	-0.222447	-0.253093	-0.114817	-0.0782519	-0.199493	0.580106
Q9NUL5	Q9NUL5	UPF0515 protein C19orf66	C19orf66	1	1	1	3.1	3.1	3.1	33.11	0	2.8552	1	9702.2	7526.1	9205.4	8778.4	11309	10708	-1.65124	-1.78797	-1.66035	-1.68884	-1.55669	-0.124043
Q86XI8	Q86XI8	Uncharacterized protein C19orf68	C19orf68	6	6	6	10.2	10.2	10.2	70.072	0	7.0422	6	20707	18802	21104	19120	20546	20197	-1.2099	-1.25968	-1.17638	-1.2348	-1.20926	-0.287434
Q13901	Q13901	Nuclear nucleic acid-binding protein C1D	C1D	3	3	3	15.6	15.6	15.6	16.019	0.00023955	2.6239	7	87217	92280	78896	86577	77494	85917	-0.372806	-0.341768	-0.407164	-0.35389	-0.436775	-0.68003
Q9NS00	Q9NS00	Glycoprotein-N-acetylgalactosamine 3-beta-galactosyltransferase 1	C1GALT1	10	10	10	35	35	35	42.202	0	49.427	16	200190	193490	116540	134240	178240	230920	0.110887	0.0854352	-0.179606	-0.098072	0.0479016	0.849443
Q96EU7	Q96EU7	C1GALT1-specific chaperone 1	C1GALT1C1	8	8	8	33.3	33.3	33.3	36.382	0	69.955	10	183410	169980	96134	100320	170250	213690	0.0599234	0.0106891	-0.291891	-0.267956	0.0212136	0.774047
Q9NX04	Q9NX04	Uncharacterized protein C1orf109	C1orf109	2	2	1	15.8	15.8	8.4	23.373	0	16.831	1	13865	13163	11641	13666	14729	13980	-1.44341	-1.46541	-1.52342	-1.43067	-1.40294	-0.676156
Q9NSG2	Q9NSG2	Uncharacterized protein C1orf112	C1orf112	5	5	5	6	6	6	96.553	0	15.22	5	27802	30974	27048	25360	28020	28027	-1.03838	-0.971658	-1.03163	-1.07006	-1.02872	0.0235659
Q6ZSJ8	Q6ZSJ8	Uncharacterized protein C1orf122	C1orf122	4	4	4	50	50	50	11.471	0	17.176	6	58430	62994	55973	55299	58573	63007	-0.605999	-0.562057	-0.607397	-0.615356	-0.599663	1.23389
Q9NWV4	Q9NWV4	UPF0587 protein C1orf123	C1orf123	7	7	7	59.4	59.4	59.4	18.048	0	85.107	13	215900	201000	197860	170640	227720	215790	0.154867	0.107407	0.129164	0.0418696	0.190457	0.715744
Q8NDD1	Q8NDD1	Uncharacterized protein C1orf131	C1orf131	13	13	13	39.9	39.9	39.9	32.61	0	48.29	21	404990	423600	372880	437520	375070	449900	0.52107	0.537545	0.498816	0.591054	0.480819	-0.708579
Q96HA4	Q96HA4	Uncharacterized protein C1orf159	C1orf159	2	2	2	6.1	6.1	6.1	40.283	0	11.429	3	25986	24159	24832	28730	21273	29632	-1.0777	-1.11503	-1.08149	-0.997287	-1.18902	0.501986
Q8IYL3	Q8IYL3	UPF0688 protein C1orf174	C1orf174	6	6	6	56	56	56	25.977	0	54.142	12	40739	43682	32320	38282	36327	42580	-0.815949	-0.773295	-0.92775	-0.829867	-0.87764	0.211004
Q9H425	Q9H425	Uncharacterized protein C1orf198	C1orf198	10	10	10	38.5	38.5	38.5	36.346	0	55.844	13	54699	65008	55692	58541	68290	65981	-0.644412	-0.543898	-0.610333	-0.582126	-0.510348	0.894845
Q9H246	Q9H246	Uncharacterized protein C1orf21	C1orf21	2	2	2	19	19	19	13.865	0	20.156	3	7759.4	6648.2	7383.3	8048.7	7308.4	8090.7	-1.78132	-1.85953	-1.78901	-1.73945	-1.81073	-0.375902
Q8TAB5	Q8TAB5	UPF0500 protein C1orf216	C1orf216	1	1	1	5.2	5.2	5.2	24.968	0.0015185	1.7517	1	2453.2	2731.3	2178.1	2530.8	1953.2	2536.8	-2.45168	-2.37281	-2.50112	-2.41428	-2.57857	-0.760361
A1L170	A1L170	Uncharacterized protein C1orf226	C1orf226	2	1	1	10.7	8.1	8.1	29.057	0.001056	1.8804	1	6735	7355.2	7354.5	8479.3	8704.3	10764	-1.86375	-1.80122	-1.79129	-1.70906	-1.70902	0.403041
Q9BWL3	Q9BWL3	Uncharacterized protein C1orf43	C1orf43	5	5	5	26.9	26.9	26.9	28.779	0	24.211	6	20534	18419	18974	21641	17777	25126	-1.21478	-1.27156	-1.23844	-1.16256	-1.29349	0.240692
Q9BV19	Q9BV19	Uncharacterized protein C1orf50	C1orf50	6	6	6	43.2	43.2	43.2	21.876	0	36.508	7	107790	116380	95819	88510	109460	99636	-0.249514	-0.207887	-0.293806	-0.34101	-0.235814	-0.971814
Q8N6N3	Q8N6N3	UPF0690 protein C1orf52	C1orf52	6	6	6	42.3	42.3	42.3	20.599	0	48.966	20	210620	239180	217380	215620	243230	231270	0.140453	0.207752	0.184048	0.178332	0.228798	-0.0463968
Q07021	Q07021	Complement component 1 Q subcomponent-binding protein, mitochondrial	C1QBP	11	11	11	53.9	53.9	53.9	31.362	0	323.31	169	2995100	3088500	3626400	4172600	3197500	4389600	1.68588	1.68383	1.82573	1.90642	1.72782	-0.0880262
O75973	O75973	C1q-related factor	C1QL1	5	5	5	27.5	27.5	27.5	26.452	0	15.942	5	2103	1704.8	3001.3	2182.1	3261.3	4592.7	-2.54135	-2.64476	-2.31411	-2.50075	-2.28026	-0.298859
Q9BUV8	Q9BUV8	Uncharacterized protein C20orf24	C20orf24	1	1	1	10.2	10.2	10.2	15.487	0	5.9366	3	13192	11729	14809	15267	8947.7	17519	-1.47237	-1.53196	-1.38301	-1.36606	-1.69297	0.152964
Q9GZN8	Q9GZN8	UPF0687 protein C20orf27	C20orf27	4	4	4	35.1	35.1	35.1	19.291	0	30.651	11	104740	107160	108160	104660	118170	106460	-0.266224	-0.25551	-0.223135	-0.243254	-0.191261	-0.039183
P57076	P57076	UPF0769 protein C21orf59	C21orf59	11	11	11	47.6	47.6	47.6	33.224	0	90.055	21	155310	178020	141200	140650	162430	141090	-0.0368893	0.0373544	-0.0676405	-0.0708653	-0.00614752	0.567118
O14523	O14523	C2 domain-containing protein 2-like	C2CD2L	2	2	2	5	5	5	76.18	0	5.4593	2	9674.2	10916	8462.3	7564.6	7364.5	9587.5	-1.65293	-1.57341	-1.70945	-1.77564	-1.80628	0.227035
Q4AC94	Q4AC94	C2 domain-containing protein 3	C2CD3	4	4	4	2.1	2.1	2.1	260.39	0	7.5191	4	17383	18486	16289	16409	14501	15359	-1.31177	-1.26946	-1.32744	-1.32398	-1.41202	1.12466
Q8TF44	Q8TF44	C2 calcium-dependent domain-containing protein 4C	C2CD4C	2	2	2	5.9	5.9	5.9	44.576	0	23.406	3	3545.3	2390	3220.6	2670.9	3194.1	2821.9	-2.23731	-2.44983	-2.27297	-2.38285	-2.29237	0.5771
Q86YS7	Q86YS7	C2 domain-containing protein 5	C2CD5	16	16	16	19.3	19.3	19.3	110.45	0	61.558	23	183380	172730	172010	173820	205050	188860	0.059828	0.019949	0.0474944	0.0526391	0.129438	0.402448
Q9H6V9	Q9H6V9	UPF0554 protein C2orf43	C2orf43	3	3	3	10.2	10.2	10.2	37.318	0	7.6067	3	4757.3	6055.4	4790.8	4432.1	4958.8	4289.2	-2.06613	-1.91342	-2.04131	-2.08745	-2.03642	0.920633
Q9H6R7	Q9H6R7	WD repeat and coiled-coil-containing protein C2orf44	C2orf44	10	10	10	21.2	21.2	21.2	79.135	0	73.312	11	89129	100250	85733	90696	93221	87435	-0.360182	-0.29397	-0.358685	-0.32678	-0.329257	-0.259814
Q8WWC4	Q8WWC4	Uncharacterized protein C2orf47, mitochondrial	C2orf47	6	6	6	21.3	21.3	21.3	32.544	0	54.878	21	362480	344530	347830	382390	362850	430060	0.456513	0.418333	0.45825	0.512499	0.461545	-0.315207
Q9BVC5	Q9BVC5	Ashwin	C2orf49	9	9	9	57.8	57.8	57.8	25.858	0	154.97	21	410060	413000	432650	478340	429310	545200	0.528312	0.522923	0.585541	0.643082	0.559413	0.914559
Q8N8R5	Q8N8R5	UPF0565 protein C2orf69	C2orf69	7	7	7	19.2	19.2	19.2	43.448	0	22.206	9	134760	125860	139400	130470	134230	124380	-0.119513	-0.162703	-0.0751242	-0.114687	-0.11711	-0.0899193
Q3KRA6	Q3KRA6	UPF0538 protein C2orf76	C2orf76	5	5	5	43.7	43.7	43.7	14.609	0	27.928	8	78859	80482	77432	71953	95249	82794	-0.431451	-0.420697	-0.418089	-0.461806	-0.316734	-1.38583
Q6NW34	Q6NW34	Uncharacterized protein C3orf17	C3orf17	13	13	13	26.1	26.1	26.1	64.551	0	74.167	21	133190	164050	121120	129510	122320	139890	-0.126335	-0.00979963	-0.15712	-0.118994	-0.171176	0.175929
Q6P1S2	Q6P1S2	Protein C3orf33	C3orf33	6	6	5	29.6	29.6	21.4	33.765	0	5.4913	6	6108.5	5864.2	5793.2	5798.8	5834.7	5481.3	-1.92059	-1.93193	-1.93049	-1.93068	-1.94177	0.214292
Q5JPI3	Q5JPI3	Uncharacterized protein C3orf38	C3orf38	6	6	6	27.4	27.4	27.4	37.54	0	66.077	10	126410	124770	139190	125970	144230	144140	-0.15675	-0.167722	-0.0760034	-0.135159	-0.0752981	0.434892
Q8NDZ4	Q8NDZ4	Deleted in autism protein 1	C3orf58	12	12	12	35.3	35.3	35.3	49.481	0	61.397	15	148460	135650	64913	74211	105840	136550	-0.063149	-0.119482	-0.520961	-0.443784	-0.255383	-0.329857
Q9NWY4;A8MVJ9	Q9NWY4	UPF0609 protein C4orf27	C4orf27	12	12	12	37.9	37.9	37.9	39.436	0	126.98	20	202590	211940	177850	163800	204260	173080	0.117825	0.137986	0.0669703	0.018008	0.127192	-0.160873
Q8WVX3	Q8WVX3	Uncharacterized protein C4orf3	C4orf3	2	2	2	40.9	40.9	40.9	7.6035	0	5.69	2	21267	23912	20251	23729	18219	22935	-1.19437	-1.12096	-1.20045	-1.10883	-1.2792	-0.477609
Q8N8J7	Q8N8J7	Uncharacterized protein C4orf32	C4orf32	3	3	3	25	25	25	14.652	0	10.743	6	32419	25850	22866	24893	15294	23781	-0.948937	-1.076	-1.1296	-1.0809	-1.38104	-1.22068
Q49AR2	Q49AR2	UPF0489 protein C5orf22	C5orf22	12	12	12	45	45	45	49.967	0	260.27	25	279940	309900	236110	231590	258830	255230	0.306088	0.357212	0.23226	0.220006	0.264971	0.0168639
Q7Z6I8	Q7Z6I8	UPF0461 protein C5orf24	C5orf24	6	6	6	55.9	55.9	55.9	20.132	0	71.412	13	50966	45092	45495	52158	42851	51761	-0.685563	-0.754965	-0.728301	-0.649464	-0.78153	0.70428
Q96GV9	Q96GV9	UNC119-binding protein C5orf30	C5orf30	2	2	2	9.7	9.7	9.7	23.083	0	3.7874	2	32912	35518	32635	31999	36962	37493	-0.940151	-0.892672	-0.922093	-0.934433	-0.867557	-0.961429
Q6NTE8	Q6NTE8	UPF0544 protein C5orf45	C5orf45	3	3	3	16.6	16.6	16.6	37.743	0	36.461	3	4987.1	5524.2	4344.9	4274.5	5043.6	5018.5	-2.03867	-1.9664	-2.0983	-2.10857	-2.02655	0.444134
A6NDU8	A6NDU8	UPF0600 protein C5orf51	C5orf51	7	7	7	46.3	46.3	46.3	33.62	0	61.098	8	75591	77194	75517	68053	73528	73502	-0.45609	-0.444765	-0.432698	-0.49431	-0.467345	-1.06487
Q9H6K1	Q9H6K1	Uncharacterized protein C6orf106	C6orf106	5	5	5	29.9	29.9	29.9	32.871	0	45.374	9	68528	71026	64827	54457	83812	55862	-0.513196	-0.492813	-0.521734	-0.624306	-0.391169	-0.52807
Q7Z4R8	Q7Z4R8	UPF0669 protein C6orf120	C6orf120	1	1	1	14.1	14.1	14.1	20.772	0	48.463	4	29041	25255	28146	33555	25942	35411	-1.01299	-1.08943	-1.00841	-0.906739	-1.07356	0.653505
Q9P0P8	Q9P0P8	Uncharacterized protein C6orf203	C6orf203	3	3	3	15	15	15	27.941	0	23.618	6	86943	83229	83147	87925	93033	89775	-0.374638	-0.401332	-0.376551	-0.344878	-0.330432	-0.0442382
O95873	O95873	Uncharacterized protein C6orf47	C6orf47	3	3	3	15.3	15.3	15.3	31.71	0	22.351	6	51036	42897	55343	58250	50737	60906	-0.684763	-0.783758	-0.614	-0.585033	-0.683233	0.628099
Q6UWU4	Q6UWU4	Bombesin receptor-activated protein C6orf89	C6orf89	8	8	8	29.7	29.7	29.7	39.87	0	32.909	11	124320	96144	124330	140790	104210	168140	-0.166456	-0.3181	-0.141862	-0.0702847	-0.264414	-0.616545
Q9BPX7	Q9BPX7	UPF0415 protein C7orf25	C7orf25	7	7	7	21.1	21.1	21.1	46.45	0	18.948	9	70583	70318	59897	59254	70367	60907	-0.495996	-0.498594	-0.567872	-0.575065	-0.492914	1.27139
Q96N11	Q96N11	Uncharacterized protein C7orf26	C7orf26	8	8	8	21.6	21.6	21.6	50.046	0	30.872	10	85644	96979	85186	91744	94755	98422	-0.383401	-0.313111	-0.362419	-0.320079	-0.31976	0.72622
Q9BRJ6	Q9BRJ6	Uncharacterized protein C7orf50	C7orf50	10	10	10	47.4	47.4	47.4	22.083	0	123.33	28	214750	252180	242110	257250	224210	251690	0.151759	0.23829	0.246898	0.281296	0.181418	-0.346498
Q96HJ9	Q96HJ9	UPF0562 protein C7orf55	C7orf55	3	3	3	30.1	30.1	30.1	12.749	0	19.731	4	28358	29917	29213	33036	31160	35173	-1.02685	-0.991691	-0.986708	-0.91583	-0.966918	-2.86391
Q9H7E9	Q9H7E9	UPF0488 protein C8orf33	C8orf33	6	6	6	29.7	29.7	29.7	24.992	0	67.517	7	49455	63335	40518	35954	44322	34287	-0.703083	-0.558942	-0.795883	-0.866461	-0.76189	1.22752
Q96NL8	Q96NL8	Protein C8orf37	C8orf37	2	2	2	11.1	11.1	11.1	23.38	0	11.711	2	31473	34538	31221	28447	32779	30546	-0.966177	-0.908816	-0.947931	-1.00306	-0.937443	0.542322
Q8N0T1	Q8N0T1	Uncharacterized protein C8orf59	C8orf59	5	5	5	40	40	40	11.456	0	6.6918	7	118180	140340	117080	114170	115720	95366	-0.195942	-0.0998702	-0.176909	-0.192527	-0.203452	1.9953
Q6P1X6	Q6P1X6	UPF0598 protein C8orf82	C8orf82	13	13	13	69.9	69.9	69.9	23.889	0	186.77	40	491470	509100	553700	607100	658910	771670	0.633739	0.643628	0.729444	0.782116	0.808701	0.125629
P0DMB2	P0DMB2	Uncharacterized protein C8orf88	C8orf88	3	3	3	52.1	52.1	52.1	13.372	0	25.811	5	31930	32922	29090	29028	31540	27020	-0.957785	-0.936465	-0.98917	-0.991269	-0.959865	-0.467939
Q5T280	Q5T280	Putative methyltransferase C9orf114	C9orf114	14	14	14	37.8	37.8	37.8	42.008	0	78.749	25	211940	195350	228520	256890	195500	285620	0.144091	0.0909558	0.2132	0.280479	0.101685	-1.02929
Q9BUH6	Q9BUH6	Protein PAXX	C9orf142	6	6	6	37.7	37.7	37.7	21.639	0	62.983	8	107030	107000	78097	78093	100720	90610	-0.253634	-0.256373	-0.413101	-0.414045	-0.284235	-1.49742
Q8IXQ3	Q8IXQ3	Uncharacterized protein C9orf40	C9orf40	5	5	5	54.6	54.6	54.6	21.063	0	71.919	5	13219	12648	11490	11621	12053	10891	-1.47118	-1.48844	-1.53103	-1.52522	-1.51961	-2.9018
Q8N4J0	Q8N4J0	UPF0586 protein C9orf41	C9orf41	1	1	1	2.9	2.9	2.9	47.185	0	3.1564	1	14431	16642	14936	12353	17136	14034	-1.42011	-1.3301	-1.37803	-1.48959	-1.31486	0.344244
Q5T6V5	Q5T6V5	UPF0553 protein C9orf64	C9orf64	13	13	13	41.6	41.6	41.6	39.028	0	86.283	25	341890	333700	317160	270250	350780	273760	0.422469	0.399905	0.404405	0.310051	0.441859	-0.147812
Q96LT7	Q96LT7	Protein C9orf72	C9orf72	5	5	5	16.4	16.4	16.4	54.327	0	66.89	7	53215	55062	52689	51865	55780	59170	-0.660424	-0.639708	-0.642667	-0.65275	-0.628093	-0.714486
Q9NZ63	Q9NZ63	Uncharacterized protein C9orf78	C9orf78	14	14	14	50.5	50.5	50.5	33.688	0	168.15	28	390360	411320	377920	352240	390200	368820	0.499651	0.520571	0.506648	0.464596	0.503831	-0.44989
Q96LW7	Q96LW7	Bcl10-interacting CARD protein	C9orf89	3	3	3	13.2	13.2	13.2	25.589	0	9.301	3	8523.7	8760.7	9573.2	8210.8	9947.3	9461.8	-1.72663	-1.70032	-1.63749	-1.72782	-1.63134	1.35461
O43570	O43570	Carbonic anhydrase 12	CA12	9	9	9	32.2	32.2	32.2	39.45	0	47.826	10	71057	59725	68728	74420	54975	70926	-0.492099	-0.592804	-0.487647	-0.442143	-0.636552	0.51507
Q8N1Q1	Q8N1Q1	Carbonic anhydrase 13	CA13	4	4	4	21.4	21.4	21.4	29.443	0	13.385	7	89757	87131	77739	68435	80077	66700	-0.356094	-0.374896	-0.415781	-0.491045	-0.417696	-1.11238
P00918	P00918	Carbonic anhydrase 2	CA2	10	10	10	54.6	54.6	54.6	29.246	0	123.07	24	331640	361130	538260	429160	614620	448810	0.404748	0.445485	0.712946	0.579802	0.768211	1.20695
P35219	P35219	Carbonic anhydrase-related protein	CA8	4	4	4	23.4	23.4	23.4	32.973	0	25.984	7	92484	72767	52519	48254	58220	53089	-0.338671	-0.478841	-0.644552	-0.694842	-0.60318	-0.116552
Q9H8G2	Q9H8G2	Caspase activity and apoptosis inhibitor 1	CAAP1	11	11	11	35.5	35.5	35.5	38.367	0	69.164	19	144950	145680	155730	177740	154940	183420	-0.0770781	-0.0783226	-0.0105053	0.0656471	-0.0336179	-0.0558576
Q9Y376;Q9H9S4	Q9Y376	Calcium-binding protein 39	CAB39	14	14	14	38.4	38.4	38.4	39.869	0	26.963	20	327400	329140	309560	265270	335310	280640	0.397257	0.391966	0.390256	0.299202	0.415614	-1.07008
Q9Y6J0	Q9Y6J0	Calcineurin-binding protein cabin-1	CABIN1	29	29	29	18	18	18	246.35	0	255.84	40	304380	286760	294900	303980	310310	332430	0.354815	0.312435	0.361956	0.378652	0.370527	0.907683
Q86V35	Q86V35	Calcium-binding protein 7	CABP7	1	1	1	3.3	3.3	3.3	24.453	0.0023199	1.5374	2	8920.3	9325.5	8749.9	9697.4	12215	10622	-1.70016	-1.66428	-1.68995	-1.63076	-1.51184	-2.40756
Q5VU97	Q5VU97	VWFA and cache domain-containing protein 1	CACHD1	8	8	8	7.8	7.8	7.8	142.29	0	49.097	8	37990	39839	39203	46139	34467	40889	-0.85662	-0.82643	-0.815129	-0.720984	-0.908224	-1.09854
P54289	P54289	Voltage-dependent calcium channel subunit alpha-2/delta-1;Voltage-dependent calcium channel subunit alpha-2-1;Voltage-dependent calcium channel subunit delta-1	CACNA2D1	19	19	18	24.4	24.4	23.8	124.57	0	163.14	24	327600	278990	383200	422290	350530	465010	0.397613	0.296585	0.514741	0.570389	0.441444	1.43717
Q9NY47	Q9NY47	Voltage-dependent calcium channel subunit alpha-2/delta-2;Voltage-dependent calcium channel subunit alpha-2-2;Voltage-dependent calcium channel subunit delta-2	CACNA2D2	5	4	4	5.7	5	5	129.82	0	19.425	5	78468	61735	110640	125580	110660	143900	-0.434344	-0.573705	-0.209911	-0.136967	-0.229469	-1.58346
Q8IZS8	Q8IZS8	Voltage-dependent calcium channel subunit alpha-2/delta-3;Voltage-dependent calcium channel subunit alpha-2-3;Voltage-dependent calcium channel subunit delta-3	CACNA2D3	1	1	1	0.7	0.7	0.7	123.01	0.0043678	1.3063	1	12558	8327.5	3389	6271.4	3406.6	18549	-1.50104	-1.72958	-2.24324	-1.88499	-2.25489	-0.897774
Q08289;O00305;Q02641	Q08289;O00305;Q02641	Voltage-dependent L-type calcium channel subunit beta-2;Voltage-dependent L-type calcium channel subunit beta-4;Voltage-dependent L-type calcium channel subunit beta-1	CACNB2;CACNB4;CACNB1	2	2	2	3.6	3.6	3.6	73.58	0	14.857	2	1557	1197.3	456.49	443.14	1286.3	630.14	-2.71635	-2.84866	-3.41265	-3.43057	-2.82162	-0.403522
P54284	P54284	Voltage-dependent L-type calcium channel subunit beta-3	CACNB3	3	3	3	10.3	10.3	10.3	54.531	0	10.196	3	5630.6	4476.5	5689.4	4532.3	4941.1	5460.3	-1.96801	-2.08774	-1.94104	-2.07441	-2.0385	0.972279
Q9BXT2	Q9BXT2	Voltage-dependent calcium channel gamma-6 subunit	CACNG6	1	1	1	2.7	2.7	2.7	28.129	0.0086226	1.0324	4	40859	45640	48492	49325	58626	53571	-0.814237	-0.747995	-0.691087	-0.682038	-0.599136	-0.905356
Q8WUQ7	Q8WUQ7	Cactin	CACTIN	24	24	24	33.9	33.9	33.9	88.701	0	258.72	41	737010	847900	746430	747560	806030	795190	0.869628	0.937961	0.903671	0.903506	0.925972	-1.49331
Q86Y37	Q86Y37	CDK2-associated and cullin domain-containing protein 1	CACUL1	10	10	10	39.6	39.6	39.6	41.063	0	67.466	16	145570	150050	130870	126610	139790	124580	-0.0745929	-0.0612689	-0.111958	-0.132203	-0.0934929	-0.967517
Q9HB71	Q9HB71	Calcyclin-binding protein	CACYBP	19	19	19	73.2	73.2	73.2	26.21	0	285.96	123	2632600	2865300	2473500	2205000	2673000	2207900	1.61078	1.64054	1.60255	1.53441	1.62357	1.06122
P27708	P27708	CAD protein;Glutamine-dependent carbamoyl-phosphate synthase;Aspartate carbamoyltransferase;Dihydroorotase	CAD	94	94	91	62.4	62.4	61.7	242.98	0	323.31	259	2936400	3153900	2531200	2387000	2799400	2580000	1.67436	1.69592	1.616	1.58067	1.65045	-1.82182
Q9BY67	Q9BY67	Cell adhesion molecule 1	CADM1	9	9	9	34.6	34.6	34.6	48.509	0	240.21	27	255910	213620	266600	293900	248710	300580	0.25384	0.142542	0.303106	0.358983	0.241763	1.01238
Q8N126	Q8N126	Cell adhesion molecule 3	CADM3	6	6	6	25.6	25.6	25.6	43.299	0	26.141	10	73634	70543	58580	66840	70048	81109	-0.47136	-0.496751	-0.580842	-0.5048	-0.495558	-0.10371
Q8NFZ8	Q8NFZ8	Cell adhesion molecule 4	CADM4	10	10	10	44.3	44.3	44.3	42.785	0	283.53	25	257850	253490	224580	269800	202730	269330	0.258237	0.24128	0.203056	0.309079	0.122817	-0.372021
Q86UW7	Q86UW7	Calcium-dependent secretion activator 2	CADPS2	1	1	1	0.6	0.6	0.6	147.73	0.0040295	1.3479	2	1584.3	1593.8	2085.6	1847.2	1774.9	1992.1	-2.70623	-2.68361	-2.52643	-2.59793	-2.63427	0.875222
P22676	P22676	Calretinin	CALB2	14	14	14	44.6	44.6	44.6	31.54	0	112.25	32	847140	833880	808970	641810	730020	556560	0.950702	0.928341	0.950606	0.814544	0.868337	0.869702
Q9P1Z2	Q9P1Z2	Calcium-binding and coiled-coil domain-containing protein 1	CALCOCO1	11	11	11	21	21	21	77.335	0	71.985	12	41618	54789	44089	42497	48815	42054	-0.803522	-0.642575	-0.746613	-0.768943	-0.705705	-1.43246
Q13137	Q13137	Calcium-binding and coiled-coil domain-containing protein 2	CALCOCO2	17	17	17	43.5	43.5	43.5	52.253	0	118.89	21	351370	435630	331860	326490	349350	313040	0.438391	0.553703	0.430834	0.420318	0.439483	0.853526
Q05682	Q05682	Caldesmon	CALD1	36	36	35	34.7	34.7	34.7	93.23	0	323.31	136	1752500	2524100	1910200	2250600	1916700	2320400	1.37389	1.56739	1.4518	1.54635	1.43003	-0.0481952
P0DP25;P0DP24;P0DP23;P27482;P02585	P0DP25;P0DP24;P0DP23		CALM3	15	15	15	92.6	92.6	92.6	16.837	0	323.31	168	3496000	3634600	3095000	1785700	3899600	1627400	1.77591	1.77777	1.7333	1.41139	1.84333	0.0332044
P27797	P27797	Calreticulin	CALR	24	24	24	65.7	65.7	65.7	48.141	0	323.31	524	7574700	7258900	8170200	9358500	8523400	10430000	2.22603	2.17689	2.29954	2.37755	2.29834	-0.181355
O43852	O43852	Calumenin	CALU	27	27	27	71.4	71.4	71.4	37.106	0	323.31	151	3200400	3245200	3422800	3978900	4174500	4869300	1.72448	1.71238	1.79203	1.8787	1.88297	-0.449986
Q14012	Q14012	Calcium/calmodulin-dependent protein kinase type 1	CAMK1	11	8	8	46.8	37.3	37.3	41.337	0	58.933	13	167180	174300	154940	144530	183440	158890	0.0059848	0.0251698	-0.0134721	-0.0549926	0.0646347	0.452252
Q8IU85	Q8IU85	Calcium/calmodulin-dependent protein kinase type 1D	CAMK1D	11	11	8	42.1	42.1	33	42.913	0	86.318	20	236000	238000	210290	200160	245650	209260	0.206689	0.204898	0.164705	0.134936	0.234559	0.338047
Q13557;Q9UQM7	Q13557	Calcium/calmodulin-dependent protein kinase type II subunit delta	CAMK2D	18	18	13	41.5	41.5	29.9	56.369	0	184.25	41	901450	918640	814390	841580	943290	895460	0.986875	0.984196	0.954501	0.972604	1.01748	-0.294071
Q13555	Q13555	Calcium/calmodulin-dependent protein kinase type II subunit gamma	CAMK2G	14	10	7	37.8	29.4	23.7	62.606	0	174.87	24	620890	655510	620510	673860	724490	826900	0.769819	0.789473	0.795896	0.842967	0.863912	-0.963711
Q16566	Q16566	Calcium/calmodulin-dependent protein kinase type IV	CAMK4	11	11	11	26.6	26.6	26.6	51.925	0	46.636	12	55484	53821	54367	47324	48605	42452	-0.636117	-0.652861	-0.624379	-0.706193	-0.708213	-0.0285641
Q8N5S9	Q8N5S9	Calcium/calmodulin-dependent protein kinase kinase 1	CAMKK1	7	7	7	19.2	19.2	19.2	55.735	0	15.166	7	63706	65525	51950	49775	62230	52565	-0.555672	-0.539327	-0.650906	-0.67674	-0.564421	-0.222528
P49069	P49069	Calcium signal-modulating cyclophilin ligand	CAMLG	4	4	4	26	26	26	32.952	0	25.181	5	22856	20062	20435	25355	19547	27000	-1.15242	-1.22226	-1.19517	-1.07018	-1.23826	0.232373
Q5T5Y3	Q5T5Y3	Calmodulin-regulated spectrin-associated protein 1	CAMSAP1	11	11	11	8.1	8.1	8.1	177.97	0	26.516	11	96880	107540	86276	90889	92313	85011	-0.311637	-0.253468	-0.355002	-0.32554	-0.334953	0.242591
Q08AD1	Q08AD1	Calmodulin-regulated spectrin-associated protein 2	CAMSAP2	27	27	27	25.9	25.9	25.9	168.09	0	181.7	31	368870	373910	340110	329380	331230	329850	0.466686	0.465551	0.445158	0.425459	0.40849	0.157114
Q9P1Y5	Q9P1Y5	Calmodulin-regulated spectrin-associated protein 3	CAMSAP3	5	5	5	7	7	7	134.75	0	14.006	7	3527.5	3826.5	2593.8	3077.6	3244.5	3648.3	-2.24024	-2.17826	-2.39923	-2.30018	-2.28326	-2.22835
Q86VP6;O75155	Q86VP6	Cullin-associated NEDD8-dissociated protein 1	CAND1	47	47	47	47.1	47.1	47.1	136.37	0	323.31	129	2215300	2201400	1896900	1680000	1985600	1764600	1.51031	1.48846	1.44772	1.3758	1.45058	-1.1506
Q8WVQ1	Q8WVQ1	Soluble calcium-activated nucleotidase 1	CANT1	18	18	18	62.1	62.1	62.1	44.839	0	171.41	36	425770	402810	207500	218150	412640	516060	0.550199	0.508508	0.156914	0.185136	0.536368	-2.02628
P27824	P27824	Calnexin	CANX	36	36	36	48.1	48.1	48.1	67.567	0	323.31	281	5908800	4436300	6921900	7973100	4138200	8211500	2.08144	1.89277	2.20282	2.28411	1.87789	0.328327
Q01518	Q01518	Adenylyl cyclase-associated protein 1	CAP1	29	29	28	63.2	63.2	61.5	51.901	0	323.31	179	2136900	2247300	2211200	1906100	2227800	1910800	1.48934	1.50037	1.53716	1.44944	1.51755	-0.401272
P40123	P40123	Adenylyl cyclase-associated protein 2	CAP2	13	12	12	50.9	49.3	49.3	52.823	0	169.2	18	252800	257120	187320	187480	223020	214910	0.246722	0.249484	0.0972322	0.0967642	0.178321	0.564505
P40121	P40121	Macrophage-capping protein	CAPG	9	9	9	31	31	31	38.498	0	94.082	14	137100	141800	115940	111740	157660	131390	-0.109491	-0.093898	-0.182616	-0.205074	-0.0234915	-1.45563
P07384	P07384	Calpain-1 catalytic subunit	CAPN1	32	32	32	51	51	51	81.889	0	323.31	67	931850	863630	887410	834700	1022900	985300	1.00618	0.948568	1.00459	0.967816	1.06462	-0.333028
O75808	O75808	Calpain-15	CAPN15	13	13	13	19.2	19.2	19.2	117.31	0	45.033	14	44722	46253	40095	40707	37470	44621	-0.761646	-0.740297	-0.802005	-0.794043	-0.859614	0.837996
P17655	P17655	Calpain-2 catalytic subunit	CAPN2	33	33	33	59.4	59.4	59.4	79.994	0	323.31	95	1407300	1631100	1253700	1190000	1292400	1132800	1.24618	1.31546	1.20616	1.17466	1.2007	-0.533834
O15484	O15484	Calpain-5	CAPN5	10	10	10	16.9	16.9	16.9	73.168	0	75.042	11	119920	101330	133580	141400	138750	172260	-0.187433	-0.287787	-0.100002	-0.0677631	-0.097838	0.903174
Q9Y6W3	Q9Y6W3	Calpain-7	CAPN7	11	11	11	17.2	17.2	17.2	92.651	0	28.451	14	160900	171270	142320	132370	141290	127670	-0.0163043	0.0150517	-0.0630318	-0.106254	-0.0872823	-0.253711
P04632;Q96L46	P04632	Calpain small subunit 1	CAPNS1	12	12	12	64.6	64.6	64.6	28.315	0	323.31	48	556400	592500	516810	464300	561570	465840	0.705976	0.731161	0.689225	0.625705	0.715685	0.415142
Q14444	Q14444	Caprin-1	CAPRIN1	25	25	24	37.5	37.5	35.8	78.365	0	323.31	108	1598400	1699200	1478700	1502000	1467900	1462700	1.32031	1.33906	1.30244	1.31047	1.2748	-0.833172
P52907	P52907	F-actin-capping protein subunit alpha-1	CAPZA1	16	16	14	74.1	74.1	70.6	32.922	0	323.31	109	1321700	1426300	1250000	1224100	1383900	1316100	1.20965	1.23804	1.20443	1.19114	1.24051	-1.04467
P47755	P47755	F-actin-capping protein subunit alpha-2	CAPZA2	15	13	13	74.8	65.4	65.4	32.949	0	260.37	46	646630	689330	634220	595210	715360	663670	0.793467	0.818499	0.808644	0.770579	0.856532	-1.40773
P47756	P47756	F-actin-capping protein subunit beta	CAPZB	20	20	19	66.4	66.4	61.7	31.35	0	231.23	125	1295100	1384600	1229500	1108500	1253100	1130700	1.19781	1.22092	1.19479	1.13328	1.18274	0.323435
Q9BWT7	Q9BWT7	Caspase recruitment domain-containing protein 10	CARD10	10	10	10	11.6	11.6	11.6	115.93	0	41.82	11	76029	84393	78652	72782	82309	73343	-0.452727	-0.393318	-0.408971	-0.455125	-0.401699	-0.231528
Q9Y2G2	Q9Y2G2	Caspase recruitment domain-containing protein 8	CARD8	2	2	2	8.4	8.4	8.4	48.932	0	9.0168	3	48036	44761	42436	41317	49616	45913	-0.720031	-0.759215	-0.768904	-0.785367	-0.696234	0.680798
Q9Y2V2	Q9Y2V2	Calcium-regulated heat stable protein 1	CARHSP1	9	9	9	83	83	83	15.892	0	67.638	23	190600	179920	164790	135000	196760	162860	0.0823087	0.0434806	0.0224805	-0.0947786	0.105423	0.74154
Q8IW45	Q8IW45	ATP-dependent (S)-NAD(P)H-hydrate dehydratase	CARKD	6	6	6	28.8	28.8	28.8	36.576	0	55.405	7	39987	39993	44042	41502	50438	53953	-0.826795	-0.824204	-0.747235	-0.782762	-0.686672	-0.769545
Q86X55	Q86X55	Histone-arginine methyltransferase CARM1	CARM1	17	17	17	35.2	35.2	35.2	65.853	0	189.5	32	540270	568940	475310	433100	539330	477600	0.688851	0.707748	0.640396	0.585132	0.692172	0.558067
P49589	P49589	Cysteine--tRNA ligase, cytoplasmic	CARS	44	44	44	61.8	61.8	61.8	85.472	0	323.31	118	1564000	1774700	1403400	1346800	1560200	1435600	1.30764	1.36414	1.27196	1.24686	1.31028	0.18309
Q9HA77	Q9HA77	Probable cysteine--tRNA ligase, mitochondrial	CARS2	9	9	9	20.2	20.2	20.2	62.223	0	65.004	13	191640	184260	198160	215740	209130	254600	0.0854766	0.0572328	0.130048	0.178657	0.140902	0.203058
O15234	O15234	Protein CASC3	CASC3	13	13	13	23.9	23.9	23.9	76.277	0	48.046	22	101410	110900	89564	86874	95336	87624	-0.285033	-0.235716	-0.333184	-0.351892	-0.316203	0.467687
Q6P4E1	Q6P4E1	Protein CASC4	CASC4	9	9	9	25.6	25.6	25.6	48.864	0	65.883	12	114050	100420	52785	64861	106530	130530	-0.21665	-0.292993	-0.641605	-0.52233	-0.251601	0.870962
Q8NG31	Q8NG31	Protein CASC5	CASC5	64	64	64	38.8	38.8	38.8	265.39	0	323.31	86	814650	857300	721100	721780	778210	740300	0.927935	0.944323	0.883532	0.883036	0.905533	-1.05669
O14936	O14936	Peripheral plasma membrane protein CASK	CASK	25	25	25	31.7	31.7	31.7	105.12	0	134.68	36	350230	340300	380620	413920	410590	476960	0.436499	0.411206	0.510801	0.558712	0.53347	0.470032
Q8WXE0;Q8WXD9	Q8WXE0	Caskin-2	CASKIN2	15	15	14	18.6	18.6	18	126.78	0	56.418	17	132160	127050	124560	114560	122900	113180	-0.130854	-0.157273	-0.140783	-0.190537	-0.168423	0.623049
P42575	P42575	Caspase-2;Caspase-2 subunit p18;Caspase-2 subunit p13;Caspase-2 subunit p12	CASP2	16	16	16	48	48	48	50.685	0	122.09	22	271150	279280	238910	219650	266820	228700	0.287515	0.297185	0.239137	0.189132	0.282662	-0.789921
P42574	P42574	Caspase-3;Caspase-3 subunit p17;Caspase-3 subunit p12	CASP3	9	9	9	37.5	37.5	37.5	31.608	0	44.492	15	161650	157170	144980	131150	160440	134250	-0.0135974	-0.0345197	-0.0522296	-0.111655	-0.0133205	0.279002
P49662;P51878;Q6UXS9	P49662	Caspase-4;Caspase-4 subunit 1;Caspase-4 subunit 2	CASP4	15	15	15	48.8	48.8	48.8	43.262	0	92.386	21	197930	216050	158340	153670	175640	162330	0.104278	0.149069	-0.000809761	-0.0192264	0.0393507	0.345648
P55212	P55212	Caspase-6;Caspase-6 subunit p18;Caspase-6 subunit p11	CASP6	6	6	6	26.6	26.6	26.6	33.31	0	19.978	8	41771	43221	37065	37911	42379	40191	-0.801386	-0.779417	-0.847842	-0.835548	-0.787975	-1.10761
P55210	P55210	Caspase-7;Caspase-7 subunit p20;Caspase-7 subunit p11	CASP7	12	12	12	52.8	52.8	52.8	34.276	0	127.12	17	224970	221970	219210	180920	209180	171260	0.178824	0.164666	0.188938	0.0759902	0.141041	-1.46082
Q14790	Q14790	Caspase-8;Caspase-8 subunit p18;Caspase-8 subunit p10	CASP8	16	16	16	52.6	52.6	52.6	55.391	0	190.34	32	197560	207940	184630	168390	196370	177600	0.103189	0.126992	0.0887945	0.0341275	0.104269	0.718025
Q9UKL3	Q9UKL3	CASP8-associated protein 2	CASP8AP2	8	8	8	5	5	5	222.66	0	16.667	16	111280	120380	110010	95972	111160	99889	-0.230964	-0.188389	-0.213242	-0.293801	-0.226846	-0.786682
P55211	P55211	Caspase-9;Caspase-9 subunit p35;Caspase-9 subunit p10	CASP9	2	2	2	6	6	6	46.28	0	19.546	3	29127	30064	28719	29401	34244	31368	-1.01127	-0.988863	-0.996657	-0.983821	-0.912001	-1.15399
P20810	P20810	Calpastatin	CAST	31	31	31	52	52	52	76.572	0	323.31	92	1407700	1428800	1421800	1164000	1517200	1159500	1.24635	1.23905	1.27955	1.16178	1.29402	-0.621702
P04040	P04040	Catalase	CAT	29	29	28	60.7	60.7	60	59.755	0	323.31	86	1093200	963490	944520	1019500	1081800	1140500	1.09915	1.0117	1.04097	1.08447	1.0972	-0.274164
Q03135;P56539	Q03135	Caveolin-1	CAV1	8	8	8	51.7	51.7	51.7	20.471	0	88.159	32	617700	574840	522720	614070	560330	738150	0.766821	0.713701	0.695857	0.788774	0.714399	0.00376155
Q13951	Q13951	Core-binding factor subunit beta	CBFB	11	11	11	41.8	41.8	41.8	21.508	0	122.89	34	631720	583560	570200	558710	606760	606900	0.779886	0.722389	0.746573	0.733668	0.760722	0.0977779
P22681;Q13191	P22681	E3 ubiquitin-protein ligase CBL	CBL	15	15	15	24.9	24.9	24.9	99.632	0	40.755	17	58042	56826	39992	36072	40770	41290	-0.609878	-0.621513	-0.803505	-0.86455	-0.810499	-1.4158
Q75N03	Q75N03	E3 ubiquitin-protein ligase Hakai	CBLL1	13	12	12	36.7	35.2	35.2	54.519	0	60.139	26	166130	169400	157580	178170	181240	198710	0.00231742	0.00871718	-0.00361693	0.067056	0.0576141	-1.35268
P16152	P16152	Carbonyl reductase [NADPH] 1	CBR1	16	16	14	75.1	75.1	64.6	30.375	0	318.82	62	910880	922110	735850	660930	892250	760780	0.992934	0.986372	0.895344	0.831667	0.985107	0.0741559
O75828	O75828	Carbonyl reductase [NADPH] 3	CBR3	4	2	2	17.7	7.2	7.2	30.85	0	5.4823	2	17594	16556	13634	11181	15095	12022	-1.30474	-1.33308	-1.43123	-1.54773	-1.38866	0.13214
Q8N4T8	Q8N4T8	Carbonyl reductase family member 4	CBR4	6	6	6	32.1	32.1	32.1	25.301	0	21.557	6	66892	63842	70302	76734	83080	85827	-0.527263	-0.554341	-0.474439	-0.424284	-0.396274	0.180166
P0DN79;P35520	P0DN79;P35520	Cystathionine beta-synthase	CBS	23	23	23	50.5	50.5	50.5	60.586	0	304.76	42	388200	448380	320710	312370	356020	321100	0.49642	0.570348	0.410898	0.394532	0.450488	0.446654
Q9BRT8;Q8IUF1	Q9BRT8;Q8IUF1	COBW domain-containing protein 1;COBW domain-containing protein 2	CBWD1;CBWD2	10	10	2	39.2	39.2	7.3	44.068	0	53.483	12	166970	167230	148370	142020	165290	150600	0.00525363	0.00127811	-0.0387467	-0.0652115	0.00400962	0.584674
Q5JTY5;Q5RIA9;Q4V339	Q5JTY5;Q5RIA9;Q4V339	COBW domain-containing protein 3;COBW domain-containing protein 5;COBW domain-containing protein 6	CBWD3;CBWD5;CBWD6	9	1	1	36.2	4.3	4.3	44.038	0	4.5861	1	6254.2	7084.2	6044.6	6538.5	6415.6	5390.1	-1.90687	-1.82288	-1.90571	-1.86066	-1.88654	-1.14399
P83916	P83916	Chromobox protein homolog 1	CBX1	11	11	10	58.4	58.4	49.7	21.418	0	323.31	123	2185700	2464100	2134200	2523900	2372800	2937700	1.50248	1.55351	1.51648	1.61319	1.55425	0.00201006
Q14781	Q14781	Chromobox protein homolog 2	CBX2	10	10	10	27.6	27.6	27.6	56.08	0	62.328	16	149470	146060	133410	125890	138110	132890	-0.0592015	-0.0768191	-0.100744	-0.135529	-0.100528	0.430449
Q13185	Q13185	Chromobox protein homolog 3	CBX3	9	7	7	53.6	38.3	38.3	20.811	0	212.22	65	1254900	1444400	1285200	1464700	1311800	1617300	1.17946	1.24532	1.22063	1.29581	1.20937	0.527264
O00257	O00257	E3 SUMO-protein ligase CBX4	CBX4	11	11	11	25.5	25.5	25.5	61.367	0	78.906	16	123450	111660	114850	122960	111280	138670	-0.170544	-0.231776	-0.188127	-0.149265	-0.226218	-0.493534
P45973	P45973	Chromobox protein homolog 5	CBX5	13	13	12	64.4	64.4	58.1	22.225	0	222.44	68	1671600	1696000	1439400	1642300	1645100	1818800	1.34637	1.33797	1.28673	1.36256	1.34112	0.522758
O95503	O95503	Chromobox protein homolog 6	CBX6	5	5	5	15.3	15.3	15.3	43.898	0	10.287	5	26908	29024	30268	34006	25529	35438	-1.0574	-1.00918	-0.966014	-0.898951	-1.0829	-0.729581
Q9HC52	Q9HC52	Chromobox protein homolog 8	CBX8	16	16	16	50.4	50.4	50.4	43.395	0	206.95	30	288820	242030	237810	264960	228110	294060	0.324267	0.214587	0.236445	0.298521	0.191452	-1.34121
Q9Y3M2	Q9Y3M2	Protein chibby homolog 1	CBY1	1	1	1	15.9	15.9	15.9	14.47	0	6.301	1	6554.5	7039.2	7871.4	6358.1	5675.8	7814.5	-1.87956	-1.82656	-1.75167	-1.87698	-1.95784	-1.52758
Q6P1N0	Q6P1N0	Coiled-coil and C2 domain-containing protein 1A	CC2D1A	23	23	22	28	28	27.2	104.06	0	76.69	27	198900	200290	175360	173460	194930	185220	0.107124	0.105365	0.0587454	0.05143	0.0999866	0.623154
Q5T0F9	Q5T0F9	Coiled-coil and C2 domain-containing protein 1B	CC2D1B	18	17	17	30.1	29.3	29.3	94.223	0	80.51	21	141690	141120	131200	129260	150610	137880	-0.09032	-0.0966716	-0.110488	-0.120122	-0.050111	-0.369206
Q9P2K1	Q9P2K1	Coiled-coil and C2 domain-containing protein 2A	CC2D2A	6	6	6	5.3	5.3	5.3	186.18	0	26.741	6	39791	48333	35883	40219	32154	35578	-0.829656	-0.714916	-0.866747	-0.801078	-0.948646	0.42909
Q8IX12	Q8IX12	Cell division cycle and apoptosis regulator protein 1	CCAR1	30	30	30	28	28	28	132.82	0	323.31	106	1344200	1426000	1350400	1456600	1477200	1679100	1.21948	1.23792	1.2495	1.29257	1.27847	1.06492
Q8N163	Q8N163	Cell cycle and apoptosis regulator protein 2	CCAR2	41	41	41	56.2	56.2	56.2	102.9	0	323.31	127	1273000	1382400	1120900	1178800	1357800	1330000	1.18779	1.22	1.14084	1.16915	1.22943	-1.07425
Q6UXH8	Q6UXH8	Collagen and calcium-binding EGF domain-containing protein 1	CCBE1	6	6	6	19.7	19.7	19.7	44.102	0	18.005	11	121360	123030	135340	126790	92373	101960	-0.180484	-0.175825	-0.0923659	-0.131374	-0.334575	0.231077
Q16773	Q16773	Kynurenine--oxoglutarate transaminase 1	CCBL1	4	4	4	10	10	10	47.875	0	11.59	4	28138	25016	25505	21941	24454	21616	-1.03138	-1.09492	-1.06589	-1.15453	-1.10793	-1.60658
Q6YP21	Q6YP21	Kynurenine--oxoglutarate transaminase 3	CCBL2	11	11	11	26.2	26.2	26.2	51.4	0	42.404	18	158500	168800	130480	133130	155850	143370	-0.0250529	0.00666976	-0.113698	-0.102915	-0.0302106	-0.549742
Q96ES7	Q96ES7	SAGA-associated factor 29 homolog	CCDC101	10	10	10	47.1	47.1	47.1	33.238	0	80.53	16	161310	163520	154160	161970	149900	173480	-0.0148227	-0.011667	-0.0164158	0.011455	-0.0528605	-0.127826
Q96A19	Q96A19	Coiled-coil domain-containing protein 102A	CCDC102A	10	10	10	26.2	26.2	26.2	62.595	0	63.099	14	78711	85733	76805	71912	96539	91359	-0.432544	-0.384228	-0.422832	-0.462139	-0.308906	-2.22289
Q9NWR8	Q9NWR8	Calcium uniporter regulatory subunit MCUb, mitochondrial	CCDC109B	5	5	5	18.2	18.2	18.2	39.082	0	17.78	5	46545	40104	49128	49550	40381	49101	-0.738387	-0.822605	-0.683486	-0.679383	-0.816077	0.8309
Q96NT0	Q96NT0	Coiled-coil domain-containing protein 115	CCDC115	5	5	5	38.9	38.9	38.9	19.76	0	29.947	12	41908	42284	40617	43998	52032	49286	-0.799479	-0.792063	-0.79446	-0.748698	-0.668568	-0.058658
Q8IWD4	Q8IWD4	Coiled-coil domain-containing protein 117	CCDC117	6	6	6	21.5	21.5	21.5	30.541	0	33.791	9	15095	17672	13971	12900	16026	14441	-1.39392	-1.29545	-1.41699	-1.46432	-1.35383	-1.67045
Q8WUD4	Q8WUD4	Coiled-coil domain-containing protein 12	CCDC12	11	11	11	59.6	59.6	59.6	19.181	0	159.12	30	470650	498770	495550	503620	517850	560540	0.60854	0.631799	0.664721	0.67312	0.668522	-0.50013
Q96HB5	Q96HB5	Coiled-coil domain-containing protein 120	CCDC120	4	4	4	6.5	6.5	6.5	67.567	0	5.032	4	45022	57310	40964	55053	62607	69262	-0.757754	-0.616619	-0.789497	-0.617957	-0.560907	0.867175
Q96CT7	Q96CT7	Coiled-coil domain-containing protein 124	CCDC124	17	17	17	53.4	53.4	53.4	25.835	0	172.35	48	458980	498410	419390	400710	428900	422390	0.593923	0.631383	0.567383	0.539795	0.558857	-1.71216
Q96EE4	Q96EE4	Coiled-coil domain-containing protein 126	CCDC126	1	1	1	9.3	9.3	9.3	15.668	0	15.186	1	6019.4	6353.7	6713.3	6986.8	6569.3	8922.9	-1.92914	-1.88568	-1.8445	-1.82198	-1.87277	-2.29942
Q96BQ5	Q96BQ5	Coiled-coil domain-containing protein 127	CCDC127	2	2	2	10.4	10.4	10.4	30.834	0	23.094	2	30515	26183	31742	38528	31810	43350	-0.984173	-1.06861	-0.938277	-0.826131	-0.954905	0.363901
Q96JG6	Q96JG6	Coiled-coil domain-containing protein 132	CCDC132	13	13	13	17.3	17.3	17.3	111.17	0	64.454	15	88992	90496	85094	81525	84638	85335	-0.361077	-0.353032	-0.363049	-0.388958	-0.385462	0.183535
Q9H6E4	Q9H6E4	Coiled-coil domain-containing protein 134	CCDC134	10	10	10	44.1	44.1	44.1	26.56	0	68.475	19	301920	334400	280580	302600	337860	355620	0.350091	0.401114	0.33292	0.375997	0.420022	0.02987
Q6PK04	Q6PK04	Coiled-coil domain-containing protein 137	CCDC137	8	8	8	31.1	31.1	31.1	33.231	0	21.967	12	72228	100500	66890	72500	73617	69232	-0.482584	-0.292533	-0.50346	-0.457389	-0.466641	-0.0665358
Q49A88	Q49A88	Coiled-coil domain-containing protein 14	CCDC14	10	10	10	13.7	13.7	13.7	106.3	0	41.806	11	63220	67376	62634	68978	69119	75146	-0.56013	-0.523254	-0.541809	-0.486435	-0.503327	-0.296263
Q4G0S7	Q4G0S7	Coiled-coil domain-containing protein 152	CCDC152	5	5	5	18.5	18.5	18.5	29.978	0	15.992	8	94664	108060	93361	100780	104680	108790	-0.325107	-0.250684	-0.308965	-0.265288	-0.261795	0.415988
Q5M9N0	Q5M9N0	Coiled-coil domain-containing protein 158	CCDC158	1	1	1	0.9	0.9	0.9	127.14	0.00023909	2.5463	3	67763	75890	78441	79480	94837	86000	-0.519732	-0.454594	-0.410537	-0.403776	-0.319256	-0.403766
A6NGH7	A6NGH7	Coiled-coil domain-containing protein 160	CCDC160	1	1	1	2.2	2.2	2.2	38.276	0.003804	1.375	3	39625	28112	43795	42901	35105	41159	-0.83209	-1.0276	-0.750516	-0.763424	-0.897551	-0.225113
Q9P0B6	Q9P0B6	Coiled-coil domain-containing protein 167	CCDC167	2	2	2	23.7	23.7	23.7	11.459	0	16.977	4	79094	84426	85470	90607	85832	104950	-0.429719	-0.393092	-0.360477	-0.327353	-0.37731	1.10683
Q6PII3	Q6PII3	Coiled-coil domain-containing protein 174	CCDC174	4	4	4	9.9	9.9	9.9	53.957	0	9.9698	7	31351	39537	29841	28592	35673	33346	-0.968438	-0.83082	-0.974301	-1.0001	-0.888212	-0.111734
Q5T9S5	Q5T9S5	Coiled-coil domain-containing protein 18	CCDC18	3	3	3	2.5	2.5	2.5	168.96	0	3.8324	3	6317.7	6259.3	5418.8	5863	6078.9	6205.2	-1.90099	-1.89431	-1.96946	-1.92426	-1.91791	0.261859
Q7Z3E2	Q7Z3E2	Coiled-coil domain-containing protein 186	CCDC186	20	20	20	29.5	29.5	29.5	103.69	0	81.247	30	209410	223740	185570	187410	220190	213040	0.137099	0.169248	0.0917567	0.0965468	0.17089	0.190067
O60826	O60826	Coiled-coil domain-containing protein 22	CCDC22	21	21	21	43.2	43.2	43.2	70.755	0	157.31	32	269610	278610	257380	245460	299960	271270	0.284199	0.295799	0.282576	0.253933	0.350787	-0.113829
Q8N300	Q8N300	Coiled-coil domain-containing protein 23	CCDC23	2	2	2	37.9	37.9	37.9	7.8078	0	5.382	2	5047.4	4959.1	5445.9	5066.8	6241.8	5283	-2.03167	-2.02866	-1.96655	-2.00939	-1.90252	0.0813527
Q86WR0	Q86WR0	Coiled-coil domain-containing protein 25	CCDC25	10	10	10	40.4	40.4	40.4	24.479	0	43.266	14	177700	166650	192200	154060	203580	160250	0.0415118	-0.000726591	0.112234	-0.0177481	0.125251	-0.304658
Q8IWP9	Q8IWP9	Coiled-coil domain-containing protein 28A	CCDC28A	4	4	4	26.3	26.3	26.3	30.366	0	29.62	5	18976	19398	16445	18001	18530	18156	-1.26072	-1.24168	-1.32188	-1.26997	-1.26935	-0.694827
Q96MW1	Q96MW1	Coiled-coil domain-containing protein 43	CCDC43	7	7	7	35.7	35.7	35.7	25.248	0	39.135	12	177630	204390	161220	144530	177070	147610	0.0412825	0.117057	0.00970479	-0.0549926	0.0440689	0.354735
Q96A33	Q96A33	Coiled-coil domain-containing protein 47	CCDC47	23	23	23	50.5	50.5	50.5	55.873	0	271.46	94	1086600	947680	1093800	1175400	870990	1276300	1.09562	1.00215	1.12657	1.16746	0.971074	-0.7743
Q8IVM0	Q8IVM0	Coiled-coil domain-containing protein 50	CCDC50	8	8	8	29.1	29.1	29.1	35.822	0	52.804	19	193270	218610	178460	161920	200950	153990	0.0904077	0.155865	0.0689677	0.0112753	0.117685	-1.52917
Q96ER9	Q96ER9	Coiled-coil domain-containing protein 51	CCDC51	14	14	14	35	35	35	45.811	0	161.45	29	304470	287840	326810	350520	289140	376860	0.354987	0.314604	0.421888	0.461742	0.32941	-0.472975
Q9Y3C0	Q9Y3C0	WASH complex subunit CCDC53	CCDC53	6	6	6	42.8	42.8	42.8	21.172	0	20.369	7	46622	51195	54920	48772	69701	55102	-0.737424	-0.681723	-0.618476	-0.688614	-0.498448	1.29776
Q4VC31	Q4VC31	Coiled-coil domain-containing protein 58	CCDC58	5	5	5	50	50	50	16.62	0	67.278	29	517900	565060	538290	615590	570760	650560	0.664233	0.7038	0.71298	0.790216	0.72513	0.461808
Q9P031	Q9P031	Thyroid transcription factor 1-associated protein 26	CCDC59	6	6	6	26.1	26.1	26.1	28.669	0	22.422	7	71773	101470	75991	72413	66590	53821	-0.486263	-0.286991	-0.429047	-0.45809	-0.525017	-1.94287
Q16204	Q16204	Coiled-coil domain-containing protein 6	CCDC6	26	26	26	57.8	57.8	57.8	53.29	0	323.31	68	720610	743050	688040	639210	697570	673580	0.856527	0.861799	0.856157	0.812177	0.841878	0.836091
Q8N9Z2	Q8N9Z2	Coiled-coil domain-containing protein 71L	CCDC71L	1	1	1	6	6	6	26.261	0.0023191	1.5292	4	121750	131260	113040	100220	128400	112750	-0.178617	-0.138464	-0.197393	-0.268539	-0.142948	0.12797
Q9BR77	Q9BR77	Coiled-coil domain-containing protein 77	CCDC77	5	5	5	13.1	13.1	13.1	57.485	0	16.094	8	26898	26165	22903	27209	22901	31297	-1.05762	-1.06901	-1.12866	-1.02901	-1.14611	-1.00523
Q9H0W5	Q9H0W5	Coiled-coil domain-containing protein 8	CCDC8	5	5	5	24	24	24	59.374	0	22.368	6	2744	2697.1	2399.2	1807.7	2485.7	2193.8	-2.38647	-2.38008	-2.44472	-2.61054	-2.43828	-0.591906
Q8N4S0	Q8N4S0	Coiled-coil domain-containing protein 82	CCDC82	5	5	5	12.9	12.9	12.9	64.001	0	29.877	6	23838	24170	23504	22948	23870	20824	-1.12793	-1.11477	-1.11355	-1.12835	-1.122	1.28958
Q86UT8	Q86UT8	Coiled-coil domain-containing protein 84	CCDC84	3	3	3	11.4	11.4	11.4	37.974	0	12.237	3	19645	23374	16348	19310	19909	17938	-1.24055	-1.13409	-1.32533	-1.22903	-1.22758	1.17091
Q15834	Q15834	Coiled-coil domain-containing protein 85B	CCDC85B	7	7	7	31.2	31.2	31.2	22.091	0	14.728	7	47103	37522	44748	46723	40571	46633	-0.731449	-0.861003	-0.737959	-0.713647	-0.813346	1.17425
A6NKD9	A6NKD9	Coiled-coil domain-containing protein 85C	CCDC85C	11	11	11	34.4	34.4	34.4	45.209	0	82.922	15	150120	177230	148390	154100	147280	151300	-0.0566755	0.0347882	-0.038668	-0.017597	-0.0631215	0.243038
Q9H6F5	Q9H6F5	Coiled-coil domain-containing protein 86	CCDC86	20	20	20	53.9	53.9	53.9	40.235	0	212.97	58	601870	700970	578660	662180	524480	628400	0.751707	0.828161	0.755164	0.832769	0.675925	0.645107
Q3V6T2	Q3V6T2	Girdin	CCDC88A	39	39	39	24.7	24.7	24.7	216.04	0	209.85	53	441390	425090	375840	348030	414010	363990	0.571173	0.539571	0.503428	0.457583	0.538297	0.659302
Q9Y3X0	Q9Y3X0	Coiled-coil domain-containing protein 9	CCDC9	8	8	8	15.8	15.8	15.8	59.702	0	18.857	12	54951	56709	48680	48309	59730	51341	-0.641736	-0.622702	-0.68883	-0.694177	-0.588281	0.0509941
Q9GZT6	Q9GZT6	Coiled-coil domain-containing protein 90B, mitochondrial	CCDC90B	11	11	11	53.1	53.1	53.1	29.505	0	165.33	15	466780	365590	455300	526290	461320	693090	0.603733	0.452568	0.615306	0.698801	0.601259	0.217493
Q7Z6B0	Q7Z6B0	Coiled-coil domain-containing protein 91	CCDC91	9	9	9	16.8	16.8	16.8	49.971	0	20.228	9	103590	103690	131320	108150	107730	115740	-0.272652	-0.274504	-0.109955	-0.224122	-0.245084	-0.270059
Q567U6	Q567U6	Coiled-coil domain-containing protein 93	CCDC93	22	22	22	36.9	36.9	36.9	73.197	0	105.88	30	392240	403800	365070	335110	429970	374480	0.502448	0.509924	0.486469	0.435518	0.560307	-0.13312
Q9BW85	Q9BW85	Coiled-coil domain-containing protein 94	CCDC94	19	18	18	53.6	51.4	51.4	37.085	0	323.31	46	569860	596580	591230	546990	605390	607750	0.719892	0.73512	0.7677	0.721303	0.759407	-0.782032
Q96F63	Q96F63	Coiled-coil domain-containing protein 97	CCDC97	14	14	14	65.6	65.6	65.6	38.946	0	211.22	21	164350	179000	158310	158290	169210	172050	-0.00395369	0.0405224	-0.000920814	-0.0019494	0.0176486	0.348296
Q8TD31	Q8TD31	Coiled-coil alpha-helical rod protein 1	CCHCR1	5	5	5	7.9	7.9	7.9	88.67	0	6.4899	6	7693.6	8750.2	6638.8	7427.9	9121.1	8603.2	-1.78628	-1.70102	-1.85101	-1.78627	-1.6818	0.566389
Q9BSQ5	Q9BSQ5	Cerebral cavernous malformations 2 protein	CCM2	4	4	4	13.7	13.7	13.7	48.836	0	48.376	6	16698	18158	17258	17775	21033	18044	-1.33517	-1.27979	-1.29374	-1.27734	-1.19563	-0.856214
P20248	P20248	Cyclin-A2	CCNA2	9	9	9	30.3	30.3	30.3	48.55	0	84.279	13	104290	124170	97687	103380	110500	109110	-0.268731	-0.170503	-0.282543	-0.250431	-0.230311	1.24894
P14635	P14635	G2/mitotic-specific cyclin-B1	CCNB1	14	13	13	43.9	43.9	43.9	48.337	0	171.21	21	403260	574600	357750	368210	354430	340100	0.518578	0.71346	0.474654	0.490459	0.447883	0.333751
O95067	O95067	G2/mitotic-specific cyclin-B2	CCNB2	17	17	16	47.5	47.5	47.5	45.281	0	76.499	23	172620	210860	172140	184200	180140	183690	0.0246265	0.135039	0.0479347	0.0864697	0.0540714	0.0372192
P24863	P24863	Cyclin-C	CCNC	4	4	4	14.8	14.8	14.8	33.242	0	9.2083	5	25615	31014	25315	24083	30288	30026	-1.08607	-0.970913	-1.07025	-1.1002	-0.983434	0.46271
P24385	P24385	G1/S-specific cyclin-D1	CCND1	6	6	6	21	21	21	33.729	0	29.672	7	96691	116650	98505	106980	102270	113060	-0.312773	-0.20655	-0.277679	-0.230466	-0.275349	0.570926
P30279	P30279	G1/S-specific cyclin-D2	CCND2	6	6	6	24.2	24.2	24.2	33.067	0	35.546	9	73892	95093	61396	59312	72040	61377	-0.469324	-0.324442	-0.553454	-0.574495	-0.479241	-0.173185
P30281	P30281	G1/S-specific cyclin-D3	CCND3	4	4	4	16.4	16.4	16.4	32.519	0	9.5388	4	37374	42661	38409	36767	40146	40784	-0.866137	-0.786941	-0.827065	-0.853419	-0.819473	-2.70636
O95273	O95273	Cyclin-D1-binding protein 1	CCNDBP1	5	5	5	16.4	16.4	16.4	40.262	0	26.924	7	22019	22031	20321	17069	21297	17948	-1.17414	-1.16824	-1.19843	-1.30098	-1.18837	-0.46881
P24864	P24864	G1/S-specific cyclin-E1	CCNE1	4	4	4	12.2	12.2	12.2	47.077	0	9.3948	4	13376	16018	13265	12133	15474	15127	-1.46431	-1.35215	-1.44724	-1.50007	-1.37423	-0.482722
O96020	O96020	G1/S-specific cyclin-E2	CCNE2	1	1	1	5	5	5	46.757	0	6.0671	2	3492.5	2897.3	2763.3	3134	3065.3	3148.7	-2.24605	-2.33876	-2.3623	-2.28959	-2.31632	0.825082
P51946	P51946	Cyclin-H	CCNH	19	19	19	55.7	55.7	55.7	37.643	0	136.89	30	398200	473630	411910	405490	452170	433210	0.511227	0.601958	0.556886	0.546711	0.589602	1.02925
O75909	O75909	Cyclin-K	CCNK	11	11	11	28.8	28.8	28.8	64.239	0	138.32	17	240650	285330	238550	243040	273530	288590	0.218048	0.309551	0.238257	0.248154	0.297115	0.45923
Q9UK58	Q9UK58	Cyclin-L1	CCNL1	6	6	6	15	15	15	59.633	0	81.219	8	89146	94593	93168	91825	94515	112330	-0.360071	-0.327484	-0.310172	-0.319564	-0.321236	-0.469287
Q96S94	Q96S94	Cyclin-L2	CCNL2	4	4	4	11.2	11.2	11.2	58.147	0	8.1614	4	5169.3	6002.7	4579.2	5456.6	4953.1	6367.6	-2.01778	-1.91846	-2.06766	-1.96616	-2.03709	-0.888588
O60563	O60563	Cyclin-T1	CCNT1	15	15	14	27.8	27.8	26	80.684	0	95.673	32	182730	195200	178620	192490	170990	197680	0.0577615	0.0905118	0.0694898	0.112147	0.0237377	-2.05352
O60583	O60583	Cyclin-T2	CCNT2	6	5	5	12.3	10.5	10.5	81.028	0	33.899	5	56184	59804	50354	55173	59088	63552	-0.628818	-0.592041	-0.669108	-0.616687	-0.594569	1.0289
Q8ND76	Q8ND76	Cyclin-Y	CCNY	5	5	5	22.3	22.3	22.3	39.336	0	35.742	22	266750	287510	259180	239870	307050	240180	0.277991	0.313942	0.286641	0.240496	0.364381	-0.256596
Q8N7R7	Q8N7R7	Cyclin-Y-like protein 1	CCNYL1	3	3	3	9.5	9.5	9.5	40.705	0	15.189	3	97431	86295	95378	101500	99647	124940	-0.308335	-0.380458	-0.296497	-0.261136	-0.290468	-0.514354
Q9ULG6	Q9ULG6	Cell cycle progression protein 1	CCPG1	3	3	3	4.2	4.2	4.2	87.339	0	11.503	3	40561	37048	37693	42231	38441	49144	-0.818498	-0.868338	-0.838041	-0.772605	-0.844727	0.564146
Q9UK39	Q9UK39	Nocturnin	CCRN4L	6	6	6	18.3	18.3	18.3	48.195	0	39.215	8	49686	55537	51959	50838	51277	56833	-0.70037	-0.634751	-0.650805	-0.664415	-0.677073	0.49604
O14618	O14618	Copper chaperone for superoxide dismutase	CCS	9	9	9	37.6	37.6	37.6	29.04	0	68.526	10	186640	185300	165070	154070	192750	158630	0.0700866	0.0604809	0.0234707	-0.0177104	0.0934421	0.553035
Q6IQ19	Q6IQ19	Centriole, cilia and spindle-associated protein	CCSAP	3	3	3	12.6	12.6	12.6	30.216	0	4.6176	3	38792	44769	43504	48130	46317	54935	-0.844458	-0.759112	-0.754405	-0.696343	-0.736271	0.556507
Q9H7U1	Q9H7U1	Serine-rich coiled-coil domain-containing protein 2	CCSER2	6	6	6	9.1	9.1	9.1	93.547	0	16.108	7	27734	26649	29679	30338	31803	33051	-1.0398	-1.05843	-0.977477	-0.965523	-0.955033	0.0335238
Q4G0I0	Q4G0I0	Protein CCSMST1	CCSMST1	5	5	5	41.7	41.7	41.7	15.004	0	30.464	7	19697	20252	21399	21397	18938	26031	-1.23901	-1.21682	-1.16828	-1.16917	-1.25668	-0.232839
P78371	P78371	T-complex protein 1 subunit beta	CCT2	42	42	42	82.8	82.8	82.8	57.488	0	323.31	454	5288400	5797900	4984600	4475400	5224200	4570600	2.01686	2.04722	2.0113	1.94728	2.01349	0.45348
P49368	P49368	T-complex protein 1 subunit gamma	CCT3	44	44	44	69.2	69.2	69.2	60.533	0	323.31	358	4991400	5416100	4684600	4152000	5061400	4305500	1.98321	2.00792	1.97509	1.90354	1.99507	-0.578685
P50991	P50991	T-complex protein 1 subunit delta	CCT4	37	37	37	75.9	75.9	75.9	57.924	0	323.31	288	3815200	4266000	3755300	3379000	4037200	3466800	1.82677	1.87019	1.84611	1.78338	1.86351	-0.708442
P48643	P48643	T-complex protein 1 subunit epsilon	CCT5	42	42	42	81.5	81.5	81.5	59.67	0	323.31	424	6442900	7196900	6082800	5437400	6545800	5584100	2.13181	2.17194	2.12744	2.06085	2.14472	-0.620404
P40227	P40227	T-complex protein 1 subunit zeta	CCT6A	33	33	28	74.8	74.8	67.2	58.024	0	323.31	436	4982300	5210200	4850400	4393100	5006300	4640400	1.98215	1.98555	1.99538	1.93646	1.9887	-0.130107
Q99832	Q99832	T-complex protein 1 subunit eta	CCT7	38	38	38	74	74	74	59.366	0	323.31	386	4447600	4772000	4226700	3835400	4444900	3942000	1.91606	1.93486	1.91509	1.85727	1.91949	0.279903
P50990	P50990	T-complex protein 1 subunit theta	CCT8	43	43	43	80.5	80.5	80.5	59.62	0	323.31	465	6285100	6707100	5798200	5106000	5901400	5038300	2.11738	2.13127	2.09949	2.02417	2.08442	-1.61602
P86791;P86790	P86791;P86790	Vacuolar fusion protein CCZ1 homolog;Vacuolar fusion protein CCZ1 homolog B	CCZ1;CCZ1B	14	14	14	33	33	33	55.866	0	109.6	27	351190	366840	311530	282920	325100	285890	0.438092	0.454536	0.393957	0.336774	0.39762	0.334876
Q6YHK3	Q6YHK3	CD109 antigen	CD109	27	27	27	25.1	25.1	25.1	161.69	0	294.23	44	727680	537980	725320	696960	833530	797370	0.862211	0.675464	0.886936	0.862627	0.945494	0.43911
P48509	P48509	CD151 antigen	CD151	5	5	5	17.8	17.8	17.8	28.295	0	10.086	16	112760	94722	103840	122630	80842	95949	-0.223272	-0.326698	-0.246911	-0.150833	-0.412163	1.03471
P41217	P41217	OX-2 membrane glycoprotein	CD200	2	2	2	11.5	11.5	11.5	31.264	0	15.874	2	106610	94791	94067	106420	91649	116910	-0.255922	-0.326277	-0.30457	-0.233527	-0.339154	-0.726425
Q5ZPR3	Q5ZPR3	CD276 antigen	CD276	10	10	10	38.4	38.4	38.4	57.235	0	153.63	34	233740	214450	268360	281130	256590	297690	0.201087	0.144779	0.306944	0.333072	0.259913	-0.556334
Q9Y5K6	Q9Y5K6	CD2-associated protein	CD2AP	37	37	37	63.7	63.7	63.7	71.45	0	323.31	110	1738600	1910500	1636200	1487000	1778600	1578000	1.36925	1.40668	1.36148	1.30462	1.38652	-0.842251
O95400	O95400	CD2 antigen cytoplasmic tail-binding protein 2	CD2BP2	12	12	12	54.3	54.3	54.3	37.646	0	224.77	23	287700	287840	283290	291050	328250	336030	0.322005	0.314604	0.338526	0.353299	0.403231	-0.0109514
Q9NPF0	Q9NPF0	CD320 antigen	CD320	7	7	7	33	33	33	28.991	0	71.802	15	116120	107910	118130	128650	104480	137240	-0.206179	-0.251486	-0.171701	-0.122881	-0.262909	-0.435595
O15446	O15446	DNA-directed RNA polymerase I subunit RPA34	CD3EAP	21	21	21	66.7	66.7	66.7	54.985	0	323.31	77	706360	855220	734260	858010	701930	876870	0.8449	0.942921	0.894082	0.98388	0.845504	-0.0959949
P25942	P25942	Tumor necrosis factor receptor superfamily member 5	CD40	9	9	9	57.4	57.4	57.4	30.619	0	151.11	25	231750	194710	272150	272870	204660	264060	0.19611	0.0890617	0.315125	0.315678	0.12833	-1.0536
P16070	P16070	CD44 antigen	CD44	13	13	13	16.4	16.4	16.4	81.537	0	221.69	78	677810	695010	762430	855150	557730	677650	0.820882	0.823234	0.916043	0.981933	0.711692	-1.83606
P15529	P15529	Membrane cofactor protein	CD46	7	7	7	17.6	17.6	17.6	43.747	0	17.402	16	364370	353180	366270	410840	309970	421390	0.45954	0.432641	0.488383	0.554356	0.369889	1.57985
Q08722	Q08722	Leukocyte surface antigen CD47	CD47	3	3	3	8.7	8.7	8.7	35.213	0	10.537	6	97462	75289	105490	110340	88471	114210	-0.30815	-0.459182	-0.237716	-0.212429	-0.35969	-1.22284
P08174	P08174	Complement decay-accelerating factor	CD55	15	15	15	39.9	39.9	39.9	41.4	0	143.34	31	390780	382680	386870	427430	353310	496640	0.500276	0.478928	0.520301	0.577445	0.446041	0.956978
P19256	P19256	Lymphocyte function-associated antigen 3	CD58	2	2	2	9.2	9.2	9.2	28.147	0	7.829	3	12056	10351	17027	17342	11725	13714	-1.52479	-1.60408	-1.3016	-1.29173	-1.53567	0.844196
P13987	P13987	CD59 glycoprotein	CD59	4	4	4	25	25	25	14.177	0	25.478	24	389820	329110	394900	392050	321690	364510	0.498845	0.391914	0.532285	0.527051	0.391484	-0.525258
P08962	P08962	CD63 antigen	CD63	4	4	4	19.7	19.7	19.7	25.636	0	16.699	15	68614	60987	72081	70640	69170	68460	-0.512466	-0.580738	-0.459862	-0.472548	-0.502898	-0.355156
P32970	P32970	CD70 antigen	CD70	2	2	2	12.4	12.4	12.4	21.118	0	17.089	3	28087	33901	34754	39883	31917	52829	-1.03244	-0.919557	-0.885396	-0.805971	-0.952951	1.38218
P60033	P60033	CD81 antigen	CD81	4	4	4	27.5	27.5	27.5	25.809	0	147.51	24	364530	340650	448430	457310	277690	425260	0.459796	0.411799	0.606438	0.616857	0.305898	0.684799
P27701	P27701	CD82 antigen	CD82	5	5	5	22.5	22.5	22.5	29.625	0	20.895	7	38203	35549	51786	47747	37724	36369	-0.853365	-0.892169	-0.65275	-0.701003	-0.855683	-0.082891
P21926	P21926	CD9 antigen	CD9	7	7	7	28.5	28.5	28.5	25.416	0	57.804	31	970970	819580	1008600	1113000	1035800	1265700	1.03012	0.918361	1.07926	1.13565	1.07192	1.66083
P48960;Q9UHX3	P48960	CD97 antigen;CD97 antigen subunit alpha;CD97 antigen subunit beta	CD97	20	20	20	34.3	34.3	34.3	91.868	0	323.31	37	430450	442560	452150	498040	449350	501230	0.556563	0.562809	0.611257	0.666621	0.585961	0.813107
P14209	P14209	CD99 antigen	CD99	1	1	1	7.6	7.6	7.6	18.848	0	18.104	3	1891.8	1264.7	1877.6	1556.7	1810.8	1560.4	-2.60296	-2.81706	-2.58772	-2.69773	-2.62262	-1.20002
Q8TCZ2	Q8TCZ2	CD99 antigen-like protein 2	CD99L2	2	2	2	13	13	13	27.986	0	11.856	2	17977	19449	20561	22184	30094	26352	-1.2922	-1.24016	-1.19158	-1.1481	-0.987173	-0.122329
Q8IWY9	Q8IWY9	Codanin-1	CDAN1	5	5	5	4.8	4.8	4.8	134.12	0	33.206	7	15763	17211	14026	13160	15577	14427	-1.36872	-1.3107	-1.4147	-1.45268	-1.37037	0.7152
O75794	O75794	Cell division cycle protein 123 homolog	CDC123	14	14	14	51.5	51.5	51.5	39.134	0	146.46	27	386470	429270	332210	274790	332280	250830	0.493821	0.545216	0.431448	0.319768	0.410331	0.485317
Q13042	Q13042	Cell division cycle protein 16 homolog	CDC16	20	20	20	38.7	38.7	38.7	71.655	0	174.56	43	563740	601220	534450	577890	588040	638030	0.713606	0.73959	0.708803	0.753355	0.742486	-0.119371
Q12834	Q12834	Cell division cycle protein 20 homolog	CDC20	16	16	16	53.9	53.9	53.9	54.722	0	197.32	35	273290	337860	234090	236500	211660	213880	0.292092	0.407054	0.227248	0.232243	0.1479	-0.830586
Q9UJX2	Q9UJX2	Cell division cycle protein 23 homolog	CDC23	25	25	25	43.6	43.6	43.6	68.833	0	186.44	42	459910	505790	430970	469400	473570	529950	0.595101	0.639864	0.583271	0.632077	0.616509	0.0816467
P30305	P30305	M-phase inducer phosphatase 2	CDC25B	3	3	3	4.3	4.3	4.3	64.987	0	5.0556	3	10311	11657	10088	8965.8	10242	8504.1	-1.61581	-1.53552	-1.60694	-1.67652	-1.61435	-0.654397
P30307	P30307	M-phase inducer phosphatase 3	CDC25C	6	6	6	13.1	13.1	13.1	53.364	0	24.656	6	72589	71601	63475	60202	74491	68642	-0.479681	-0.488162	-0.534028	-0.565808	-0.459773	0.369938
Q8NHZ8	Q8NHZ8	Anaphase-promoting complex subunit CDC26	CDC26	2	2	2	40	40	40	9.7769	0	17.825	5	37019	39932	49246	53176	36619	61030	-0.871693	-0.825085	-0.682087	-0.63819	-0.872982	-0.192696
P30260	P30260	Cell division cycle protein 27 homolog	CDC27	26	26	26	45.5	45.5	45.5	91.866	0	323.31	49	705780	667270	653120	674970	626820	718540	0.844422	0.799733	0.825773	0.843927	0.779649	-1.05596
P49427	P49427	Ubiquitin-conjugating enzyme E2 R1	CDC34	14	14	13	47	47	43.6	26.736	0	55.829	19	259110	266330	221980	198940	254860	199100	0.261075	0.26979	0.196263	0.131371	0.255976	1.60041
Q16543	Q16543	Hsp90 co-chaperone Cdc37;Hsp90 co-chaperone Cdc37, N-terminally processed	CDC37	16	16	16	39.7	39.7	39.7	44.468	0	257.28	63	1205600	1398000	1101500	1020100	1267900	1050200	1.15612	1.22648	1.13066	1.08481	1.18957	1.09884
Q7L3B6	Q7L3B6	Hsp90 co-chaperone Cdc37-like 1	CDC37L1	7	7	7	24.3	24.3	24.3	38.834	0	30.439	11	139610	148320	131020	108990	132660	110580	-0.0989293	-0.0679597	-0.111289	-0.219609	-0.123956	-3.33661
O60508	O60508	Pre-mRNA-processing factor 17	CDC40	26	26	26	58.2	58.2	58.2	65.521	0	248.85	42	442690	488960	424560	473530	453470	549700	0.572886	0.620338	0.57453	0.637186	0.591272	-0.108585
P60953;Q9H4E5	P60953	Cell division control protein 42 homolog	CDC42	9	8	8	48.2	42.4	42.4	21.258	0	156.92	83	971820	881770	998260	1009900	733600	1026400	1.03063	0.960561	1.07325	1.07895	0.871183	0.00644573
Q5VT25	Q5VT25	Serine/threonine-protein kinase MRCK alpha	CDC42BPA	28	28	24	19.7	19.7	17.6	197.3	0	104.2	29	197220	197530	182580	179310	204340	204900	0.102186	0.0973589	0.0822809	0.0707766	0.127419	-0.714775
Q9Y5S2	Q9Y5S2	Serine/threonine-protein kinase MRCK beta	CDC42BPB	28	24	24	20.7	18.5	18.5	194.31	0	64.255	28	129720	127820	124280	114190	132110	132350	-0.141703	-0.153787	-0.142096	-0.192424	-0.126374	0.460136
Q00587	Q00587	Cdc42 effector protein 1	CDC42EP1	14	14	14	40.2	40.2	40.2	40.294	0	107.56	27	211560	261140	197440	202450	212790	202180	0.143046	0.258435	0.127924	0.141572	0.150998	0.617722
O14613	O14613	Cdc42 effector protein 2	CDC42EP2	3	3	3	34.8	34.8	34.8	22.483	0	65.513	5	26676	26120	23342	24519	25378	29773	-1.06245	-1.07	-1.11758	-1.08973	-1.08635	0.339522
Q9UKI2	Q9UKI2	Cdc42 effector protein 3	CDC42EP3	2	2	2	17.3	17.3	17.3	27.678	0	26.333	3	32928	29395	26973	25062	29805	27510	-0.939868	-1.00185	-1.03324	-1.07696	-0.992788	-1.04057
Q9H3Q1	Q9H3Q1	Cdc42 effector protein 4	CDC42EP4	13	13	13	50.6	50.6	50.6	37.979	0	248.08	28	343010	332910	311970	290950	360670	341130	0.424373	0.398537	0.39478	0.353098	0.458038	1.17972
Q9NRR3	Q9NRR3	CDC42 small effector protein 2	CDC42SE2	1	1	1	22.6	22.6	22.6	9.2234	0	8.0922	1	3680.8	3439.2	3858.7	5235	3140.5	5706.1	-2.21548	-2.23983	-2.16753	-1.99034	-2.30222	-0.561889
O75419	O75419	Cell division control protein 45 homolog	CDC45	14	14	14	24	24	24	65.568	0	62.866	23	346300	331140	310060	295430	300440	308170	0.42993	0.395462	0.391198	0.362011	0.351718	-1.8523
Q99459	Q99459	Cell division cycle 5-like protein	CDC5L	49	49	49	65.6	65.6	65.6	92.25	0	323.31	160	2357500	2299900	2470500	2772100	2199900	3083900	1.54653	1.51372	1.60184	1.6679	1.51022	0.0760598
Q99741	Q99741	Cell division control protein 6 homolog	CDC6	3	3	3	7	7	7	62.72	0	4.0556	3	4467.5	6714.6	3805.9	4400.8	3815.3	3509.7	-2.10272	-1.8538	-2.17556	-2.09159	-2.18896	-1.26496
O00311	O00311	Cell division cycle 7-related protein kinase	CDC7	8	8	8	16.6	16.6	16.6	63.887	0	15.403	9	117290	135640	101560	101380	108670	103650	-0.200343	-0.119524	-0.259862	-0.261826	-0.240029	-2.2277
Q6P1J9	Q6P1J9	Parafibromin	CDC73	31	31	31	58.2	58.2	58.2	60.576	0	132.94	56	551860	563220	529840	575780	549120	662150	0.701207	0.701918	0.70375	0.751221	0.702639	-0.700415
Q69YH5	Q69YH5	Cell division cycle-associated protein 2	CDCA2	36	36	36	52.5	52.5	52.5	112.68	0	323.31	64	581060	567310	502570	581420	453120	593670	0.731222	0.706093	0.672927	0.756907	0.590823	0.171584
Q99618	Q99618	Cell division cycle-associated protein 3	CDCA3	10	10	10	44.4	44.4	44.4	28.998	0	84.252	19	95675	108190	88067	88831	88465	83509	-0.318923	-0.249991	-0.343017	-0.338899	-0.359729	0.205132
Q96FF9	Q96FF9	Sororin	CDCA5	7	7	7	48	48	48	27.6	0	64.604	18	197530	222280	183680	216320	193500	225130	0.1031	0.165471	0.0857853	0.180222	0.0957016	-0.592618
Q9BWT1	Q9BWT1	Cell division cycle-associated protein 7	CDCA7	3	2	2	8.1	5.7	5.7	42.573	0	9.3548	2	19884	20067	17395	15634	16105	13312	-1.23351	-1.22211	-1.28912	-1.3522	-1.35097	-0.781993
Q96GN5	Q96GN5	Cell division cycle-associated 7-like protein	CDCA7L	12	12	11	26.7	26.7	24.7	52.206	0	33.549	17	168560	165140	164620	162210	176220	168310	0.0107713	-0.00597864	0.0218782	0.0123187	0.0412686	0.27026
Q53HL2	Q53HL2	Borealin	CDCA8	13	13	13	57.1	57.1	57.1	31.323	0	142	22	225760	229080	214950	249720	176100	234020	0.180865	0.182858	0.17749	0.263969	0.0408724	-0.0247017
P55287	P55287	Cadherin-11	CDH11	4	4	4	5.3	5.3	5.3	87.964	0	8.233	4	16273	14255	17852	20144	19183	18780	-1.35018	-1.41943	-1.274	-1.20437	-1.2492	-1.19354
P55290	P55290	Cadherin-13	CDH13	4	4	4	8.4	8.4	8.4	78.286	0	60.92	5	57605	71383	60943	71756	56007	72971	-0.614277	-0.489921	-0.557774	-0.463406	-0.62573	-0.199619
P19022	P19022	Cadherin-2	CDH2	24	24	22	35.5	35.5	33.8	99.808	0	216.72	55	546920	482740	612650	669590	504080	696860	0.695972	0.612951	0.788459	0.83926	0.652839	-1.45111
P55283	P55283	Cadherin-4	CDH4	9	7	7	12	10.3	10.3	100.28	0	47.374	9	72063	61266	86691	87359	69857	85842	-0.483915	-0.578105	-0.352203	-0.348645	-0.497147	-0.0689314
Q9H305	Q9H305	Cell death-inducing p53-target protein 1	CDIP1	1	1	1	9.6	9.6	9.6	21.892	0.0025498	1.5179	1	10566	10295	11206	11819	11418	13042	-1.60159	-1.60721	-1.54563	-1.51536	-1.55111	0.811069
O14735	O14735	CDP-diacylglycerol--inositol 3-phosphatidyltransferase	CDIPT	2	2	2	9.9	9.9	9.9	23.539	0	8.8764	2	6614.5	5537	6314.2	7247.1	5836.3	6971.9	-1.87426	-1.96506	-1.88026	-1.80064	-1.94161	0.470409
P06493	P06493	Cyclin-dependent kinase 1	CDK1	22	21	20	77.8	75.1	71.4	34.095	0	323.31	129	2213800	2353900	2029300	1801500	2018300	1761500	1.50992	1.52711	1.48708	1.41652	1.46009	0.553689
Q15131	Q15131	Cyclin-dependent kinase 10	CDK10	5	5	5	11.1	11.1	11.1	41.038	0	16.39	5	45583	47302	43926	51858	48090	58052	-0.750545	-0.727357	-0.748774	-0.652829	-0.714412	-0.22671
Q9UQ88	Q9UQ88	Cyclin-dependent kinase 11A	CDK11A	28	3	3	35	5.5	5.5	91.361	0	18.28	4	43006	49088	41739	38777	45605	44525	-0.784423	-0.705972	-0.778564	-0.822374	-0.745285	0.658091
P21127;Q13882	P21127	Cyclin-dependent kinase 11B	CDK11B	29	29	4	34	34	3.6	92.619	0	150.99	61	711100	798930	694480	691540	796390	764530	0.848794	0.903636	0.861591	0.858073	0.918971	0.616584
Q9NYV4;Q14004	Q9NYV4	Cyclin-dependent kinase 12	CDK12	25	25	24	24.5	24.5	24	164.15	0	158.38	50	382930	405140	372330	399980	360390	436590	0.488463	0.511836	0.497955	0.53873	0.457587	-0.254391
O94921;Q96Q40	O94921;Q96Q40	Cyclin-dependent kinase 14;Cyclin-dependent kinase 15	CDK14;CDK15	3	2	2	5.8	4.1	4.1	53.056	0.00071183	2.2543	2	6186.8	6502.7	5461.4	4723.6	6159.4	5207.1	-1.91317	-1.8723	-1.96489	-2.0503	-1.91026	0.558533
Q00536	Q00536	Cyclin-dependent kinase 16	CDK16	12	11	9	30.2	28.6	23.6	55.715	0	38.992	14	95507	88571	86895	82139	103110	93179	-0.319946	-0.365438	-0.350832	-0.384582	-0.270589	-0.406406
Q00537	Q00537	Cyclin-dependent kinase 17	CDK17	5	3	2	10.1	6.1	4.4	59.582	0	7.5767	5	15168	15998	12020	11929	14787	13900	-1.39112	-1.35287	-1.50473	-1.50996	-1.40065	-1.98241
P24941	P24941	Cyclin-dependent kinase 2	CDK2	15	13	11	60.1	53.7	45	33.929	0	135.98	37	620570	671490	545070	529200	600310	573810	0.769519	0.80337	0.720281	0.702018	0.754503	-1.64374
O14519;O75956	O14519;O75956	Cyclin-dependent kinase 2-associated protein 1;Cyclin-dependent kinase 2-associated protein 2	CDK2AP1;CDK2AP2	4	4	4	49.6	49.6	49.6	12.365	0	19.966	8	60239	60474	51838	55806	57682	52692	-0.588249	-0.585613	-0.652165	-0.610033	-0.608582	-0.484828
P11802	P11802	Cyclin-dependent kinase 4	CDK4	15	14	14	57.4	54.8	54.8	33.729	0	68.638	30	189870	201140	186000	174730	200780	176740	0.0800752	0.107808	0.0931071	0.055685	0.117192	0.151766
Q00535	Q00535	Cyclin-dependent-like kinase 5	CDK5	11	10	10	45.5	42.8	42.8	33.304	0	27.186	13	161590	147710	149080	138820	170320	154390	-0.0138129	-0.0703382	-0.0359619	-0.0785041	0.0214529	-0.858709
Q96SZ6	Q96SZ6	CDK5 regulatory subunit-associated protein 1	CDK5RAP1	21	21	21	40.6	40.6	40.6	67.688	0	205.41	41	437070	430320	483670	544080	432300	537130	0.565448	0.546626	0.650566	0.718191	0.563452	-0.132227
Q96SN8	Q96SN8	CDK5 regulatory subunit-associated protein 2	CDK5RAP2	31	31	31	22.9	22.9	22.9	215.04	0	170.38	35	177100	185550	168530	164080	180950	177090	0.0395423	0.0612583	0.0355716	0.0190043	0.0566817	0.761667
Q96JB5	Q96JB5	CDK5 regulatory subunit-associated protein 3	CDK5RAP3	25	25	25	40.7	40.7	40.7	56.92	0	107.48	52	631830	681840	597180	690410	709970	757800	0.779987	0.812196	0.773541	0.85712	0.852131	-0.639128
Q00534	Q00534	Cyclin-dependent kinase 6	CDK6	17	16	16	66.3	63.8	63.8	36.938	0	153.1	30	394800	430950	360190	324960	333000	302510	0.506235	0.547471	0.478619	0.417579	0.411591	-0.6121
P50613	P50613	Cyclin-dependent kinase 7	CDK7	12	12	11	48.6	48.6	46.2	39.038	0	123.12	27	315750	375910	309500	318310	351390	351950	0.376165	0.468629	0.390143	0.405519	0.442871	0.175353
P49336	P49336	Cyclin-dependent kinase 8	CDK8	8	8	3	21.3	21.3	10.3	53.283	0	77.072	11	63143	68705	59411	59624	64728	64212	-0.56084	-0.511984	-0.572625	-0.571434	-0.54152	0.189871
P50750	P50750	Cyclin-dependent kinase 9	CDK9	10	9	9	34.4	32.3	32.3	42.777	0	52.289	28	285720	332500	267070	287790	302480	334290	0.317986	0.397826	0.304134	0.346729	0.355655	-0.580647
Q5VV42	Q5VV42	Threonylcarbamoyladenosine tRNA methylthiotransferase	CDKAL1	15	15	15	36.1	36.1	36.1	65.111	0	141.19	19	203860	175870	204480	215300	190970	275240	0.121462	0.030344	0.148361	0.177465	0.0880432	-1.06359
P38936	P38936	Cyclin-dependent kinase inhibitor 1	CDKN1A	5	5	5	49.4	49.4	49.4	18.119	0	20.733	6	33742	32147	32251	21685	35431	21059	-0.925651	-0.95021	-0.928997	-1.16137	-0.892173	0.60849
P46527	P46527	Cyclin-dependent kinase inhibitor 1B	CDKN1B	5	5	5	36.9	36.9	36.9	22.073	0	12.256	5	33240	33266	26510	24678	33482	28059	-0.934378	-0.930467	-1.04334	-1.08596	-0.925096	-2.14846
Q9NXV6	Q9NXV6	CDKN2A-interacting protein	CDKN2AIP	20	20	20	46.2	46.2	46.2	61.124	0	241.84	35	298900	312710	261990	282230	275710	307370	0.344238	0.36242	0.292931	0.33535	0.301734	-0.480646
Q96HQ2	Q96HQ2	CDKN2AIP N-terminal-like protein	CDKN2AIPNL	5	5	5	52.6	52.6	52.6	13.196	0	84.126	17	120740	132500	121680	124410	127490	138130	-0.183466	-0.133039	-0.154429	-0.142427	-0.147087	-0.824191
P42772;P42771	P42772;P42771	Cyclin-dependent kinase 4 inhibitor B;Cyclin-dependent kinase inhibitor 2A	CDKN2B;CDKN2A	4	4	4	52.9	52.9	52.9	14.721	0	22.448	4	11186	9539.8	9926.8	9355.8	10531	9937.7	-1.5684	-1.65117	-1.61634	-1.65168	-1.59816	-0.1452
Q16667	Q16667	Cyclin-dependent kinase inhibitor 3	CDKN3	4	4	4	23.1	23.1	23.1	23.805	0	17.256	8	71978	79865	72497	70749	78879	74353	-0.484602	-0.425137	-0.456505	-0.471649	-0.426468	0.0960295
Q16878	Q16878	Cysteine dioxygenase type 1	CDO1	1	1	1	3.5	3.5	3.5	22.972	0.0061609	1.162	4	33382	34274	30988	27708	33041	26772	-0.931896	-0.913243	-0.9523	-1.01841	-0.932811	-0.550666
Q6NVV7	Q6NVV7	Cysteine-rich DPF motif domain-containing protein 1	CDPF1	3	3	3	30.9	30.9	30.9	13.877	0	14.713	5	40234	39928	32308	37441	44091	49699	-0.823211	-0.825142	-0.927967	-0.842824	-0.764931	-1.08839
Q01850	Q01850	Cerebellar degeneration-related protein 2	CDR2	10	10	10	27.1	27.1	27.1	51.855	0	47.265	12	81576	87351	75195	82492	84871	99802	-0.411731	-0.37344	-0.43519	-0.382081	-0.383863	-1.32503
O95674	O95674	Phosphatidate cytidylyltransferase 2	CDS2	4	4	4	16.2	16.2	16.2	51.417	0	17.887	4	58228	44646	58728	67427	45716	74201	-0.608015	-0.7607	-0.57937	-0.4997	-0.743871	-0.861632
Q9H211	Q9H211	DNA replication factor Cdt1	CDT1	7	7	7	22	22	22	60.39	0	27.183	7	46639	51191	46097	45455	48063	56810	-0.737212	-0.681768	-0.720633	-0.729695	-0.714739	0.284862
Q9UKY7	Q9UKY7	Protein CDV3 homolog	CDV3	17	17	17	72.1	72.1	72.1	27.335	0	323.31	89	1325400	1624000	1205700	1115500	1234500	1081200	1.21128	1.31294	1.18338	1.13695	1.17403	-0.498781
Q9Y232;Q9Y6F8;Q9Y6F7	Q9Y232	Chromodomain Y-like protein	CDYL	14	14	14	31.4	31.4	31.4	66.481	0	108.51	26	163910	169640	128550	139160	143460	165750	-0.00551454	0.0095334	-0.122391	-0.0770767	-0.078413	-0.00446876
P17676	P17676	CCAAT/enhancer-binding protein beta	CEBPB	8	8	8	34.8	34.8	34.8	36.105	0	43.056	15	187660	154220	126170	137090	141880	165280	0.0732591	-0.0454525	-0.133292	-0.0858181	-0.0848575	0.595104
P53567	P53567	CCAAT/enhancer-binding protein gamma	CEBPG	1	1	1	20.7	20.7	20.7	16.408	0	15.505	4	13185	16727	12507	12915	15075	15821	-1.47268	-1.32716	-1.48156	-1.46364	-1.38943	-1.0647
Q03701	Q03701	CCAAT/enhancer-binding protein zeta	CEBPZ	53	53	53	49.1	49.1	49.1	120.97	0	323.31	135	1465400	1517000	1416700	1530200	1326200	1575900	1.26973	1.27361	1.27746	1.32132	1.21573	0.561856
Q9BXF3	Q9BXF3	Cat eye syndrome critical region protein 2	CECR2	6	6	6	6.8	6.8	6.8	164.21	0	11.376	6	36031	39864	37344	44226	53028	56463	-0.887441	-0.826068	-0.843468	-0.745683	-0.657534	-0.884196
Q9BXW7	Q9BXW7	Cat eye syndrome critical region protein 5	CECR5	17	17	17	48.7	48.7	48.7	46.321	0	223.07	43	432450	434800	428970	462990	461100	529830	0.559262	0.552602	0.580558	0.624057	0.600981	-0.304371
Q92879	Q92879	CUGBP Elav-like family member 1	CELF1	15	15	12	43.8	43.8	39.7	52.063	0	266.91	89	792330	892390	774970	834220	853210	873840	0.911762	0.967469	0.92556	0.96748	0.959073	1.03057
Q9HCU4	Q9HCU4	Cadherin EGF LAG seven-pass G-type receptor 2	CELSR2	12	12	12	7.4	7.4	7.4	317.45	0	39.131	14	60929	59704	59330	62845	60693	74154	-0.581619	-0.593007	-0.573421	-0.540747	-0.578974	-0.184785
Q9NYQ7	Q9NYQ7	Cadherin EGF LAG seven-pass G-type receptor 3	CELSR3	1	1	1	0.4	0.4	0.4	358.18	0.0047105	1.2887	1	1359.7	1375.1	1445.8	1678.6	953.34	1175.9	-2.79523	-2.76877	-2.74016	-2.65375	-2.99593	1.09318
P07199	P07199	Major centromere autoantigen B	CENPB	10	10	10	24.5	24.5	24.5	65.171	0	99.227	14	180340	152730	164620	158770	163800	171680	0.0500965	-0.0510547	0.0218782	-0.000183527	-0.00126012	1.78306
Q03188	Q03188	Centromere protein C	CENPC	23	23	23	31.8	31.8	31.8	106.83	0	150.75	32	316690	241710	262040	293700	229650	294260	0.377896	0.213823	0.293042	0.358586	0.195367	0.439094
Q02224	Q02224	Centromere-associated protein E	CENPE	62	62	62	26.5	26.5	26.5	316.41	0	215.55	77	568580	686740	534700	543590	545610	520660	0.718583	0.816327	0.709076	0.717666	0.698908	-0.659304
P49454;P19320	P49454	Centromere protein F	CENPF	155	155	155	52.7	52.7	52.7	357.52	0	323.31	265	3194200	3463500	3173300	3511300	3181900	3797100	1.72335	1.74994	1.74788	1.80578	1.72498	1.0176
Q9H3R5	Q9H3R5	Centromere protein H	CENPH	11	11	11	49	49	49	28.481	0	62.511	20	301310	286920	312520	297550	320660	318890	0.348914	0.312757	0.395808	0.366181	0.389619	1.0211
Q92674	Q92674	Centromere protein I	CENPI	7	7	7	9.7	9.7	9.7	86.719	0	4.9091	7	72662	58460	64408	62366	67431	67029	-0.479096	-0.605156	-0.525516	-0.545209	-0.517714	-1.26487
Q9HC77	Q9HC77	Centromere protein J	CENPJ	4	4	4	2.8	2.8	2.8	153	0.0070615	1.1286	4	35063	35429	38183	36274	43177	39533	-0.903295	-0.89412	-0.830507	-0.861293	-0.77712	-0.242411
Q9BS16	Q9BS16	Centromere protein K	CENPK	10	10	10	41.3	41.3	41.3	31.655	0	61.367	20	116540	106420	111650	117220	118580	132680	-0.204077	-0.259509	-0.20461	-0.177149	-0.189245	0.763694
Q8N0S6	Q8N0S6	Centromere protein L	CENPL	7	7	6	26.7	26.7	18.3	38.997	0	13.025	11	188860	186020	185750	196680	196430	219840	0.0769704	0.0627183	0.092322	0.124707	0.104447	-1.10998
Q9NSP4	Q9NSP4	Centromere protein M	CENPM	7	7	6	43.9	43.9	39.4	19.737	0	32.836	8	57345	57332	48828	50584	65714	55871	-0.616911	-0.616398	-0.687059	-0.667337	-0.532722	-0.262623
Q96H22	Q96H22	Centromere protein N	CENPN	7	7	7	31.3	31.3	31.3	39.554	0	61.457	11	194620	185270	180450	190930	190340	219670	0.0944599	0.0603871	0.0754358	0.1074	0.0861207	0.603686
Q9BU64	Q9BU64	Centromere protein O	CENPO	7	7	7	34.7	34.7	34.7	33.785	0	80.99	9	107370	101530	90933	96525	102790	119110	-0.251787	-0.28665	-0.324335	-0.290449	-0.272398	0.622469
Q6IPU0	Q6IPU0	Centromere protein P	CENPP	7	7	7	29.2	29.2	29.2	33.165	0	22.188	10	137510	127220	127810	132350	132360	142910	-0.107753	-0.156502	-0.125758	-0.106342	-0.125274	1.0439
Q7L2Z9	Q7L2Z9	Centromere protein Q	CENPQ	11	11	11	41	41	41	30.595	0	69.021	20	238960	216910	236150	250180	226180	280980	0.213945	0.151361	0.232359	0.265042	0.186508	0.213917
Q96BT3	Q96BT3	Centromere protein T	CENPT	14	14	14	34	34	34	60.422	0	81.657	18	110570	107570	99476	105520	107150	111760	-0.23469	-0.253307	-0.271957	-0.238481	-0.248225	-1.83705
Q71F23	Q71F23	Centromere protein U	CENPU	12	12	12	35.4	35.4	35.4	47.521	0	61.212	17	134890	131640	132640	131560	130130	144080	-0.118952	-0.136795	-0.104121	-0.109834	-0.135161	0.278729
Q7Z7K6	Q7Z7K6	Centromere protein V	CENPV	5	5	5	25.8	25.8	25.8	29.946	0	63.983	7	114500	119270	99761	116550	118030	142450	-0.214358	-0.193733	-0.270288	-0.180493	-0.19195	0.44173
A0A0U1RRI6;P0DPI3;A0A0U1RR11	A0A0U1RRI6;P0DPI3;A0A0U1RR11		CENPVL3	7	7	7	30.3	30.3	30.3	31.261	0	14.078	10	10356	10547	13832	12999	12184	11959	-1.61328	-1.59325	-1.42282	-1.45986	-1.51332	0.420952
Q8N8E3	Q8N8E3	Centrosomal protein of 112 kDa	CEP112	6	6	6	8.1	8.1	8.1	112.75	0	10.488	6	6680	7774.2	7391	6214.8	7521.3	6636.8	-1.86852	-1.76925	-1.7884	-1.89027	-1.79402	0.830438
Q8N960	Q8N960	Centrosomal protein of 120 kDa	CEP120	5	5	5	6.1	6.1	6.1	112.64	0	22.493	5	29283	29072	23375	24826	24420	28528	-1.00816	-1.00822	-1.11676	-1.08247	-1.10874	-0.811991
Q6ZU80	Q6ZU80	Centrosomal protein of 128 kDa	CEP128	20	20	20	21.4	21.4	21.4	128.01	0	64.914	21	130510	127040	131570	135340	127250	150360	-0.138168	-0.157318	-0.108846	-0.0933119	-0.148184	-0.697873
Q9UPN4	Q9UPN4	Centrosomal protein of 131 kDa	CEP131	48	48	48	48.7	48.7	48.7	122.15	0	323.31	76	629000	573450	549810	582360	565340	648770	0.777374	0.712305	0.725331	0.757849	0.719578	0.501843
Q66GS9	Q66GS9	Centrosomal protein of 135 kDa	CEP135	27	27	27	26.5	26.5	26.5	133.49	0	104.09	31	246220	240610	222130	223890	240620	237910	0.231368	0.211191	0.196657	0.200284	0.22252	-1.45733
O94986	O94986	Centrosomal protein of 152 kDa	CEP152	20	20	20	16.4	16.4	16.4	195.62	0	96.542	23	223710	211800	211060	221830	216780	227060	0.175555	0.137605	0.166837	0.194893	0.161808	-2.89262
Q5TB80	Q5TB80	Centrosomal protein of 162 kDa	CEP162	1	1	1	0.6	0.6	0.6	161.94	0.0051564	1.2449	1	7023.7	7639.4	6803.3	6546.6	7826.9	7454	-1.83931	-1.77935	-1.83674	-1.85994	-1.77084	0.404732
Q9UPV0	Q9UPV0	Centrosomal protein of 164 kDa	CEP164	6	6	6	4.9	4.9	4.9	164.31	0	9.8455	6	13973	16416	14507	12416	13639	11861	-1.43889	-1.33798	-1.39503	-1.48662	-1.44768	0.186147
Q5SW79;Q96L14	Q5SW79	Centrosomal protein of 170 kDa	CEP170	37	37	36	34.8	34.8	34.2	175.29	0	302.84	46	517680	512640	499450	508000	472750	527640	0.663986	0.647626	0.669294	0.678171	0.615501	-1.36396
Q8TEP8	Q8TEP8	Centrosomal protein of 192 kDa	CEP192	33	33	33	18.5	18.5	18.5	279.11	0	150.4	39	180740	184610	156200	161540	164130	178320	0.0513865	0.0583283	-0.00874773	0.00990506	-8.84701e-05	-0.411951
Q9BV73	Q9BV73	Centrosome-associated protein CEP250	CEP250	33	33	33	16.8	16.8	16.8	281.13	0	178	35	164340	160740	150860	153110	176960	172460	-0.0039891	-0.0215609	-0.0290388	-0.0213562	0.0437073	0.901349
O15078	O15078	Centrosomal protein of 290 kDa	CEP290	24	24	24	11.1	11.1	11.1	290.38	0	64.908	27	132230	128580	130970	125690	128190	126690	-0.130546	-0.150366	-0.111512	-0.136457	-0.143901	-0.738999
Q9C0D2	Q9C0D2	Centrosomal protein of 295 kDa	CEP295	2	2	2	0.8	0.8	0.8	295.17	0	4.5288	2	23225	19777	30751	21709	27043	28027	-1.14309	-1.23051	-0.956779	-1.16073	-1.04938	-0.810859
Q5VT06	Q5VT06	Centrosome-associated protein 350	CEP350	19	19	19	8.8	8.8	8.8	350.93	0	75.104	25	146420	145910	127610	133300	131450	143240	-0.0712034	-0.0774126	-0.126672	-0.102171	-0.129288	-0.809851
Q9BYV8	Q9BYV8	Centrosomal protein of 41 kDa	CEP41	6	6	6	31.1	31.1	31.1	41.368	0	29.338	13	62351	67475	59970	60903	71350	67187	-0.568188	-0.522407	-0.567162	-0.559055	-0.484842	1.10135
Q9C0F1	Q9C0F1	Centrosomal protein of 44 kDa	CEP44	8	8	8	35.9	35.9	35.9	44.139	0	52.767	10	73270	76395	68473	61645	80250	73735	-0.474245	-0.450767	-0.489816	-0.551992	-0.41644	-0.0617739
Q53EZ4	Q53EZ4	Centrosomal protein of 55 kDa	CEP55	18	18	18	51.9	51.9	51.9	54.178	0	131.12	29	345530	343050	302920	279120	313950	302230	0.428633	0.41585	0.377608	0.328887	0.377313	-1.21791
Q86XR8	Q86XR8	Centrosomal protein of 57 kDa	CEP57	8	8	8	18.2	18.2	18.2	57.088	0	17.463	11	62528	60087	62436	66685	58675	69654	-0.566538	-0.589317	-0.543655	-0.506154	-0.59865	-2.41487
Q96MT8	Q96MT8	Centrosomal protein of 63 kDa	CEP63	11	11	11	15.9	15.9	15.9	81.343	0	47.276	11	91687	90321	82369	82780	96900	91150	-0.343709	-0.354149	-0.382035	-0.380048	-0.306734	0.696486
Q76N32	Q76N32	Centrosomal protein of 68 kDa	CEP68	2	2	2	3.6	3.6	3.6	81.101	0	4.212	2	1707.7	1383	1447.5	1322.2	1185	1225.3	-2.66256	-2.76546	-2.73947	-2.79296	-2.86935	-1.80142
Q8NHQ1	Q8NHQ1	Centrosomal protein of 70 kDa	CEP70	2	2	2	3.5	3.5	3.5	69.751	0	3.0241	2	7232.1	7685.4	6087.1	5804	5542.1	6689.8	-1.82229	-1.77588	-1.90162	-1.93016	-1.97171	-1.02555
Q8TAP6	Q8TAP6	Centrosomal protein of 76 kDa	CEP76	9	9	9	20.2	20.2	20.2	74.413	0	116.74	9	122660	120510	103590	97354	109100	106930	-0.174282	-0.187766	-0.248318	-0.285461	-0.23773	-1.41816
Q5JTW2	Q5JTW2	Centrosomal protein of 78 kDa	CEP78	8	8	8	17.4	17.4	17.4	76.396	0	33.424	8	65000	68110	64179	63314	72031	71929	-0.543966	-0.517003	-0.527594	-0.53641	-0.479314	-0.0447492
Q9Y592	Q9Y592	Centrosomal protein of 83 kDa	CEP83	4	4	4	5.7	5.7	5.7	82.939	0	6.8063	7	50749	55851	59208	63568	55042	56592	-0.688046	-0.631498	-0.574622	-0.534075	-0.635843	0.434363
Q6P2H3	Q6P2H3	Centrosomal protein of 85 kDa	CEP85	15	15	15	31.5	31.5	31.5	85.638	0	189.66	21	176450	185770	161020	155410	162590	169380	0.0374019	0.0619425	0.00898063	-0.0126595	-0.00557439	0.257765
Q8IW35	Q8IW35	Centrosomal protein of 97 kDa	CEP97	15	15	15	27.4	27.4	27.4	96.98	0	151.16	16	107370	112300	99988	97110	111340	108510	-0.251787	-0.228478	-0.268962	-0.286925	-0.225904	-0.886209
Q9Y6K0	Q9Y6K0	Choline/ethanolaminephosphotransferase 1	CEPT1	2	2	2	4.8	4.8	4.8	46.553	0.0015162	1.6949	2	38276	34684	39924	47137	31853	53405	-0.852254	-0.906382	-0.804498	-0.708502	-0.954118	-1.8524
Q5T4B2	Q5T4B2	Probable inactive glycosyltransferase 25 family member 3	CERCAM	4	4	4	10.4	10.4	10.4	67.591	0	10.749	4	12444	10795	13191	14688	12700	14602	-1.50635	-1.57984	-1.4505	-1.38861	-1.48919	0.335104
Q96G23	Q96G23	Ceramide synthase 2	CERS2	7	7	7	16.6	16.6	16.6	44.876	0	18.832	15	118220	104980	104480	113600	80840	110880	-0.195745	-0.26737	-0.243328	-0.195445	-0.412178	-0.82461
Q8N5B7	Q8N5B7	Ceramide synthase 5	CERS5	2	2	2	4.3	4.3	4.3	45.752	0.0050453	1.2622	2	41406	35318	43569	44794	33129	46866	-0.806495	-0.89593	-0.753534	-0.738239	-0.931263	-0.164948
Q6ZMG9	Q6ZMG9	Ceramide synthase 6	CERS6	5	5	5	10.7	10.7	10.7	44.889	0	8.962	5	67783	50453	69404	73792	44976	72744	-0.51956	-0.690147	-0.481938	-0.447086	-0.753367	-0.766101
P41208;Q12798	P41208	Centrin-2	CETN2	6	6	6	52.3	52.3	52.3	19.738	0	126.69	21	285650	275140	290950	280320	308560	304030	0.317843	0.288568	0.35409	0.33139	0.367236	0.657183
O15182	O15182	Centrin-3	CETN3	4	4	4	24.6	24.6	24.6	19.55	0	22.226	6	52598	54980	46285	43515	59879	53071	-0.667213	-0.640568	-0.718259	-0.755136	-0.586831	0.2627
Q9Y6A4	Q9Y6A4	Cilia- and flagella-associated protein 20	CFAP20	6	6	6	31.1	31.1	31.1	22.774	0	112.91	10	133940	141420	130050	139400	137540	147780	-0.123066	-0.0954465	-0.115624	-0.0760719	-0.102935	0.16295
Q96G28	Q96G28	Cilia- and flagella-associated protein 36	CFAP36	6	6	6	29.2	29.2	29.2	39.446	0	30.325	9	75616	83728	70997	65317	83184	64668	-0.455898	-0.397883	-0.4687	-0.518244	-0.395545	0.0661141
Q96N23	Q96N23	Cilia- and flagella-associated protein 54	CFAP54	2	2	2	0.6	0.6	0.6	351.97	0.0070623	1.1357	3	10126	13669	8782.5	5929.6	10116	5140.4	-1.62635	-1.44365	-1.68778	-1.91767	-1.62156	-0.34491
Q9UEE9	Q9UEE9	Craniofacial development protein 1	CFDP1	5	5	5	26.4	26.4	26.4	33.592	0	93.774	14	190990	188410	191330	174010	205670	211300	0.0834993	0.0700841	0.109588	0.0532768	0.131194	0.30675
P23528	P23528	Cofilin-1	CFL1	20	20	16	78.9	78.9	57.8	18.502	0	323.31	358	4716800	4749900	4761600	3978300	4920700	3954900	1.95027	1.93218	1.9846	1.87861	1.97867	0.700472
Q9Y281	Q9Y281	Cofilin-2	CFL2	12	8	8	74.1	53	53	18.736	0	94.854	27	456020	492110	412750	373830	473330	409340	0.590157	0.624043	0.558074	0.499294	0.616214	-1.42697
P0DN87;P0DN86;Q6NT52;A6NKQ9;P01229	P0DN87;P0DN86;Q6NT52;A6NKQ9	Choriogonadotropin subunit beta variant 2;Choriogonadotropin subunit beta variant 1	CGB2;CGB1	5	5	5	33.3	33.3	33.3	17.757	0	10.964	6	23974	25174	26539	31537	24639	32925	-1.12462	-1.09129	-1.04271	-0.942915	-1.10355	-0.814235
Q9UFW8	Q9UFW8	CGG triplet repeat-binding protein 1	CGGBP1	9	9	9	62.9	62.9	62.9	18.82	0	41.989	19	157110	156710	175470	176300	206300	198850	-0.0301811	-0.0362109	0.059111	0.0609024	0.132974	-0.11825
Q9P2M7	Q9P2M7	Cingulin	CGN	45	45	44	47.3	47.3	46.6	136.38	0	285.81	62	585200	617920	569620	616710	540500	662950	0.735355	0.755399	0.745979	0.791276	0.693433	-0.00511672
Q0VF96	Q0VF96	Cingulin-like protein 1	CGNL1	16	15	15	13.8	13.2	13.2	149.08	0	42.345	15	98998	91902	97084	90906	105480	120430	-0.299047	-0.344137	-0.286155	-0.325431	-0.257366	0.221346
Q99674	Q99674	Cell growth regulator with EF hand domain protein 1	CGREF1	11	11	11	63.5	63.5	63.5	31.905	0	127.53	14	106880	112180	127580	143530	123480	148220	-0.254449	-0.229095	-0.126809	-0.0590425	-0.165684	-0.131293
Q99675	Q99675	Cell growth regulator with RING finger domain protein 1	CGRRF1	2	2	2	7.8	7.8	7.8	38.241	0	7.9109	2	9847.3	10234	10278	8448	7814.9	7149.7	-1.6426	-1.61064	-1.59606	-1.71121	-1.77174	0.195221
Q8WUX2	Q8WUX2	Putative glutathione-specific gamma-glutamylcyclotransferase 2	CHAC2	5	5	5	35.9	35.9	35.9	20.874	0	30.192	15	216340	245060	192220	172290	200860	168380	0.156053	0.221765	0.112295	0.0474826	0.117424	0.433672
Q13111	Q13111	Chromatin assembly factor 1 subunit A	CHAF1A	29	29	29	43.3	43.3	43.3	106.91	0	323.31	63	773600	820140	782430	874670	764670	962470	0.897835	0.918755	0.931148	0.995097	0.89532	0.464816
Q13112	Q13112	Chromatin assembly factor 1 subunit B	CHAF1B	21	21	21	55.5	55.5	55.5	61.492	0	294.92	41	300870	315380	295800	333720	293730	361460	0.348063	0.367326	0.363734	0.433094	0.338574	0.267423
Q96JM3	Q96JM3	Chromosome alignment-maintaining phosphoprotein 1	CHAMP1	41	41	41	54.6	54.6	54.6	89.098	0	311.67	99	1163700	1139100	1083100	1189900	1138400	1358800	1.13553	1.10831	1.12083	1.17461	1.12688	-1.09903
Q96BP2	Q96BP2	Coiled-coil-helix-coiled-coil-helix domain-containing protein 1	CHCHD1	5	5	5	34.7	34.7	34.7	13.475	0	33.264	9	105380	116830	104930	119360	110510	126860	-0.262678	-0.20566	-0.240821	-0.166597	-0.230258	-1.88349
Q9Y6H1;Q5T1J5	Q9Y6H1;Q5T1J5	Coiled-coil-helix-coiled-coil-helix domain-containing protein 2;Putative coiled-coil-helix-coiled-coil-helix domain-containing protein CHCHD2P9, mitochondrial	CHCHD2;CHCHD2P9	5	5	5	38.4	38.4	38.4	15.512	0	106.17	29	470030	483710	458800	487320	480390	541060	0.607773	0.614109	0.619774	0.65393	0.624829	-0.916967
Q9NX63	Q9NX63	MICOS complex subunit MIC19	CHCHD3	12	12	12	43.6	43.6	43.6	26.152	0	137.3	65	424750	371130	470220	529210	398630	553850	0.548803	0.461245	0.634115	0.702029	0.516269	0.601498
Q8N4Q1	Q8N4Q1	Mitochondrial intermembrane space import and assembly protein 40	CHCHD4	7	7	7	47.2	47.2	47.2	15.996	0	42.518	16	84508	110070	91808	104190	110600	112160	-0.391175	-0.240051	-0.31875	-0.245879	-0.229785	-2.30778
Q9BSY4	Q9BSY4	Coiled-coil-helix-coiled-coil-helix domain-containing protein 5	CHCHD5	5	5	5	65.5	65.5	65.5	12.395	0	41.044	17	99096	95401	104220	117090	122800	135730	-0.298471	-0.322576	-0.244781	-0.177796	-0.168897	-0.78625
Q9BRQ6	Q9BRQ6	MICOS complex subunit MIC25	CHCHD6	9	9	9	42.1	42.1	42.1	26.457	0	57.247	23	143670	149520	155180	171940	142140	168020	-0.0822417	-0.0633103	-0.012569	0.0462966	-0.083792	0.644044
Q9BUK0	Q9BUK0	Coiled-coil-helix-coiled-coil-helix domain-containing protein 7	CHCHD7	3	3	3	52.9	52.9	52.9	10.095	0	21.68	3	31594	32848	33461	38666	39864	46035	-0.963944	-0.937763	-0.907512	-0.824046	-0.823575	0.179719
O14646	O14646	Chromodomain-helicase-DNA-binding protein 1	CHD1	38	38	33	27.1	27.1	24.9	196.69	0	285.14	53	582520	600320	544340	508640	536640	504140	0.732684	0.738726	0.719499	0.678905	0.689261	0.923397
Q86WJ1	Q86WJ1	Chromodomain-helicase-DNA-binding protein 1-like	CHD1L	25	25	25	34.1	34.1	34.1	101	0	150.86	37	400820	414760	346520	314870	369190	355590	0.515044	0.525376	0.456049	0.399181	0.471624	-1.59357
O14647	O14647	Chromodomain-helicase-DNA-binding protein 2	CHD2	15	10	10	9.6	7.4	7.4	211.34	0	50.385	12	106220	98472	85486	81339	85721	84399	-0.258056	-0.304296	-0.360368	-0.390291	-0.378064	-0.576094
Q12873	Q12873	Chromodomain-helicase-DNA-binding protein 3	CHD3	53	38	31	34.8	27.4	22.9	226.59	0	253.66	48	466030	454780	375180	386170	423940	426250	0.602797	0.578525	0.502403	0.518236	0.552089	1.01463
Q14839	Q14839	Chromodomain-helicase-DNA-binding protein 4	CHD4	94	94	74	54	54	43.7	218	0	323.31	259	3417800	3038200	3195900	3336500	2973400	3686800	1.76274	1.67435	1.75202	1.77599	1.68554	-0.114159
Q8TD26	Q8TD26	Chromodomain-helicase-DNA-binding protein 6	CHD6	12	7	7	6.5	4.6	4.6	305.41	0	29.407	7	28485	20686	29892	31406	24260	37769	-1.02425	-1.20458	-0.973305	-0.945343	-1.11257	0.787964
Q9P2D1	Q9P2D1	Chromodomain-helicase-DNA-binding protein 7	CHD7	36	35	26	14.3	14	11.7	335.92	0	152.61	42	290200	253660	241260	257270	200060	268660	0.327043	0.241666	0.244847	0.281341	0.115102	0.417195
Q9HCK8	Q9HCK8	Chromodomain-helicase-DNA-binding protein 8	CHD8	27	22	21	14.3	12.3	11.9	290.52	0	111.5	26	190150	190080	171620	175620	172460	182050	0.0809325	0.075176	0.0461702	0.0586484	0.0287189	-1.12883
Q3L8U1	Q3L8U1	Chromodomain-helicase-DNA-binding protein 9	CHD9	24	15	15	8.4	6.1	6.1	326.02	0	34.92	18	77725	75546	83410	75392	68485	74815	-0.439883	-0.457215	-0.374709	-0.434575	-0.508689	1.19159
Q8NE62	Q8NE62	Choline dehydrogenase, mitochondrial	CHDH	3	3	3	8.4	8.4	8.4	65.358	0	2.9225	4	53831	111410	8512.7	9501.4	10951	11454	-0.653724	-0.233069	-1.70598	-1.64267	-1.57541	-0.159313
O14757	O14757	Serine/threonine-protein kinase Chk1	CHEK1	9	9	9	22.9	22.9	22.9	54.433	0	64.551	12	71715	76314	37412	34655	36414	35428	-0.486733	-0.45138	-0.842406	-0.887924	-0.876248	-0.0804377
O96017	O96017	Serine/threonine-protein kinase Chk2	CHEK2	5	5	4	13.1	13.1	11.8	60.914	0	23.021	6	21494	18310	18928	17952	18186	21972	-1.18819	-1.27498	-1.23986	-1.27156	-1.28026	0.0488501
Q8IWX8	Q8IWX8	Calcium homeostasis endoplasmic reticulum protein	CHERP	24	24	24	37.1	37.1	37.1	103.7	0	323.31	99	1262200	1422300	1179700	1318300	1321700	1502300	1.18283	1.23642	1.17067	1.23438	1.21375	-0.340956
Q9BWS9	Q9BWS9	Chitinase domain-containing protein 1	CHID1	13	13	13	44.8	44.8	44.8	44.94	0	76.151	25	330400	312710	340810	399300	365590	439940	0.402568	0.36242	0.446357	0.537738	0.465923	0.00891752
P35790	P35790	Choline kinase alpha	CHKA	5	5	5	20.4	20.4	20.4	52.248	0	53.651	7	71858	81072	70842	68388	72819	67670	-0.485573	-0.416483	-0.469975	-0.491446	-0.472983	0.241698
P24386	P24386	Rab proteins geranylgeranyltransferase component A 1	CHM	12	9	9	26.3	25	25	73.475	0	62.37	14	67530	68002	63678	61534	74708	73975	-0.521737	-0.517918	-0.532165	-0.553043	-0.458081	0.129517
P26374	P26374	Rab proteins geranylgeranyltransferase component A 2	CHML	18	18	15	32.8	32.8	30.2	74.071	0	154.27	24	352490	374540	322570	290740	378500	309000	0.440244	0.466523	0.414271	0.352677	0.486116	1.09951
Q9HD42	Q9HD42	Charged multivesicular body protein 1a	CHMP1A	7	7	7	25.5	25.5	25.5	21.703	0	10.718	11	188370	192480	180180	163990	185430	148720	0.075458	0.082416	0.0745628	0.0186843	0.070913	-1.98698
Q7LBR1	Q7LBR1	Charged multivesicular body protein 1b	CHMP1B	2	2	2	8.5	8.5	8.5	22.109	0	4.6884	4	39644	36473	29903	28557	38234	26959	-0.831811	-0.877363	-0.973091	-1.00081	-0.847868	-0.729083
O43633	O43633	Charged multivesicular body protein 2a	CHMP2A	8	8	8	27.5	27.5	27.5	25.104	0	76.665	13	138010	122350	131860	131340	140120	131500	-0.10564	-0.179023	-0.107561	-0.11081	-0.0921205	-1.00552
Q9UQN3	Q9UQN3	Charged multivesicular body protein 2b	CHMP2B	7	7	6	23.5	23.5	23.5	23.906	0	30.626	12	122980	130650	150760	141170	147300	122890	-0.172765	-0.141151	-0.0294252	-0.0687124	-0.0630423	1.1873
Q9Y3E7	Q9Y3E7	Charged multivesicular body protein 3	CHMP3	5	5	5	19.4	19.4	19.4	25.073	0	25.256	13	153100	137020	200020	189470	193420	200420	-0.0452323	-0.113683	0.135498	0.102923	0.0954608	-0.0845325
Q9BY43	Q9BY43	Charged multivesicular body protein 4a	CHMP4A	9	9	9	42.8	42.8	42.8	25.098	0	93.947	20	166360	173450	159040	140780	188450	139070	0.00312247	0.0223489	0.00176296	-0.0703263	0.080314	-1.26037
Q9H444	Q9H444	Charged multivesicular body protein 4b	CHMP4B	11	11	11	51.3	51.3	51.3	24.95	0	117.26	33	544090	557810	535800	530940	555050	509940	0.692952	0.69635	0.710275	0.703932	0.70889	-0.0729462
Q96CF2	Q96CF2	Charged multivesicular body protein 4c	CHMP4C	5	5	5	24.9	24.9	24.9	26.41	0	19.446	5	8540.1	8845.7	10016	9917.7	9233.2	8683.5	-1.72551	-1.69475	-1.61112	-1.61766	-1.67469	0.453279
Q9NZZ3	Q9NZZ3	Charged multivesicular body protein 5	CHMP5	8	8	8	34.2	34.2	34.2	24.57	0	81.282	29	235050	246330	237490	231160	264560	247100	0.204341	0.224748	0.23566	0.218923	0.277712	0.864958
Q96FZ7	Q96FZ7	Charged multivesicular body protein 6	CHMP6	6	6	6	27.9	27.9	27.9	23.485	0	53.88	12	118580	125800	117620	123280	117090	143500	-0.193975	-0.162978	-0.174224	-0.147749	-0.196603	0.284011
Q8WUX9	Q8WUX9	Charged multivesicular body protein 7	CHMP7	12	12	12	33.6	33.6	33.6	50.91	0	143.41	13	110830	119760	99015	103300	117200	106140	-0.233323	-0.191368	-0.274666	-0.250883	-0.196057	-0.308785
Q9UHD1	Q9UHD1	Cysteine and histidine-rich domain-containing protein 1	CHORDC1	21	21	21	63.9	63.9	63.9	37.489	0	323.31	148	2160300	2711000	2148400	2106700	2284600	2099500	1.49568	1.6086	1.52035	1.50781	1.5322	-0.0848457
Q99653	Q99653	Calcineurin B homologous protein 1	CHP1	16	16	16	73.3	73.3	73.3	22.456	0	140.58	44	576160	509420	570500	627250	436560	618490	0.726293	0.64399	0.74688	0.80116	0.569158	0.452843
Q8IZ52	Q8IZ52	Chondroitin sulfate synthase 2	CHPF	13	13	13	21.7	21.7	21.7	85.466	0	130.62	14	107500	107610	110240	118390	127280	163840	-0.251082	-0.253093	-0.212024	-0.171356	-0.148047	-0.489612
Q9P2E5	Q9P2E5	Chondroitin sulfate glucuronyltransferase	CHPF2	6	6	6	8.4	8.4	8.4	85.947	0	19.516	7	68545	61723	56732	67019	64061	78887	-0.513052	-0.573817	-0.59954	-0.50324	-0.547547	1.18787
Q9NRG0	Q9NRG0	Chromatin accessibility complex protein 1	CHRAC1	5	5	4	57.3	57.3	51.9	14.71	0	169.1	10	139280	136730	138270	129470	130880	134000	-0.100307	-0.114906	-0.0798717	-0.119175	-0.131817	-0.995006
P30532	P30532	Neuronal acetylcholine receptor subunit alpha-5	CHRNA5	2	2	2	6	6	6	53.054	0	7.2369	2	19009	17666	18247	18347	14379	16398	-1.25971	-1.29564	-1.26123	-1.25887	-1.41693	0.110402
Q9NRB3	Q9NRB3	Carbohydrate sulfotransferase 12	CHST12	8	8	8	22.5	22.5	22.5	48.414	0	15.199	8	31500	32343	28744	33684	30609	39135	-0.965678	-0.946703	-0.996149	-0.9045	-0.977299	-0.0967537
Q8NCH0	Q8NCH0	Carbohydrate sulfotransferase 14	CHST14	10	10	10	27.9	27.9	27.9	42.996	0	70.329	14	89454	89069	85447	93772	94856	114010	-0.358063	-0.362203	-0.360634	-0.307326	-0.31914	-0.155499
Q7LGC8;O43916	Q7LGC8	Carbohydrate sulfotransferase 3	CHST3	5	5	5	15.2	15.2	15.2	54.705	0	34.102	7	56341	59404	48211	53329	59070	79864	-0.627194	-0.595913	-0.694477	-0.636514	-0.594746	-0.531577
Q9GZX3;Q9GZS9	Q9GZX3	Carbohydrate sulfotransferase 6	CHST6	4	4	4	13.7	13.7	13.7	44.098	0	27.198	7	55580	43296	30962	32878	43592	56860	-0.63511	-0.778416	-0.95279	-0.918627	-0.771554	0.0331729
Q86X52	Q86X52	Chondroitin sulfate synthase 1	CHSY1	8	7	7	10.6	9.7	9.7	91.783	0	20.643	8	39744	38039	31650	31913	36554	44734	-0.830344	-0.853107	-0.93997	-0.936002	-0.874016	-0.645731
Q70JA7	Q70JA7	Chondroitin sulfate synthase 3	CHSY3	10	10	9	13.8	13.8	13	100.28	0	39.759	11	28525	25531	26463	29715	32299	48954	-1.02343	-1.08316	-1.04438	-0.977625	-0.946027	-0.22706
Q8WVB6	Q8WVB6	Chromosome transmission fidelity protein 18 homolog	CHTF18	21	21	21	30.8	30.8	30.8	107.38	0	174.7	32	244010	239900	211430	207190	221070	213070	0.22612	0.209487	0.167859	0.15507	0.173211	-0.27254
P0CG13	P0CG13	Chromosome transmission fidelity protein 8 homolog	CHTF8	5	5	5	33.1	33.1	33.1	13.313	0	8.3804	9	67480	74224	61911	60176	70349	65051	-0.522168	-0.467402	-0.548581	-0.566059	-0.493063	-1.87578
P0CG12	P0CG12	Chromosome transmission fidelity protein 8 homolog isoform 2	CHTF8	7	7	7	18.1	18.1	18.1	51.391	0	77.226	10	45967	48682	50263	46819	51211	49367	-0.745661	-0.710764	-0.670163	-0.71245	-0.677822	-0.685499
Q9Y3Y2	Q9Y3Y2	Chromatin target of PRMT1 protein	CHTOP	6	6	6	21.4	21.4	21.4	26.396	0	33.86	20	102010	158030	95319	96008	117040	78650	-0.281599	-0.0313715	-0.296858	-0.293581	-0.196852	-0.647685
O15111	O15111	Inhibitor of nuclear factor kappa-B kinase subunit alpha	CHUK	16	15	14	29.5	28.5	26	84.639	0	96.626	18	96528	97175	83092	79014	93916	86504	-0.313756	-0.311945	-0.376937	-0.407206	-0.324935	-2.16524
Q8WUH1	Q8WUH1	Protein Churchill	CHURC1	4	4	4	44.6	44.6	44.6	16.111	0	39.05	8	123810	130230	91994	81970	123720	82969	-0.168849	-0.143009	-0.317569	-0.385783	-0.164554	-0.575174
O76071	O76071	Probable cytosolic iron-sulfur protein assembly protein CIAO1	CIAO1	11	11	11	50.1	50.1	50.1	37.84	0	212.24	26	374790	417580	346850	340850	384520	357610	0.475955	0.529286	0.456604	0.445424	0.495299	0.552577
Q6FI81	Q6FI81	Anamorsin	CIAPIN1	16	16	16	62.5	62.5	62.5	33.582	0	185.11	38	761470	857270	658020	598040	671830	590780	0.888635	0.944303	0.830133	0.773346	0.82	-1.24623
Q99828	Q99828	Calcium and integrin-binding protein 1	CIB1	6	6	6	45	45	45	21.703	0	108.62	6	47565	51518	54453	61823	58930	68142	-0.725767	-0.678094	-0.623457	-0.55031	-0.596127	-2.08063
Q96RK0	Q96RK0	Protein capicua homolog	CIC	16	16	16	16.7	16.7	16.7	163.82	0	73.546	18	134310	136930	128830	131600	140400	149880	-0.12146	-0.114063	-0.121122	-0.109657	-0.0909588	-0.203399
Q9BW66	Q9BW66	Cyclin-dependent kinase 2-interacting protein	CINP	7	7	7	50	50	50	24.324	0	14.965	9	56300	62415	49278	49884	54253	49481	-0.627617	-0.567384	-0.681708	-0.675465	-0.644245	-0.777484
Q86X95	Q86X95	Corepressor interacting with RBPJ 1	CIR1	5	5	5	10.4	10.4	10.4	52.313	0	8.8773	7	37288	34355	36128	34747	37395	33911	-0.867478	-0.911881	-0.862778	-0.886378	-0.86078	0.35835
Q14011	Q14011	Cold-inducible RNA-binding protein	CIRBP	7	7	7	45.3	45.3	45.3	18.648	0	102.68	26	451560	476840	409310	443590	476780	499460	0.584435	0.605856	0.553191	0.599091	0.62044	1.01636
Q969X6	Q969X6	Cirhin	CIRH1A	25	25	25	49.6	49.6	49.6	76.889	0	277.08	73	1247400	1309000	1253600	1341500	1157800	1386400	1.17597	1.18852	1.20611	1.24456	1.13671	0.561894
Q9NZ45	Q9NZ45	CDGSH iron-sulfur domain-containing protein 1	CISD1	6	6	6	50	50	50	12.199	0	55.354	31	458810	442540	469230	552920	351500	528480	0.593707	0.562783	0.632886	0.727592	0.443052	-0.0790402
Q8N5K1	Q8N5K1	CDGSH iron-sulfur domain-containing protein 2	CISD2	9	9	9	57	57	57	15.278	0	73.4	25	449830	375330	494780	559110	313830	597470	0.5822	0.467738	0.663814	0.734086	0.37709	0.84718
P0C7P0	P0C7P0	CDGSH iron-sulfur domain-containing protein 3, mitochondrial	CISD3	4	4	4	31.5	31.5	31.5	14.215	0	8.9915	9	33116	32399	28811	28983	24561	29213	-0.936554	-0.945705	-0.994791	-0.992173	-1.10539	1.10196
O14578	O14578	Citron Rho-interacting kinase	CIT	71	71	71	40.2	40.2	40.2	231.43	0	323.31	101	1020300	1031100	1070100	1047200	1067000	1093600	1.05897	1.05083	1.11379	1.1001	1.08918	-0.656997
Q99967	Q99967	Cbp/p300-interacting transactivator 2	CITED2	2	2	2	13.7	13.7	13.7	28.496	0	11.552	4	4368	4773.2	2969.3	3023.5	3617.3	4600.2	-2.11583	-2.05071	-2.32036	-2.31053	-2.21997	-1.25514
Q9ULV3	Q9ULV3	Cip1-interacting zinc finger protein	CIZ1	18	18	18	34.2	34.2	34.2	100.04	0	100.69	26	98450	97879	102670	108120	103500	111300	-0.302278	-0.30778	-0.253521	-0.224283	-0.268392	-0.855743
Q8WWK9	Q8WWK9	Cytoskeleton-associated protein 2	CKAP2	12	12	12	23.4	23.4	23.4	76.986	0	100.81	15	108900	122710	94519	106250	103840	127800	-0.24355	-0.177327	-0.301774	-0.23446	-0.266484	0.312279
Q8IYA6	Q8IYA6	Cytoskeleton-associated protein 2-like	CKAP2L	10	10	10	15.7	15.7	15.7	83.586	0	22.926	12	63284	67837	50447	57815	56552	69518	-0.559541	-0.519319	-0.668032	-0.589405	-0.620095	-0.603074
Q07065	Q07065	Cytoskeleton-associated protein 4	CKAP4	37	37	36	61.3	61.3	60.1	66.022	0	323.31	204	2689500	1959500	2557400	2906900	1906600	3392800	1.62323	1.4213	1.62201	1.6956	1.42696	0.766541
Q14008	Q14008	Cytoskeleton-associated protein 5	CKAP5	89	89	88	47.7	47.7	47.7	225.49	0	323.31	199	3257600	3463200	2996300	3159200	2775800	3324500	1.73479	1.7499	1.7144	1.74414	1.64553	0.456579
P12277	P12277	Creatine kinase B-type	CKB	12	12	12	56.2	56.2	56.2	42.644	0	201.91	35	337710	384760	257390	243410	306130	270870	0.415307	0.482055	0.282598	0.249041	0.362635	0.839966
Q9UBR5	Q9UBR5	Chemokine-like factor	CKLF	2	2	2	11.8	11.8	11.8	17.17	0	2.8646	3	12106	11188	10722	11384	6706.8	9175.4	-1.52238	-1.55921	-1.57139	-1.53724	-1.86071	0.363593
P12532;P17540	P12532	Creatine kinase U-type, mitochondrial	CKMT1A	16	16	16	55.6	55.6	55.6	47.036	0	213.49	66	577860	611570	857910	961610	927260	1057200	0.728007	0.749439	0.984869	1.05037	1.0075	0.485846
P61024	P61024	Cyclin-dependent kinases regulatory subunit 1	CKS1B	4	3	3	32.9	32.9	32.9	9.6601	0	35.491	11	213990	230780	196620	167520	200170	160730	0.149695	0.187124	0.125497	0.0311063	0.115422	-2.66742
P33552	P33552	Cyclin-dependent kinases regulatory subunit 2	CKS2	5	5	4	34.2	34.2	34.2	9.8602	0	19.449	26	74291	84630	63237	57563	65856	54302	-0.466189	-0.3917	-0.536219	-0.591953	-0.531467	-0.524341
Q7Z460	Q7Z460	CLIP-associating protein 1	CLASP1	56	56	51	41.9	41.9	39	169.45	0	323.31	81	1247600	1232400	1085300	1048100	1119400	1078800	1.17606	1.15373	1.12202	1.1006	1.11708	-1.82029
O75122	O75122	CLIP-associating protein 2	CLASP2	40	35	35	36.9	33.4	33.4	141.06	0	259.25	55	520490	568600	520870	503390	524000	519120	0.667137	0.707404	0.69379	0.672853	0.675392	-1.24898
Q8N2M8	Q8N2M8	CLK4-associating serine/arginine rich protein	CLASRP	5	5	5	16.3	16.3	16.3	77.16	0	112.29	6	51196	55808	52787	51810	59001	52583	-0.682941	-0.631943	-0.641583	-0.653369	-0.595426	-0.443946
Q96S66	Q96S66	Chloride channel CLIC-like protein 1	CLCC1	20	20	20	47.7	47.7	47.7	62.022	0	180.13	39	358910	309040	398820	431730	252540	426030	0.450751	0.355609	0.538047	0.583284	0.250655	0.571788
P51790	P51790	H(+)/Cl(-) exchange transporter 3	CLCN3	11	11	9	13.7	13.7	11.7	90.965	0	25.119	14	134350	124750	126140	131980	135230	157620	-0.121287	-0.167814	-0.133431	-0.107975	-0.112791	-0.924077
P51795;P51793	P51795	H(+)/Cl(-) exchange transporter 5	CLCN5	8	6	6	10.2	8	8	83.146	0	17.674	8	153430	137450	185200	199100	121510	210190	-0.0439793	-0.111875	0.0905922	0.131839	-0.175042	0.0247671
P51797	P51797	Chloride transport protein 6	CLCN6	2	2	2	2.2	2.2	2.2	97.288	0.00023841	2.4532	2	23601	22617	21585	20698	25479	27568	-1.13374	-1.15309	-1.16323	-1.18854	-1.08404	0.844394
P51798	P51798	H(+)/Cl(-) exchange transporter 7	CLCN7	10	10	10	14.8	14.8	14.8	88.678	0	55.211	12	88074	81333	83936	95429	85227	101540	-0.367114	-0.414628	-0.371042	-0.297109	-0.381427	0.0632676
P56749	P56749	Claudin-12	CLDN12	1	1	1	6.1	6.1	6.1	27.11	0	24.75	2	9421.3	10819	9894.5	10786	9542.6	10984	-1.66835	-1.57856	-1.61824	-1.56871	-1.65551	-0.418917
Q9NY35	Q9NY35	Claudin domain-containing protein 1	CLDND1	4	4	4	17	17	17	28.603	0	19.448	8	73028	74291	80219	84170	71091	90755	-0.476171	-0.466881	-0.397463	-0.370335	-0.486957	-1.54932
Q9Y240	Q9Y240	C-type lectin domain family 11 member A	CLEC11A	7	7	7	24.5	24.5	24.5	35.694	0	36.494	11	119680	102790	135690	143500	134490	157890	-0.1886	-0.279534	-0.090859	-0.0591643	-0.115984	-0.489706
Q2KHT3	Q2KHT3	Protein CLEC16A	CLEC16A	8	8	8	9.4	9.4	9.4	117.71	0	11.996	16	131640	136710	115290	109610	135490	118770	-0.133149	-0.114991	-0.185896	-0.2163	-0.111673	0.062812
Q92478	Q92478	C-type lectin domain family 2 member B	CLEC2B	2	2	2	19.5	19.5	19.5	17.307	0	7.7505	4	32150	22750	29215	34109	34722	43853	-0.953788	-1.14971	-0.986668	-0.897187	-0.903935	-0.00535605
O14967	O14967	Calmegin	CLGN	16	16	16	40.5	40.5	40.5	70.038	0	93.554	25	300490	257410	323190	353660	245080	368820	0.347327	0.250134	0.415391	0.466943	0.233207	-0.134995
O00299	O00299	Chloride intracellular channel protein 1	CLIC1	17	17	17	81.3	81.3	81.3	26.922	0	323.31	162	2923600	3050800	2734100	2254300	2958400	2307200	1.67182	1.67674	1.66098	1.5473	1.6826	-1.09874
O15247	O15247	Chloride intracellular channel protein 2	CLIC2	3	3	2	24.3	24.3	17	28.356	0.00082654	2.0611	3	2647.6	2190.9	1437.8	1655.4	2525.8	2613.1	-2.40729	-2.50001	-2.7434	-2.66187	-2.42897	-0.110791
Q9Y696	Q9Y696	Chloride intracellular channel protein 4	CLIC4	20	20	20	77.5	77.5	77.5	28.772	0	323.31	152	1536400	1666300	1540700	1298900	1497600	1248300	1.29728	1.32778	1.3264	1.22574	1.28645	-0.202727
Q9NZA1;Q96NY7	Q9NZA1;Q96NY7	Chloride intracellular channel protein 5;Chloride intracellular channel protein 6	CLIC5;CLIC6	1	1	1	4.1	4.1	4.1	46.502	0	7.2432	1	38768	42525	34464	29115	33779	32969	-0.844819	-0.788784	-0.890284	-0.989523	-0.919957	-2.30153
Q14677	Q14677	Clathrin interactor 1	CLINT1	21	21	21	33.6	33.6	33.6	68.259	0	266.43	50	794430	809350	832990	800900	819750	800080	0.913303	0.911113	0.967674	0.943706	0.935794	-0.733149
P30622	P30622	CAP-Gly domain-containing linker protein 1	CLIP1	62	62	56	43.4	43.4	39.6	162.24	0	323.31	103	1277500	1462300	1071500	1105300	1210700	1198200	1.18985	1.25242	1.11455	1.1316	1.16271	-1.01003
Q9UDT6	Q9UDT6	CAP-Gly domain-containing linker protein 2	CLIP2	27	21	21	30.2	25	25	115.84	0	60.715	24	105170	102890	96899	94332	107690	105750	-0.263839	-0.278972	-0.287268	-0.303854	-0.2453	0.0945358
P49759;Q9HAZ1	P49759	Dual specificity protein kinase CLK1	CLK1	7	7	6	18.8	18.8	17.1	57.29	0	42.562	8	102240	105680	87377	86732	91990	96119	-0.280288	-0.263535	-0.347605	-0.352847	-0.336993	1.48575
P49760	P49760	Dual specificity protein kinase CLK2	CLK2	5	4	4	7.2	5.6	5.6	60.089	0	18.587	4	46607	42207	44367	43118	45954	47435	-0.737612	-0.793115	-0.742947	-0.760481	-0.740849	-0.633472
P49761	P49761	Dual specificity protein kinase CLK3	CLK3	10	10	10	19.1	19.1	19.1	73.514	0	54.365	12	122560	128250	116710	121340	127330	123250	-0.174756	-0.151849	-0.178755	-0.157001	-0.147818	0.33518
Q96JQ2	Q96JQ2	Calmin	CLMN	10	10	10	15.4	15.4	15.4	111.65	0	77.094	10	74738	73960	83058	94023	80026	105110	-0.462697	-0.469458	-0.377176	-0.305768	-0.418067	-0.594053
Q13286	Q13286	Battenin	CLN3	3	3	3	11.9	11.9	11.9	47.622	0	17.127	3	9396.8	9237.1	8428.5	10039	11591	13525	-1.66986	-1.66977	-1.71178	-1.61057	-1.54236	-0.731541
O75503	O75503	Ceroid-lipofuscinosis neuronal protein 5	CLN5	8	8	8	24.6	24.6	24.6	41.496	0	31.55	10	116170	111160	104650	112220	114880	140000	-0.205928	-0.234365	-0.242379	-0.202574	-0.207691	-1.67196
Q9NWW5	Q9NWW5	Ceroid-lipofuscinosis neuronal protein 6	CLN6	2	2	2	10.9	10.9	10.9	35.919	0	50.333	4	15750	12202	14639	15574	12041	16834	-1.3692	-1.50915	-1.38974	-1.35444	-1.52019	-0.54295
P54105	P54105	Methylosome subunit pICln	CLNS1A	8	8	8	56.1	56.1	56.1	26.215	0	323.31	84	839150	911420	784620	713240	815910	750800	0.945185	0.979644	0.932778	0.876095	0.933061	0.776825
O15516;Q99743	O15516	Circadian locomoter output cycles protein kaput	CLOCK	7	7	7	11	11	11	95.303	0	35.062	11	33329	36317	36000	36639	37581	34522	-0.932821	-0.879836	-0.864848	-0.855453	-0.857893	0.184103
Q92989	Q92989	Polyribonucleotide 5-hydroxyl-kinase Clp1	CLP1	7	7	7	20.5	20.5	20.5	47.645	0	29.623	9	95918	105260	101420	98845	106570	116150	-0.317446	-0.265833	-0.260667	-0.276596	-0.251383	1.28158
Q9H078	Q9H078	Caseinolytic peptidase B protein homolog	CLPB	28	28	28	54	54	54	78.728	0	323.31	86	1012400	1023200	1023000	1145700	1047400	1254600	1.05445	1.04639	1.08753	1.15254	1.0784	-2.28336
Q16740	Q16740	ATP-dependent Clp protease proteolytic subunit, mitochondrial	CLPP	13	13	13	43	43	43	30.18	0	110.61	44	503180	519580	481270	502730	547750	585390	0.647447	0.655384	0.647665	0.672088	0.701186	1.49747
O96005	O96005	Cleft lip and palate transmembrane protein 1	CLPTM1	18	18	18	36.6	36.6	36.6	76.096	0	179.69	76	601720	490770	576120	667540	417070	699960	0.751562	0.62247	0.752598	0.837471	0.542582	0.210179
Q96KA5	Q96KA5	Cleft lip and palate transmembrane protein 1-like protein	CLPTM1L	11	11	11	25.1	25.1	25.1	62.228	0	135.04	16	243480	197780	254210	285520	180860	297490	0.224854	0.0980882	0.275346	0.34211	0.0563924	0.698232
O76031	O76031	ATP-dependent Clp protease ATP-binding subunit clpX-like, mitochondrial	CLPX	34	34	34	61.8	61.8	61.8	69.223	0	323.31	109	1902400	1876900	1926400	2121300	1990300	2331200	1.42167	1.39645	1.45673	1.51184	1.45196	-1.27638
Q9HAW4	Q9HAW4	Claspin	CLSPN	20	20	20	19.6	19.6	19.6	151.09	0	60.532	33	251480	282390	246000	243150	238730	235940	0.243674	0.303575	0.256196	0.248418	0.217932	0.460075
O94985	O94985	Calsyntenin-1;Soluble Alc-alpha;CTF1-alpha	CLSTN1	9	9	9	10.8	10.8	10.8	109.79	0	30.775	11	149440	136200	152340	170840	135420	178530	-0.0593185	-0.117147	-0.0233435	0.0425528	-0.111974	-0.0184491
Q9BQT9	Q9BQT9	Calsyntenin-3	CLSTN3	1	1	1	1.9	1.9	1.9	106.1	0.0051576	1.2501	1	14691	14079	13240	13421	13703	16969	-1.40972	-1.42659	-1.44834	-1.44122	-1.44496	-1.44882
P09496	P09496	Clathrin light chain A	CLTA	9	9	9	23	23	23	27.076	0	17.498	48	714520	704490	678480	597560	689930	567620	0.851587	0.831051	0.847995	0.772878	0.83547	0.169083
P09497	P09497	Clathrin light chain B	CLTB	11	11	11	28.8	28.8	28.8	25.19	0	39.621	36	628860	646980	562460	507030	575430	488880	0.777244	0.781916	0.7386	0.677056	0.729872	-1.29361
Q00610	Q00610	Clathrin heavy chain 1	CLTC	103	103	82	63.4	63.4	52.2	191.61	0	323.31	825	10302000	10042000	9711100	9223700	10109000	10308000	2.40505	2.36415	2.40033	2.36909	2.39761	-1.25313
P53675	P53675	Clathrin heavy chain 2	CLTCL1	23	2	2	12.7	1.3	1.3	187.03	0.001405	1.819	3	29260	31439	26025	24551	30854	25658	-1.00862	-0.96306	-1.05412	-1.08897	-0.972661	0.145447
P10909	P10909	Clusterin;Clusterin beta chain;Clusterin alpha chain	CLU	15	15	15	36.7	36.7	36.7	52.494	0	141.98	31	303430	319190	445930	516670	441760	563180	0.352995	0.374254	0.603177	0.688041	0.576048	-0.251724
O75153	O75153	Clustered mitochondria protein homolog	CLUH	53	53	52	56.5	56.5	55.9	146.67	0	323.31	123	1156300	1324000	1104800	1036900	1089700	999950	1.13182	1.1951	1.1324	1.09434	1.10143	-2.17226
Q8N0X4	Q8N0X4	Citrate lyase subunit beta-like protein, mitochondrial	CLYBL	7	7	7	32.6	32.6	32.6	37.359	0	62.378	12	30863	31595	31475	34090	36517	39893	-0.977571	-0.960204	-0.943204	-0.897512	-0.874605	-1.66059
Q8NFW8	Q8NFW8	N-acylneuraminate cytidylyltransferase	CMAS	18	18	18	46.5	46.5	46.5	48.379	0	119.04	34	258020	252550	251130	264980	281070	313250	0.25862	0.239136	0.268235	0.298564	0.312938	0.0444452
Q96DG6	Q96DG6	Carboxymethylenebutenolidase homolog	CMBL	3	3	3	13.1	13.1	13.1	28.048	0	10.046	4	21899	17539	26426	20020	32585	23663	-1.17732	-1.2998	-1.0452	-1.20797	-0.940897	-1.71537
Q7Z7K0	Q7Z7K0	COX assembly mitochondrial protein homolog	CMC1	5	5	5	49.1	49.1	49.1	12.49	0	44.222	17	147940	137070	161850	183100	170650	196680	-0.0651917	-0.113473	0.0119798	0.0829766	0.0225791	-0.374489
Q9NRP2	Q9NRP2	COX assembly mitochondrial protein 2 homolog	CMC2	4	4	4	54.4	54.4	54.4	9.4598	0	45.985	18	180400	175770	187310	205320	179430	223190	0.0502905	0.0300152	0.0972006	0.149782	0.0517735	0.228408
P56277	P56277	Cx9C motif-containing protein 4	CMC4	4	4	4	51.5	51.5	51.5	7.7469	0	8.3799	6	56761	50543	53143	55135	62646	61203	-0.62287	-0.689118	-0.637662	-0.617089	-0.560544	-0.513266
Q8IY22	Q8IY22	C-Maf-inducing protein	CMIP	5	5	4	8.4	8.4	6.6	86.33	0	32.013	4	37308	42538	38683	31599	34751	27427	-0.867166	-0.788607	-0.822918	-0.94177	-0.903449	-0.577443
P30085	P30085	UMP-CMP kinase	CMPK1	10	10	10	54.6	54.6	54.6	22.222	0	152.31	28	523520	508610	468200	399100	504450	417600	0.670516	0.643072	0.631604	0.537446	0.653266	-1.48383
Q9BQ75	Q9BQ75	Protein CMSS1	CMSS1	11	11	11	33.7	33.7	33.7	31.884	0	45.496	25	456850	574700	458620	493390	464820	468630	0.591215	0.713561	0.619545	0.66115	0.605657	-1.23291
Q96MX0	Q96MX0	CKLF-like MARVEL transmembrane domain-containing protein 3	CMTM3	1	1	1	15.4	15.4	15.4	19.713	0	17.575	2	7152.9	8637.9	7200.7	7251.6	8368.6	9315.8	-1.8287	-1.70847	-1.80362	-1.80028	-1.7319	1.01035
Q8IZR5	Q8IZR5	CKLF-like MARVEL transmembrane domain-containing protein 4	CMTM4	1	1	1	3.8	3.8	3.8	25.827	0	3.6855	1	10169	6097.5	9756	8748.3	9926.8	6983.4	-1.62389	-1.90942	-1.62646	-1.69084	-1.63254	-1.50004
Q9NX76	Q9NX76	CKLF-like MARVEL transmembrane domain-containing protein 6	CMTM6	2	2	2	15.8	15.8	15.8	20.419	0	15.444	3	15906	14686	12915	13714	13800	15315	-1.36346	-1.40224	-1.46283	-1.42863	-1.44085	-0.713332
Q96FZ5	Q96FZ5	CKLF-like MARVEL transmembrane domain-containing protein 7	CMTM7	2	2	2	23.4	23.4	23.4	18.834	0	82.693	4	6095.1	6626.5	6268.3	7499.6	6612.1	6561.9	-1.92187	-1.86142	-1.88451	-1.78067	-1.86899	0.355011
Q8N1G2	Q8N1G2	Cap-specific mRNA (nucleoside-2-O-)-methyltransferase 1	CMTR1	36	36	36	47.7	47.7	47.7	95.32	0	323.31	68	687980	684430	754260	713300	811960	779010	0.829552	0.814384	0.909758	0.876143	0.930237	-0.314335
Q8IYT2	Q8IYT2	Cap-specific mRNA (nucleoside-2-O-)-methyltransferase 2	CMTR2	8	8	8	10.9	10.9	10.9	88.119	0	14.055	8	37953	40470	39362	35659	43882	39995	-0.857187	-0.817363	-0.812768	-0.871267	-0.767696	-1.33343
P62633	P62633	Cellular nucleic acid-binding protein	CNBP	10	10	10	57.1	57.1	57.1	19.463	0	123.69	43	313560	360630	261790	226110	276970	208750	0.372113	0.444685	0.292486	0.206039	0.304387	-0.0479382
Q96KP4	Q96KP4	Cytosolic non-specific dipeptidase	CNDP2	25	25	25	66.7	66.7	66.7	52.878	0	323.31	85	1980200	2124700	1910200	1694100	2206500	1778400	1.445	1.468	1.4518	1.38067	1.51196	0.00754926
O95406	O95406	Protein cornichon homolog 1	CNIH1	1	1	1	20.1	20.1	20.1	16.699	0	39.655	1	23361	23310	23418	25251	22096	25531	-1.1397	-1.13568	-1.11569	-1.07257	-1.16694	1.05902
Q9P003	Q9P003	Protein cornichon homolog 4	CNIH4	1	1	1	14.4	14.4	14.4	16.093	0	12.892	8	40548	39931	40915	41403	38844	50905	-0.818685	-0.825099	-0.790196	-0.784155	-0.838658	-2.32142
G9CGD6;Q6P9H4	G9CGD6;Q6P9H4	Connector enhancer of kinase suppressor of ras 3	CNKSR3	3	3	2	5	5	2.8	100.36	0	10.067	3	13336	14494	11815	11173	12731	12569	-1.46605	-1.40983	-1.51476	-1.54815	-1.48777	-2.10488
P51911	P51911	Calponin-1	CNN1	16	15	15	58.2	55.9	55.9	33.17	0	294.66	52	524660	1000400	573080	714420	635590	805190	0.671782	1.03339	0.749512	0.877059	0.787733	0.018276
Q99439	Q99439	Calponin-2	CNN2	17	16	16	67	67	67	33.697	0	304.32	123	1558700	1701500	1479200	1319900	1469100	1374600	1.30567	1.33984	1.30264	1.23509	1.27527	-0.490397
Q15417	Q15417	Calponin-3	CNN3	19	19	17	71.1	71.1	69	36.413	0	323.31	168	2166400	2172400	2204200	2013000	1961800	1857100	1.49732	1.48081	1.53531	1.48127	1.44356	-2.1508
Q9H8M5;Q9NRU3	Q9H8M5	Metal transporter CNNM2	CNNM2	8	7	7	11.8	10.2	10.2	96.622	0	27.824	9	55813	47486	66158	72773	57752	81718	-0.632675	-0.725117	-0.509879	-0.455197	-0.607877	0.33251
Q8NE01	Q8NE01	Metal transporter CNNM3	CNNM3	16	15	15	31.5	30.4	30.4	76.118	0	98.371	26	241810	215980	260990	299280	227320	344430	0.220847	0.148882	0.2907	0.369562	0.189434	1.06182
Q6P4Q7	Q6P4Q7	Metal transporter CNNM4	CNNM4	17	17	15	26.6	26.6	23.7	86.606	0	117.13	22	231430	223580	242250	262910	228540	269610	0.195306	0.168836	0.247235	0.29399	0.192549	-0.0301301
A5YKK6	A5YKK6	CCR4-NOT transcription complex subunit 1	CNOT1	86	86	86	42.4	42.4	42.4	266.94	0	323.31	150	1910100	1943200	1833700	1835100	1869800	1894400	1.42402	1.41648	1.42796	1.4273	1.41562	-0.577306
Q9H9A5	Q9H9A5	CCR4-NOT transcription complex subunit 10	CNOT10	19	19	19	30.6	30.6	30.6	82.309	0	71.073	31	276490	296020	253190	255860	278560	274730	0.298869	0.330773	0.273001	0.278136	0.307718	0.364643
Q9UKZ1	Q9UKZ1	CCR4-NOT transcription complex subunit 11	CNOT11	7	7	7	22	22	22	55.215	0	94.532	14	96310	100360	87946	84292	95491	87869	-0.315072	-0.293338	-0.343819	-0.369491	-0.315258	0.558598
Q9NZN8	Q9NZN8	CCR4-NOT transcription complex subunit 2	CNOT2	14	14	14	45.4	45.4	45.4	59.737	0	191.6	23	159250	153590	149640	152680	149160	147830	-0.0223052	-0.0478142	-0.0337755	-0.0229964	-0.0557408	-0.47864
O75175	O75175	CCR4-NOT transcription complex subunit 3	CNOT3	11	11	11	12.9	12.9	12.9	81.871	0	58.071	19	206360	201180	197910	197640	204020	197700	0.128558	0.107923	0.129311	0.127547	0.126508	1.37188
O95628	O95628	CCR4-NOT transcription complex subunit 4	CNOT4	9	9	9	18.8	18.8	18.8	63.509	0	35.326	9	134200	139180	114120	112630	126680	116000	-0.121937	-0.104659	-0.191846	-0.200448	-0.150796	0.553781
Q9ULM6	Q9ULM6	CCR4-NOT transcription complex subunit 6	CNOT6	5	3	3	10.2	5.6	5.6	63.306	0	4.8947	3	36549	35351	38193	36164	35236	42765	-0.879132	-0.895391	-0.830354	-0.863065	-0.895384	0.0852251
Q96LI5	Q96LI5	CCR4-NOT transcription complex subunit 6-like	CNOT6L	6	6	4	11.4	11.4	6.7	63.001	0	79.605	10	125920	125070	114550	121830	132120	136830	-0.159011	-0.166336	-0.189652	-0.15465	-0.126329	0.546175
Q9UIV1	Q9UIV1	CCR4-NOT transcription complex subunit 7	CNOT7	11	11	10	45.6	45.6	43.2	32.745	0	134.45	17	301020	321350	290330	279870	305090	287350	0.348353	0.378146	0.352846	0.330452	0.360655	0.272701
Q9UFF9	Q9UFF9	CCR4-NOT transcription complex subunit 8	CNOT8	4	3	3	15.1	12.7	12.7	33.54	0	15.774	4	49432	46133	46998	44507	54248	51480	-0.703354	-0.741796	-0.709342	-0.741988	-0.644298	0.348873
P09543	P09543	2,3-cyclic-nucleotide 3-phosphodiesterase	CNP	26	26	26	59.4	59.4	59.4	47.578	0	225.69	70	795860	676460	732550	736760	730530	802090	0.91435	0.807625	0.892722	0.895018	0.868743	-1.31147
Q9Y2B0	Q9Y2B0	Protein canopy homolog 2	CNPY2	13	13	13	65.9	65.9	65.9	20.652	0	143.22	44	581330	539380	644190	738860	614990	820110	0.731493	0.676964	0.817743	0.896678	0.768561	-0.119953
Q9BT09	Q9BT09	Protein canopy homolog 3	CNPY3	14	14	14	46	46	46	30.748	0	175.91	60	960410	814190	884870	998890	1016000	1194400	1.02376	0.914553	1.00292	1.07255	1.06069	-0.728788
Q8N129	Q8N129	Protein canopy homolog 4	CNPY4	7	7	7	32.3	32.3	32.3	28.309	0	64.764	15	290240	259470	246760	273870	315560	334880	0.327123	0.254734	0.257995	0.317812	0.380289	0.0345773
Q96F85	Q96F85	CB1 cannabinoid receptor-interacting protein 1	CNRIP1	2	2	2	11.6	11.6	11.6	18.648	0.0036909	1.4017	2	27915	31955	31584	32848	34474	31897	-1.03602	-0.953667	-0.941188	-0.919159	-0.908106	-0.137347
Q6PJW8	Q6PJW8	Consortin	CNST	9	9	9	16.1	16.1	16.1	79.596	0	24.26	11	56741	52259	56298	59902	48050	61248	-0.623075	-0.669854	-0.60402	-0.568721	-0.714896	0.0348012
P26992	P26992	Ciliary neurotrophic factor receptor subunit alpha	CNTFR	2	2	2	5.9	5.9	5.9	40.633	0	4.6692	2	21507	20467	29044	32370	24818	34585	-1.18783	-1.21072	-0.990093	-0.927709	-1.09934	-0.913282
P78357	P78357	Contactin-associated protein 1	CNTNAP1	18	18	18	17.7	17.7	17.7	156.26	0	98.193	21	122140	116320	125800	153810	109610	156770	-0.176755	-0.208184	-0.135005	-0.0186958	-0.235017	0.304428
Q9UHC6	Q9UHC6	Contactin-associated protein-like 2	CNTNAP2	1	1	1	2	2	2	148.17	0	39.204	2	5638.1	4677.2	5450.5	6599.5	4191.8	6724.4	-1.96724	-2.06243	-1.96606	-1.85524	-2.1342	-0.269359
Q9BZ76;Q96NU0	Q9BZ76;Q96NU0	Contactin-associated protein-like 3;Contactin-associated protein-like 3B	CNTNAP3;CNTNAP3B	1	1	1	0.7	0.7	0.7	140.69	0.0015206	1.7891	1	12637	11426	10285	12686	10219	11563	-1.49739	-1.54707	-1.59566	-1.47407	-1.61566	-0.304543
Q8WYK1	Q8WYK1	Contactin-associated protein-like 5	CNTNAP5	1	1	1	1	1	1	145.62	0.0077352	1.0957	5	113290	97869	129420	145410	113250	152190	-0.220542	-0.30784	-0.118456	-0.0514523	-0.216006	0.498187
Q7Z7A1	Q7Z7A1	Centriolin	CNTRL	4	4	4	1.8	1.8	1.8	268.88	0	4.26	6	27018	24798	32950	24819	33536	35415	-1.05503	-1.09997	-0.916489	-1.08264	-0.924158	-1.14673
Q8N137	Q8N137	Centrobin	CNTROB	8	8	8	11.3	11.3	11.3	101.25	0	24.386	9	54017	56384	50575	47984	48261	46426	-0.651716	-0.626018	-0.666553	-0.698114	-0.712346	0.357123
Q9GZY4	Q9GZY4	Cytochrome c oxidase assembly factor 1 homolog	COA1	4	4	4	38.4	38.4	38.4	16.694	0	35.031	8	98761	84926	110190	124930	79481	132090	-0.300442	-0.389686	-0.212288	-0.139994	-0.422043	0.974314
Q9Y2R0	Q9Y2R0	Cytochrome c oxidase assembly factor 3 homolog, mitochondrial	COA3	5	5	5	47.2	47.2	47.2	11.731	0	18.704	21	248020	234490	268170	298470	247190	337930	0.235609	0.196326	0.306531	0.367982	0.238195	-0.471299
Q9NYJ1	Q9NYJ1	Cytochrome c oxidase assembly factor 4 homolog, mitochondrial	COA4	7	7	6	78.2	78.2	63.2	10.134	0	66.768	11	123410	142800	134240	151750	129160	156230	-0.170733	-0.0898436	-0.0971266	-0.0265605	-0.139514	-1.41596
Q86WW8	Q86WW8	Cytochrome c oxidase assembly factor 5	COA5	3	3	3	55.4	55.4	55.4	8.3755	0	9.5649	4	41372	39378	40111	39812	35939	39143	-0.806973	-0.833145	-0.801773	-0.80701	-0.883889	-0.678822
Q5JTJ3	Q5JTJ3	Cytochrome c oxidase assembly factor 6 homolog	COA6	5	5	5	38.4	38.4	38.4	14.116	0	97.077	13	238600	257910	255740	278440	283980	300830	0.213068	0.251254	0.278847	0.327465	0.318931	-1.14173
Q96BR5	Q96BR5	Cytochrome c oxidase assembly factor 7	COA7	15	15	15	75.3	75.3	75.3	25.709	0	142.43	40	523000	578160	572110	613300	555170	617460	0.669938	0.717024	0.748524	0.788042	0.709016	0.791294
Q13057	Q13057	Bifunctional coenzyme A synthase;Phosphopantetheine adenylyltransferase;Dephospho-CoA kinase	COASY	11	11	11	36.7	36.7	36.7	62.328	0	179.2	21	277500	260250	250720	220220	301440	251350	0.300992	0.256465	0.267282	0.190644	0.353651	-0.208704
Q53SF7	Q53SF7	Cordon-bleu protein-like 1	COBLL1	10	10	10	13.4	13.4	13.4	131.79	0	53.779	11	77388	75800	66920	68303	72059	75409	-0.442413	-0.455279	-0.503198	-0.492171	-0.479088	-0.211959
Q8WTW3	Q8WTW3	Conserved oligomeric Golgi complex subunit 1	COG1	24	24	24	26.1	26.1	26.1	108.98	0	101.71	29	215630	234230	221890	230460	243490	252790	0.154139	0.195686	0.196026	0.217154	0.22942	-0.166388
Q14746	Q14746	Conserved oligomeric Golgi complex subunit 2	COG2	17	17	17	33.7	33.7	33.7	83.207	0	105.79	23	220860	228900	244610	248310	268730	284140	0.168091	0.182404	0.252891	0.260666	0.286812	-1.33404
Q96JB2	Q96JB2	Conserved oligomeric Golgi complex subunit 3	COG3	28	28	28	46.9	46.9	46.9	94.095	0	218.28	36	416750	428490	420710	431980	477290	497700	0.537734	0.544168	0.569216	0.583622	0.621062	-0.145895
Q9H9E3	Q9H9E3	Conserved oligomeric Golgi complex subunit 4	COG4	26	26	26	39.4	39.4	39.4	89.082	0	132.34	37	424480	430260	401270	411620	464660	448970	0.548433	0.546546	0.54162	0.555462	0.605456	-0.433074
Q9UP83	Q9UP83	Conserved oligomeric Golgi complex subunit 5	COG5	17	17	17	27.7	27.7	27.7	92.742	0	68.651	21	92320	88654	86764	93397	98064	102050	-0.339704	-0.364898	-0.351712	-0.309663	-0.299786	-1.04603
Q9Y2V7	Q9Y2V7	Conserved oligomeric Golgi complex subunit 6	COG6	10	10	10	20.1	20.1	20.1	73.278	0	66.412	15	115690	117470	116610	119250	132760	135810	-0.208339	-0.202508	-0.179256	-0.167134	-0.123517	-1.65663
P83436	P83436	Conserved oligomeric Golgi complex subunit 7	COG7	20	20	20	37.1	37.1	37.1	86.343	0	146.88	30	329530	333440	334020	333420	378830	379830	0.401032	0.399455	0.434618	0.432569	0.486623	-0.828222
Q96MW5	Q96MW5	Conserved oligomeric Golgi complex subunit 8	COG8	12	12	12	30.7	30.7	30.7	68.423	0	68.652	14	152360	157530	141780	153600	161240	178270	-0.0480531	-0.0332	-0.065249	-0.0194924	-0.0104256	-0.333537
P38432	P38432	Coilin	COIL	17	17	17	38	38	38	62.608	0	303.77	36	619640	580000	641640	544360	591430	562780	0.768646	0.718857	0.815429	0.718491	0.745831	1.30986
P12107;Q15485	P12107	Collagen alpha-1(XI) chain	COL11A1	10	9	9	8.1	7.3	7.3	181.06	0	20.873	9	33729	37905	45004	53506	65019	71430	-0.925876	-0.855143	-0.734631	-0.634582	-0.53891	0.0375362
Q99715	Q99715	Collagen alpha-1(XII) chain	COL12A1	100	100	100	41.9	41.9	41.9	333.14	0	323.31	198	2314100	2477300	2602900	2775500	2402200	2730000	1.53571	1.55659	1.63229	1.66862	1.56141	-0.33959
Q07092	Q07092	Collagen alpha-1(XVI) chain	COL16A1	11	11	11	9.4	9.4	9.4	157.75	0	88.024	20	59765	49567	65075	74699	59671	79766	-0.592848	-0.700369	-0.519507	-0.439961	-0.588856	-0.15294
P02452;CON__Q862S4	P02452	Collagen alpha-1(I) chain	COL1A1	41	41	38	45.7	45.7	44.2	138.94	0	323.31	94	684890	499200	415990	433530	439220	489290	0.826931	0.632297	0.562635	0.585711	0.572693	-0.772855
Q8NFW1	Q8NFW1	Collagen alpha-1(XXII) chain	COL22A1	3	3	3	2	2	2	161.14	0	8.4433	3	12023	8974.7	21027	23629	23350	27038	-1.52639	-1.6864	-1.17851	-1.1113	-1.13482	-1.41219
P02458	P02458	Collagen alpha-1(II) chain;Collagen alpha-1(II) chain;Chondrocalcin	COL2A1	8	5	5	6.3	4.2	4.2	141.78	0	20.437	5	21208	20198	18712	22413	20620	27643	-1.19598	-1.21836	-1.24655	-1.14211	-1.20717	0.853761
P02461	P02461	Collagen alpha-1(III) chain	COL3A1	2	1	1	2.3	1.5	1.5	138.56	0.00082547	2.0314	1	3497	1995.1	1232.1	1633.3	1558.9	1596.4	-2.2453	-2.55403	-2.83346	-2.66971	-2.70978	1.1505
P02462;P29400	P02462	Collagen alpha-1(IV) chain;Arresten	COL4A1	10	10	10	8.6	8.6	8.6	160.61	0	130.38	24	138020	116030	144090	138980	111850	130030	-0.105598	-0.209625	-0.0558218	-0.0778316	-0.223245	-0.542735
P08572	P08572	Collagen alpha-2(IV) chain;Canstatin	COL4A2	26	26	26	24.6	24.6	24.6	167.55	0	323.31	42	462860	389410	569840	609950	465580	555560	0.598824	0.488987	0.746204	0.784848	0.606608	0.463046
Q9Y5P4	Q9Y5P4	Collagen type IV alpha-3-binding protein	COL4A3BP	16	16	16	28.5	28.5	28.5	70.834	0	99.242	18	166230	161380	147880	129980	155180	135610	0.00266761	-0.0192678	-0.040677	-0.116881	-0.032717	-0.165847
P20908	P20908	Collagen alpha-1(V) chain	COL5A1	7	6	6	5.7	5.3	5.3	183.56	0	16.784	7	45343	40581	53410	60262	59287	62992	-0.753618	-0.815782	-0.634738	-0.565226	-0.592613	-1.19478
P05997	P05997	Collagen alpha-2(V) chain	COL5A2	7	7	7	5.3	5.3	5.3	144.91	0	27.328	8	51533	39743	32795	35828	56979	49642	-0.679122	-0.827822	-0.91924	-0.868509	-0.615718	0.392013
P25940	P25940	Collagen alpha-3(V) chain	COL5A3	2	2	2	1.7	1.7	1.7	172.12	0	3.2266	2	4735.4	6082	6138	5746.1	5811.5	6643	-2.06881	-1.91089	-1.89676	-1.93601	-1.94409	-0.58139
P12109	P12109	Collagen alpha-1(VI) chain	COL6A1	23	23	23	31.3	31.3	31.3	108.53	0	230.97	40	321820	274290	340740	359720	412980	408200	0.38725	0.286782	0.446237	0.476852	0.536847	0.958891
P12110	P12110	Collagen alpha-2(VI) chain	COL6A2	10	10	10	12.7	12.7	12.7	108.58	0	40.264	13	151700	138120	156730	173520	170680	199030	-0.0505806	-0.10907	-0.00677191	0.051632	0.0226814	0.0102165
Q8NBJ5	Q8NBJ5	Procollagen galactosyltransferase 1	COLGALT1	31	31	31	40.7	40.7	40.7	71.635	0	323.31	110	1621400	1499700	1492900	1676200	1615600	1902000	1.32862	1.267	1.30802	1.37448	1.33059	-0.409463
Q8N668	Q8N668	COMM domain-containing protein 1	COMMD1	7	7	7	51.1	51.1	51.1	21.178	0	96.741	16	234860	269310	217550	211370	260970	225640	0.20387	0.27621	0.184504	0.16672	0.269762	-0.355007
Q9Y6G5	Q9Y6G5	COMM domain-containing protein 10	COMMD10	11	11	11	54.5	54.5	54.5	22.966	0	84.417	21	202890	215450	197300	184850	224580	192380	0.118686	0.147464	0.12751	0.088524	0.182378	-3.1753
Q86X83	Q86X83	COMM domain-containing protein 2	COMMD2	4	4	4	37.2	37.2	37.2	22.745	0	63.017	8	124730	125740	101970	86657	105820	99107	-0.164539	-0.163253	-0.257512	-0.353351	-0.255492	-0.959983
Q9UBI1	Q9UBI1	COMM domain-containing protein 3	COMMD3	10	10	10	62.1	62.1	62.1	22.151	0	94.232	23	492600	503310	433490	439270	530970	484470	0.635076	0.637028	0.586672	0.593383	0.683081	-2.83008
Q9H0A8	Q9H0A8	COMM domain-containing protein 4	COMMD4	9	9	9	63.8	63.8	63.8	21.764	0	90.894	15	468840	489300	411510	357820	474840	382870	0.606296	0.620739	0.556319	0.473764	0.618068	-1.43174
Q9GZQ3	Q9GZQ3	COMM domain-containing protein 5	COMMD5	5	5	4	27.7	27.7	18.8	24.67	0	11.035	7	75350	78433	68659	64119	78002	71591	-0.457949	-0.435577	-0.488233	-0.529041	-0.432974	0.424146
Q7Z4G1	Q7Z4G1	COMM domain-containing protein 6	COMMD6	5	5	5	68.2	68.2	68.2	9.638	0	27.717	8	123150	120370	117430	110580	119900	120610	-0.171961	-0.188436	-0.175167	-0.211162	-0.182804	0.271322
Q86VX2	Q86VX2	COMM domain-containing protein 7	COMMD7	4	4	4	20.5	20.5	20.5	22.54	0	30.12	5	32781	32429	29928	28118	28452	28476	-0.942473	-0.945171	-0.972603	-1.00985	-1.01982	-0.557488
Q9NX08	Q9NX08	COMM domain-containing protein 8	COMMD8	9	9	9	57.4	57.4	57.4	21.09	0	96.017	12	335750	366850	305970	281980	331980	311410	0.411918	0.454552	0.383452	0.334833	0.409806	-0.796812
Q9P000	Q9P000	COMM domain-containing protein 9	COMMD9	12	12	12	82.8	82.8	82.8	21.819	0	251.61	22	421730	439390	398100	368360	449340	407360	0.544649	0.558661	0.536993	0.490696	0.585948	0.0623864
P21964	P21964	Catechol O-methyltransferase	COMT	21	21	21	76.4	76.4	76.4	30.037	0	323.31	71	1368300	1161500	1379100	1595800	1030200	1704300	1.22982	1.11954	1.26177	1.34581	1.06876	-0.938612
Q86VU5	Q86VU5	Catechol O-methyltransferase domain-containing protein 1	COMTD1	6	6	6	33.6	33.6	33.6	28.808	0	61.726	8	98795	90098	96206	104280	86742	122390	-0.300242	-0.355575	-0.291454	-0.245376	-0.371174	-0.286657
P53621	P53621	Coatomer subunit alpha;Xenin;Proxenin	COPA	68	68	68	61.4	61.4	61.4	138.34	0	323.31	172	2194000	2232100	1995000	1943200	2269700	2353400	1.50469	1.49645	1.47714	1.46069	1.5284	0.232803
P53618	P53618	Coatomer subunit beta	COPB1	49	49	49	56.3	56.3	56.3	107.14	0	323.31	153	2400100	2473300	2205000	2056800	2601500	2419100	1.55696	1.55566	1.53552	1.49383	1.60779	-0.0870427
P35606	P35606	Coatomer subunit beta	COPB2	50	50	50	73.8	73.8	73.8	102.49	0	323.31	152	2457000	2534700	2251400	2080300	2767000	2470700	1.5706	1.56981	1.54767	1.50045	1.64368	-0.604516
O14579	O14579	Coatomer subunit epsilon	COPE	21	21	21	82.1	82.1	82.1	34.482	0	323.31	58	664860	706770	627090	594220	786620	754550	0.809652	0.832916	0.802049	0.769608	0.911788	-0.781073
Q9Y678	Q9Y678	Coatomer subunit gamma-1	COPG1	52	52	47	71.6	71.6	66	97.717	0	323.31	153	2443100	2585200	2270900	2078700	2685200	2485100	1.56729	1.58119	1.5527	1.5	1.62622	-0.0102273
Q9UBF2	Q9UBF2	Coatomer subunit gamma-2	COPG2	30	25	24	41.9	36.2	35.4	97.621	0	266.88	39	738870	725090	694220	650600	856410	797800	0.871095	0.847681	0.861373	0.822479	0.961252	0.493697
Q9NQ92	Q9NQ92	Coordinator of PRMT5 and differentiation stimulator	COPRS	6	6	6	36.4	36.4	36.4	20.066	0	116.02	11	28018	37835	25603	21678	31942	21220	-1.03387	-0.856209	-1.06365	-1.16156	-0.952495	-1.31555
P61201	P61201	COP9 signalosome complex subunit 2	COPS2	22	22	22	53.7	53.7	53.7	51.596	0	229.47	50	647900	680140	608130	553270	658480	578950	0.794609	0.810756	0.78414	0.727961	0.808321	-0.147376
Q9UNS2	Q9UNS2	COP9 signalosome complex subunit 3	COPS3	15	15	15	50.4	50.4	50.4	47.873	0	290.28	42	732900	810970	660760	619190	775900	663890	0.866373	0.912267	0.832557	0.793617	0.903804	-1.07455
Q9BT78	Q9BT78	COP9 signalosome complex subunit 4	COPS4	25	25	25	74.6	74.6	74.6	46.268	0	289.32	71	1096300	1134000	994720	901780	1092000	948910	1.1008	1.10572	1.07118	1.0129	1.10266	0.736929
Q92905	Q92905	COP9 signalosome complex subunit 5	COPS5	20	20	20	71.3	71.3	71.3	37.578	0	205.44	44	704610	720540	707400	639540	721670	674840	0.843456	0.844049	0.872344	0.812478	0.861642	-1.4078
Q7L5N1	Q7L5N1	COP9 signalosome complex subunit 6	COPS6	11	11	11	45.3	45.3	45.3	36.163	0	172.6	25	515590	539180	464340	400010	509830	412390	0.66163	0.67675	0.626775	0.538774	0.65944	0.207222
Q9UBW8	Q9UBW8	COP9 signalosome complex subunit 7a	COPS7A	8	8	8	45.5	45.5	45.5	30.276	0	48.719	12	165700	165810	148980	134130	173240	139430	0.000808902	-0.00364211	-0.0363536	-0.0985501	0.0313446	-2.46676
Q9H9Q2	Q9H9Q2	COP9 signalosome complex subunit 7b	COPS7B	8	8	8	42.4	42.4	42.4	29.622	0	158.19	18	195540	220240	172720	168520	204000	174210	0.0972053	0.160151	0.0498967	0.0345779	0.126451	0.0815289
Q99627	Q99627	COP9 signalosome complex subunit 8	COPS8	8	8	8	69.4	69.4	69.4	23.225	0	323.31	27	343900	357860	359660	322060	373000	363610	0.425881	0.440236	0.47776	0.41235	0.477599	0.335143
P61923	P61923	Coatomer subunit zeta-1	COPZ1	6	6	6	35	35	35	20.198	0	139.1	20	482440	475140	441730	411260	515300	496850	0.622943	0.603795	0.597657	0.554952	0.66565	-2.14855
Q9H8M1;Q96MF6	Q9H8M1	Coenzyme Q-binding protein COQ10 homolog B, mitochondrial	COQ10B	3	3	3	12.6	12.6	12.6	27.07	0	4.8767	3	6542.2	6590	7608.8	8195.2	7010.1	9986.4	-1.88066	-1.86461	-1.77146	-1.72893	-1.83498	-0.471992
Q9NZJ6	Q9NZJ6	Ubiquinone biosynthesis O-methyltransferase, mitochondrial	COQ3	5	5	5	19.8	19.8	19.8	41.054	0	32.763	9	80258	85009	75330	86389	96730	110050	-0.421213	-0.389122	-0.434144	-0.355158	-0.307756	-0.0822669
Q9Y3A0	Q9Y3A0	Ubiquinone biosynthesis protein COQ4 homolog, mitochondrial	COQ4	2	2	2	10.6	10.6	10.6	29.657	0	7.6583	2	2997	2945.5	3351.2	3635.5	3428.6	3566.4	-2.33512	-2.32924	-2.24978	-2.20301	-2.25115	0.861316
Q5HYK3	Q5HYK3	2-methoxy-6-polyprenyl-1,4-benzoquinol methylase, mitochondrial	COQ5	15	15	15	52.3	52.3	52.3	37.14	0	120.46	25	272570	289700	243610	255770	309010	319400	0.290556	0.31832	0.250501	0.277931	0.368083	-0.762628
Q9Y2Z9	Q9Y2Z9	Ubiquinone biosynthesis monooxygenase COQ6, mitochondrial	COQ6	7	7	7	18.2	18.2	18.2	50.869	0	56.582	15	164610	169350	172840	182070	196670	228090	-0.00303319	0.00854631	0.0503023	0.0796862	0.105157	0.458168
Q99807	Q99807	5-demethoxyubiquinone hydroxylase, mitochondrial	COQ7	7	7	7	36.9	36.9	36.9	24.277	0	47.834	8	126870	129910	129790	141400	161570	173900	-0.154636	-0.144429	-0.116791	-0.0677631	-0.00923628	-0.393714
O75208	O75208	Ubiquinone biosynthesis protein COQ9, mitochondrial	COQ9	10	10	10	50	50	50	35.509	0	141.03	39	265750	266320	273500	289770	310670	344920	0.275805	0.269768	0.318012	0.350728	0.371201	1.35951
P31146	P31146	Coronin-1A	CORO1A	6	5	5	13	11.5	11.5	51.026	0	13.742	6	41775	41442	44049	34903	47423	41924	-0.80133	-0.803668	-0.747143	-0.883765	-0.722539	0.432305
Q9BR76	Q9BR76	Coronin-1B	CORO1B	16	16	15	42.5	42.5	41.1	54.234	0	131.79	41	400520	398480	363080	347760	429590	389450	0.514609	0.502272	0.483281	0.45713	0.559793	0.748757
Q9ULV4;Q6QEF8	Q9ULV4	Coronin-1C	CORO1C	24	24	23	53.2	53.2	51.7	53.248	0	311.92	93	1131000	1306200	1052500	1180000	955650	1239400	1.11894	1.18729	1.10411	1.16974	1.02505	-0.927697
Q92828	Q92828	Coronin-2A	CORO2A	7	6	6	14.5	13.1	13.1	59.763	0	16.433	8	100030	106340	98698	105380	113200	110410	-0.29301	-0.259943	-0.276537	-0.239255	-0.216263	-1.40063
Q9UQ03	Q9UQ03	Coronin-2B	CORO2B	3	3	3	6.9	6.9	6.9	54.953	0	5.5403	4	47293	48852	55336	59000	61808	58973	-0.729106	-0.708753	-0.614074	-0.577571	-0.568381	-1.13727
P57737	P57737	Coronin-7	CORO7	28	28	28	47.4	47.4	47.4	100.6	0	323.31	42	440070	444240	423370	386700	450710	416110	0.56943	0.564996	0.572893	0.519037	0.587719	-1.01749
Q14019	Q14019	Coactosin-like protein	COTL1	12	12	12	74.6	74.6	74.6	15.945	0	130.18	57	857010	854230	757300	606320	772300	574600	0.957445	0.942253	0.912105	0.781366	0.901097	-0.65449
Q12887	Q12887	Protoheme IX farnesyltransferase, mitochondrial	COX10	2	2	2	6.3	6.3	6.3	48.91	0.00163	1.6715	2	12567	12374	11426	12962	11616	15815	-1.50063	-1.50108	-1.53429	-1.46152	-1.5411	-3.15998
Q9Y6N1	Q9Y6N1	Cytochrome c oxidase assembly protein COX11, mitochondrial	COX11	5	5	5	18.8	18.8	18.8	31.43	0	8.8952	7	93167	81230	99745	103750	91175	111140	-0.334387	-0.415359	-0.270381	-0.248347	-0.342171	-0.434486
Q96I36	Q96I36	Cytochrome c oxidase assembly protein COX14	COX14	1	1	1	14	14	14	6.5996	0.0025466	1.4856	1	35145	32453	38763	43757	32856	44797	-0.901935	-0.944744	-0.821713	-0.751901	-0.936078	0.754304
Q7KZN9	Q7KZN9	Cytochrome c oxidase assembly protein COX15 homolog	COX15	7	7	7	22.2	22.2	22.2	46.03	0	53.719	11	149550	152660	142450	161160	126550	185740	-0.0588905	-0.0513187	-0.0624989	0.00853092	-0.151393	0.216163
Q9P0S2	Q9P0S2	Cytochrome c oxidase assembly protein COX16 homolog, mitochondrial	COX16	5	5	5	41.5	41.5	41.5	12.293	0	18.903	9	176240	173440	213140	226510	205440	195880	0.0367085	0.0223161	0.172558	0.20707	0.130543	0.42292
Q14061	Q14061	Cytochrome c oxidase copper chaperone	COX17	3	3	3	57.1	57.1	57.1	6.9151	0	14.667	15	153070	162170	171180	165550	183730	156890	-0.045347	-0.0164499	0.0446726	0.0242071	0.0655541	0.0523877
Q49B96	Q49B96	Cytochrome c oxidase assembly protein COX19	COX19	6	6	6	60	60	60	10.394	0	27.597	6	96549	102300	102760	102460	103690	107410	-0.313629	-0.282291	-0.25301	-0.255645	-0.267325	-0.00730608
Q5RI15	Q5RI15	Cytochrome c oxidase protein 20 homolog	COX20	6	6	6	34.7	34.7	34.7	13.291	0	45.14	21	130880	130570	134520	146750	120540	160690	-0.136521	-0.141504	-0.0959111	-0.0461023	-0.179706	-0.906431
P13073	P13073	Cytochrome c oxidase subunit 4 isoform 1, mitochondrial	COX4I1	8	8	8	40.2	40.2	40.2	19.576	0	76.297	102	893650	814050	1004600	1106500	774270	1133700	0.981816	0.914454	1.07694	1.13223	0.90258	-1.45259
P20674	P20674	Cytochrome c oxidase subunit 5A, mitochondrial	COX5A	8	8	8	58	58	58	16.762	0	132.96	64	1253100	1179400	1440700	1697800	1347100	1759800	1.17862	1.12837	1.28726	1.38194	1.22483	-0.656035
P10606	P10606	Cytochrome c oxidase subunit 5B, mitochondrial	COX5B	9	9	9	74.4	74.4	74.4	13.696	0	125.2	71	918370	820290	989970	1050900	923460	1144900	0.997701	0.91886	1.06839	1.10216	1.00511	-1.45489
P12074	P12074	Cytochrome c oxidase subunit 6A1, mitochondrial	COX6A1	1	1	1	26.6	26.6	26.6	12.155	0	59.837	28	139160	133700	163470	187690	152910	215780	-0.100809	-0.127836	0.0177893	0.0974174	-0.0412925	-1.11421
P14854	P14854	Cytochrome c oxidase subunit 6B1	COX6B1	10	10	10	83.7	83.7	83.7	10.192	0	177.47	71	654590	580610	721260	810930	670930	920690	0.800589	0.719464	0.883662	0.950964	0.81922	-2.53044
P09669	P09669	Cytochrome c oxidase subunit 6C	COX6C	8	8	8	44	44	44	8.7813	0	24.363	35	430590	364850	493500	497110	369250	530370	0.556753	0.451398	0.662303	0.665531	0.471719	-0.322536
P14406	P14406	Cytochrome c oxidase subunit 7A2, mitochondrial	COX7A2	2	2	2	27.7	27.7	27.7	9.3959	0	30.066	9	636020	603570	662910	762430	766990	859080	0.783835	0.741841	0.834452	0.914994	0.897083	-0.317784
O14548	O14548	Cytochrome c oxidase subunit 7A-related protein, mitochondrial	COX7A2L	7	7	7	70.2	70.2	70.2	12.615	0	85.725	18	372610	363940	413510	452540	341300	447210	0.472559	0.449957	0.559147	0.610742	0.425917	0.0185053
P15954	P15954	Cytochrome c oxidase subunit 7C, mitochondrial	COX7C	2	2	2	28.6	28.6	28.6	7.2454	0	5.1853	10	76493	64425	88221	88135	68464	98095	-0.449185	-0.549096	-0.341997	-0.343487	-0.508867	-2.24024
P10176	P10176	Cytochrome c oxidase subunit 8A, mitochondrial	COX8A	1	1	1	13	13	13	7.579	0.00094018	1.9187	14	50904	42637	59338	57522	44799	50145	-0.686271	-0.787266	-0.573342	-0.592368	-0.755661	-0.680891
Q9UI42	Q9UI42	Carboxypeptidase A4	CPA4	18	18	18	62.2	62.2	62.2	47.351	0	323.31	85	1050900	1159200	1238100	1361500	999580	1375900	1.07618	1.1184	1.19885	1.25319	1.0512	0.717908
O75976	O75976	Carboxypeptidase D	CPD	38	38	38	36.6	36.6	36.6	152.93	0	323.31	63	721470	661650	666530	731410	709700	846000	0.857222	0.794852	0.837629	0.890767	0.85191	-0.0282085
P16870	P16870	Carboxypeptidase E	CPE	7	7	7	20.4	20.4	20.4	53.15	0	33.576	10	21932	21242	18326	18524	26846	26001	-1.17644	-1.18928	-1.25871	-1.25327	-1.05363	-0.33202
Q17RY0	Q17RY0	Cytoplasmic polyadenylation element-binding protein 4	CPEB4	4	4	4	7.5	7.5	7.5	80.151	0	32.63	6	64012	66065	65048	61475	67536	61857	-0.552883	-0.534592	-0.519749	-0.553603	-0.516809	-0.711307
P14384	P14384	Carboxypeptidase M	CPM	2	2	2	4.1	4.1	4.1	50.513	0.00023878	2.4946	2	31047	28440	32063	33924	35715	44886	-0.974111	-1.0209	-0.932407	-0.90036	-0.887527	0.059643
Q99829	Q99829	Copine-1	CPNE1	18	18	18	34.8	34.8	34.8	59.058	0	126.44	28	392340	400870	372990	374690	411470	388920	0.502596	0.505723	0.498988	0.500635	0.534716	-0.637597
Q96FN4	Q96FN4	Copine-2	CPNE2	9	8	8	23.5	21.9	21.9	61.189	0	63.626	11	99296	87252	95728	102930	107860	117530	-0.297297	-0.374095	-0.29436	-0.252976	-0.244382	1.8137
O75131;O95741;Q9UBL6	O75131	Copine-3	CPNE3	26	26	25	50.8	50.8	50.8	60.13	0	323.31	93	1658400	1707700	1914100	2366300	1809000	2322200	1.34176	1.34194	1.45299	1.57559	1.39638	0.0992924
Q96A23	Q96A23	Copine-4	CPNE4	5	4	4	10.6	9	9	62.394	0	14.903	4	38799	37966	56976	60665	49823	63215	-0.844353	-0.854215	-0.597037	-0.561339	-0.693811	0.304107
Q86YQ8;Q9HCH3;Q8IYJ1	Q86YQ8;Q9HCH3	Copine-8;Copine-5	CPNE8;CPNE5	9	8	8	20.9	19.3	19.3	63.107	0	82.77	13	51904	51103	53405	60780	53452	60461	-0.674946	-0.682761	-0.634793	-0.560234	-0.6529	1.2202
P36551	P36551	Oxygen-dependent coproporphyrinogen-III oxidase, mitochondrial	CPOX	29	29	29	62.3	62.3	62.3	50.151	0	290.4	77	927460	898660	1049300	1124000	1013300	1209600	1.00344	0.971509	1.10234	1.14138	1.05914	0.160386
Q9BRF8	Q9BRF8	Serine/threonine-protein phosphatase CPPED1	CPPED1	7	7	7	26.1	26.1	26.1	35.548	0	73.575	12	100290	95707	88534	76016	87962	66579	-0.291498	-0.320729	-0.339931	-0.429767	-0.363047	-1.33689
Q9Y646	Q9Y646	Carboxypeptidase Q	CPQ	4	4	4	11.9	11.9	11.9	51.887	0	14.373	5	21933	17455	16640	19874	24370	24296	-1.17642	-1.30257	-1.31501	-1.21224	-1.10994	-1.28521
P31327	P31327	Carbamoyl-phosphate synthase [ammonia], mitochondrial	CPS1	45	42	42	35.2	33.7	33.7	164.94	0	278.51	59	580620	513010	701990	769080	769220	889940	0.730781	0.648042	0.867865	0.920059	0.898773	-1.65305
Q10570	Q10570	Cleavage and polyadenylation specificity factor subunit 1	CPSF1	55	55	55	46.2	46.2	46.2	160.88	0	323.31	139	1351200	1417500	1319000	1429600	1453500	1614000	1.2225	1.23447	1.23577	1.28166	1.26906	-0.966536
Q9P2I0	Q9P2I0	Cleavage and polyadenylation specificity factor subunit 2	CPSF2	41	41	41	66.4	66.4	66.4	88.486	0	323.31	112	1389400	1451500	1353000	1423000	1473800	1621700	1.23873	1.24815	1.25062	1.27896	1.27713	1.34883
Q9UKF6	Q9UKF6	Cleavage and polyadenylation specificity factor subunit 3	CPSF3	29	29	29	53.1	53.1	53.1	77.485	0	323.31	81	1199700	1304800	1185000	1264100	1363600	1427700	1.15327	1.18667	1.17328	1.2099	1.23191	-1.98227
Q5TA45	Q5TA45	Integrator complex subunit 11	CPSF3L	17	17	17	40.3	40.3	40.3	67.662	0	83.512	25	291460	327960	270450	289600	301200	331060	0.329565	0.389894	0.311469	0.350385	0.353188	0.962665
O95639;A6NMK7	O95639	Cleavage and polyadenylation specificity factor subunit 4	CPSF4	18	18	18	70.3	70.3	70.3	30.255	0	99.849	44	500700	567570	509220	578010	604580	658240	0.64457	0.706358	0.680595	0.753476	0.758627	0.598141
Q16630	Q16630	Cleavage and polyadenylation specificity factor subunit 6	CPSF6	17	17	17	31.4	31.4	31.4	59.209	0	323.31	83	852900	930590	800120	836400	878500	913580	0.954646	0.991654	0.944189	0.969002	0.97607	0.498086
Q8N684	Q8N684	Cleavage and polyadenylation specificity factor subunit 7	CPSF7	19	19	19	41.6	41.6	41.6	52.049	0	230.88	85	772620	790660	745010	780840	796180	860870	0.897097	0.897632	0.902561	0.92891	0.918818	-0.20619
P23786	P23786	Carnitine O-palmitoyltransferase 2, mitochondrial	CPT2	22	22	22	45	45	45	73.776	0	100.81	33	432270	373570	442660	457160	549450	593370	0.559019	0.465026	0.598884	0.616666	0.702989	-0.953398
Q5TA50	Q5TA50	Ceramide-1-phosphate transfer protein	CPTP	1	1	1	6.1	6.1	6.1	24.365	0	6.1937	1	10666	10619	10134	10580	12000	10687	-1.59611	-1.58933	-1.60429	-1.57996	-1.52218	0.320183
P29373;P29762	P29373	Cellular retinoic acid-binding protein 2	CRABP2	7	7	7	60.9	60.9	60.9	15.693	0	54.407	11	162600	188990	170570	139660	178990	135910	-0.0101855	0.0718577	0.0425903	-0.0749854	0.0503449	-0.343711
Q9BSW2	Q9BSW2	EF-hand calcium-binding domain-containing protein 4B	CRACR2A	9	9	9	29.9	29.9	29.9	45.591	0	65.877	17	233880	242870	224100	242280	191940	226650	0.201436	0.216585	0.201807	0.246327	0.0909919	-0.134867
P78560	P78560	Death domain-containing protein CRADD	CRADD	3	3	3	22.6	22.6	22.6	22.745	0	23.805	4	22811	26032	22013	21983	24906	23998	-1.15357	-1.07195	-1.15178	-1.15341	-1.09728	-0.88607
Q96RY5	Q96RY5	Protein cramped-like	CRAMP1L	6	6	6	7.3	7.3	7.3	134.72	0	16.73	6	10004	11053	9176.2	10307	10278	11056	-1.63341	-1.56622	-1.6622	-1.59521	-1.61231	-0.297786
P43155	P43155	Carnitine O-acetyltransferase	CRAT	10	10	10	16.9	16.9	16.9	70.857	0	58.839	14	134290	110330	176560	178830	184010	208200	-0.121547	-0.23869	0.0627233	0.0692128	0.0664395	-0.7121
Q96SW2	Q96SW2	Protein cereblon	CRBN	4	4	4	17.6	17.6	17.6	50.545	0	42.88	4	35431	35586	28864	28164	34190	30014	-0.897217	-0.891569	-0.993719	-1.00889	-0.912919	-0.597161
O75575	O75575	DNA-directed RNA polymerase III subunit RPC9	CRCP	6	6	6	46.6	46.6	46.6	16.871	0	43.071	8	38554	50100	34315	32725	36053	34183	-0.848041	-0.694198	-0.892811	-0.921347	-0.882046	-0.187162
P16220	P16220	Cyclic AMP-responsive element-binding protein 1	CREB1	6	6	4	26.1	26.1	21.4	36.688	0	110.09	20	320630	320250	314820	341280	337370	390510	0.385094	0.376168	0.400085	0.44616	0.419178	1.64032
Q02930	Q02930	Cyclic AMP-responsive element-binding protein 5	CREB5	10	10	10	26	26	26	56.918	0	119.86	14	76334	101050	88645	97855	77641	99417	-0.450396	-0.289384	-0.339201	-0.282467	-0.435672	-0.619667
Q92793	Q92793	CREB-binding protein	CREBBP	43	26	25	20.7	15.1	15.1	265.35	0	243.57	41	269030	272540	252010	254360	264710	284650	0.282946	0.283089	0.270276	0.274707	0.278042	0.839181
Q9NS37	Q9NS37	CREB/ATF bZIP transcription factor	CREBZF	1	1	1	3.1	3.1	3.1	37.134	0	4.3163	1	7680.2	7897.4	7383	8124.4	8188.1	7135.4	-1.7873	-1.76018	-1.78904	-1.73399	-1.74459	0.473869
O75629	O75629	Protein CREG1	CREG1	3	3	3	15.5	15.5	15.5	24.074	0	9.3374	6	73761	65252	67879	71554	66373	75601	-0.470357	-0.541736	-0.494898	-0.46505	-0.526917	-0.304543
Q96HD1	Q96HD1	Cysteine-rich with EGF-like domain protein 1	CRELD1	10	10	10	37.4	37.4	37.4	45.439	0	49.751	20	115750	88174	116570	128280	95394	146610	-0.208037	-0.36803	-0.179455	-0.12456	-0.315849	-0.314045
Q6UXH1	Q6UXH1	Cysteine-rich with EGF-like domain protein 2	CRELD2	12	12	12	36.5	36.5	36.5	38.191	0	127.66	25	378960	363240	424380	460750	467020	525530	0.482397	0.448846	0.574283	0.621229	0.608404	-0.413299
Q9NZV1	Q9NZV1	Cysteine-rich motor neuron 1 protein;Processed cysteine-rich motor neuron 1 protein	CRIM1	10	10	10	16.5	16.5	16.5	113.74	0	23.59	14	41216	49852	37850	46643	31980	46572	-0.809173	-0.697061	-0.835617	-0.714647	-0.951803	1.30586
P52943	P52943	Cysteine-rich protein 2	CRIP2	2	2	2	16.8	16.8	16.8	22.492	0	57.282	5	56651	58656	62017	61769	75384	65994	-0.623999	-0.603225	-0.547583	-0.55082	-0.452839	-1.82854
P46108	P46108	Adapter molecule crk	CRK	15	15	15	65.1	65.1	65.1	33.83	0	180.45	35	528990	547430	460150	410790	534480	448230	0.676567	0.685511	0.621487	0.554285	0.686915	-0.884041
P46109	P46109	Crk-like protein	CRKL	16	16	16	59.7	59.7	59.7	33.777	0	189.87	59	799140	865110	695310	659940	826470	724760	0.916745	0.949555	0.862288	0.830793	0.940544	-1.81239
Q8IUI8	Q8IUI8	Cytokine receptor-like factor 3	CRLF3	10	10	10	27.1	27.1	27.1	49.765	0	114.78	16	194320	193310	167190	152070	178220	156050	0.0935617	0.0848982	0.0309151	-0.0253314	0.0478362	-0.497197
Q14194;Q14117	Q14194	Dihydropyrimidinase-related protein 1	CRMP1	17	13	13	39.9	32.2	32.2	62.183	0	166.34	21	171410	167430	176430	169810	202750	181560	0.020532	0.00196771	0.0622937	0.0390257	0.122874	0.632718
Q9BZJ0	Q9BZJ0	Crooked neck-like protein 1	CRNKL1	33	33	33	38.2	38.2	38.2	100.45	0	247.78	58	807310	857570	760900	813280	787230	943160	0.922666	0.944504	0.914872	0.952652	0.912239	-0.81748
Q5TZA2;Q8IVE0;Q86T23	Q5TZA2	Rootletin	CROCC	29	29	29	16.5	16.5	16.5	228.52	0	79.034	36	279270	300020	243690	238060	284220	248280	0.304693	0.338517	0.250693	0.236078	0.319423	-0.557585
Q9UKG9	Q9UKG9	Peroxisomal carnitine O-octanoyltransferase	CROT	5	5	5	9.2	9.2	9.2	70.178	0	23.378	5	13682	12685	12911	15209	13130	16410	-1.45114	-1.48675	-1.46301	-1.36828	-1.46981	0.262851
O75718	O75718	Cartilage-associated protein	CRTAP	22	22	22	53.4	53.4	53.4	46.561	0	238.13	70	1062200	1018400	1198900	1306600	1371600	1489800	1.0824	1.04368	1.18009	1.22918	1.23531	-0.347616
Q6UUV9	Q6UUV9	CREB-regulated transcription coactivator 1	CRTC1	3	3	3	7.4	7.4	7.4	67.299	0	41.218	3	56272	61572	51566	45590	67849	51589	-0.627907	-0.57523	-0.655234	-0.727966	-0.514118	-2.03591
Q53ET0	Q53ET0	CREB-regulated transcription coactivator 2	CRTC2	8	8	8	16.6	16.6	16.6	73.301	0	55.942	10	42839	38931	38850	42708	42380	41767	-0.786689	-0.839733	-0.820405	-0.766054	-0.787962	1.12993
Q16526	Q16526	Cryptochrome-1	CRY1	5	5	4	9.6	9.6	8	66.394	0	4.9267	5	16989	18419	15067	15382	16721	16325	-1.32511	-1.27156	-1.37293	-1.36168	-1.32913	-1.8937
Q49AN0	Q49AN0	Cryptochrome-2	CRY2	2	1	1	4.7	3.2	3.2	66.946	0	35.529	1	9115.8	9565.2	6306	7275.6	8878.4	9086.7	-1.68754	-1.64963	-1.88101	-1.79836	-1.69749	0.87695
P02511	P02511	Alpha-crystallin B chain	CRYAB	8	8	8	56.6	56.6	56.6	20.159	0	38.766	13	42925	50641	51970	52209	72026	71669	-0.785521	-0.688001	-0.650682	-0.648894	-0.479354	-1.98626
Q68DQ2	Q68DQ2	Very large A-kinase anchor protein	CRYBG3	42	42	42	19.9	19.9	19.9	330.63	0	168.51	49	363230	384760	342530	332880	353540	342880	0.457716	0.482055	0.449293	0.431624	0.44642	0.359464
Q08257	Q08257	Quinone oxidoreductase	CRYZ	22	22	22	81.2	81.2	81.2	35.206	0	323.31	72	807730	758170	960490	1019200	940120	1054100	0.922969	0.873422	1.05075	1.08429	1.01552	0.398706
O95825	O95825	Quinone oxidoreductase-like protein 1	CRYZL1	9	9	9	36.7	36.7	36.7	38.696	0	144.5	18	169650	182480	163310	137110	181400	159490	0.0145233	0.0516322	0.0172178	-0.0857333	0.0581272	0.741066
O75390	O75390	Citrate synthase, mitochondrial	CS	25	25	25	51.7	51.7	51.7	51.712	0	323.31	229	2365100	2257900	2702800	2883500	2575300	3033400	1.5484	1.50308	1.65426	1.69088	1.6019	0.290211
Q9Y534	Q9Y534	Cold shock domain-containing protein C2	CSDC2	4	4	4	35.9	35.9	35.9	16.786	0	8.59	5	58604	54908	45231	40182	45359	37719	-0.604268	-0.641324	-0.731696	-0.801614	-0.748433	1.31885
O75534	O75534	Cold shock domain-containing protein E1	CSDE1	49	49	49	58.3	58.3	58.3	88.884	0	323.31	176	2197100	2347800	1895100	1731100	2063600	1786600	1.50551	1.52561	1.44717	1.39327	1.473	-0.268392
P55060	P55060	Exportin-2	CSE1L	57	57	57	62.9	62.9	62.9	110.42	0	323.31	246	5006300	5181100	4531300	4119200	4708300	4296000	1.98495	1.98232	1.95568	1.89891	1.95299	0.0444137
Q8N6G5;Q8TDX6	Q8N6G5	Chondroitin sulfate N-acetylgalactosaminyltransferase 2	CSGALNACT2	8	8	8	15.5	15.5	15.5	62.572	0	37.073	9	54702	52602	53950	54144	54843	59630	-0.64438	-0.66608	-0.62887	-0.627668	-0.637951	0.394665
P41240;P42679	P41240	Tyrosine-protein kinase CSK	CSK	24	24	24	65.3	65.3	65.3	50.704	0	199.25	39	725440	745460	646340	571740	693430	584530	0.860416	0.863667	0.819686	0.747114	0.838414	-1.15055
P48729;Q8N752	P48729	Casein kinase I isoform alpha	CSNK1A1	12	12	12	39.5	39.5	39.5	38.914	0	67.449	26	313470	364630	273820	289340	275770	302350	0.371946	0.45105	0.318693	0.349862	0.301861	0.356261
P48730	P48730	Casein kinase I isoform delta	CSNK1D	6	2	2	17.8	6.7	6.7	47.33	0	26.817	6	40401	43431	39444	38957	43252	45952	-0.820799	-0.77662	-0.811554	-0.819673	-0.77611	0.412632
P49674	P49674	Casein kinase I isoform epsilon	CSNK1E	9	9	5	27.4	27.4	16.3	47.315	0	39.891	14	200130	217490	171740	188220	199240	213800	0.110713	0.152901	0.0465774	0.0990622	0.112712	-1.19126
Q9HCP0	Q9HCP0	Casein kinase I isoform gamma-1	CSNK1G1	7	2	2	14.7	3.3	3.3	48.511	0	9.4432	2	22929	20655	24834	32866	25210	31121	-1.15056	-1.20545	-1.08144	-0.918839	-1.09022	-0.828995
P78368	P78368	Casein kinase I isoform gamma-2	CSNK1G2	7	2	2	20.5	9.6	9.6	47.457	0	11.851	2	20016	19359	18877	24616	18759	25230	-1.22966	-1.24284	-1.24143	-1.08743	-1.26221	-0.770892
Q9Y6M4	Q9Y6M4	Casein kinase I isoform gamma-3	CSNK1G3	11	11	5	24.8	24.8	16.6	51.388	0	93.173	17	209720	191360	231730	250850	181450	251010	0.137961	0.0790481	0.221337	0.266602	0.0582872	-0.314277
P68400;Q8NEV1	P68400;Q8NEV1	Casein kinase II subunit alpha;Casein kinase II subunit alpha 3	CSNK2A1;CSNK2A3	16	16	16	49.9	49.9	49.9	45.143	0	283.94	61	1130300	1261600	995390	1013300	1138700	1121400	1.11858	1.16724	1.07157	1.08091	1.12703	1.20712
P19784	P19784	Casein kinase II subunit alpha	CSNK2A2	18	18	18	61.7	61.7	61.7	41.213	0	224.17	48	654650	697510	590180	578350	652410	651560	0.800642	0.825306	0.766663	0.753819	0.802933	-1.50124
P67870	P67870	Casein kinase II subunit beta	CSNK2B	9	9	9	49.3	49.3	49.3	24.942	0	161.09	61	946310	1046600	880190	888510	1044000	989720	1.01515	1.05944	0.999825	1.00425	1.0765	0.0363927
Q6UVK1	Q6UVK1	Chondroitin sulfate proteoglycan 4	CSPG4	60	60	60	34	34	34	250.53	0	323.31	110	824370	729490	722920	785670	678280	802350	0.93484	0.851172	0.885003	0.932508	0.82556	0.520479
Q1MSJ5	Q1MSJ5	Centrosome and spindle pole-associated protein 1	CSPP1	4	4	4	4.9	4.9	4.9	145.52	0	12.97	4	20392	24530	22932	21974	21935	26977	-1.21882	-1.10624	-1.12792	-1.15365	-1.17119	-0.571576
P21291	P21291	Cysteine and glycine-rich protein 1	CSRP1	11	11	11	56	56	56	20.567	0	212.2	59	1198800	1690200	1042000	958990	1107600	918800	1.15283	1.33599	1.09827	1.04878	1.11092	0.92543
Q16527	Q16527	Cysteine and glycine-rich protein 2	CSRP2	12	12	12	66.3	66.3	66.3	20.954	0	163.39	31	484440	352610	429350	383680	357440	376700	0.625351	0.431709	0.581074	0.514463	0.452804	-1.03853
P50461	P50461	Cysteine and glycine-rich protein 3	CSRP3	3	3	3	22.7	22.7	22.7	20.969	0	44.059	5	51791	48887	70509	67519	68100	65875	-0.676215	-0.70834	-0.472724	-0.498905	-0.51197	0.918038
P01034	P01034	Cystatin-C	CST3	3	3	3	30.8	30.8	30.8	15.799	0	14.929	6	64135	72916	63363	70682	70867	71607	-0.551765	-0.477661	-0.535058	-0.472202	-0.488794	0.905607
P04080	P04080	Cystatin-B	CSTB	5	5	5	77.6	77.6	77.6	11.139	0	135.47	28	311070	315460	268560	228170	293020	230080	0.367472	0.367472	0.307379	0.211329	0.337166	-0.741123
Q05048	Q05048	Cleavage stimulation factor subunit 1	CSTF1	18	18	18	62.6	62.6	62.6	48.357	0	323.31	56	546310	584670	538350	572280	577290	630340	0.695323	0.723485	0.713044	0.747665	0.73175	-0.206142
P33240	P33240	Cleavage stimulation factor subunit 2	CSTF2	25	25	15	57.5	57.5	34.8	60.959	0	323.31	133	997020	1130100	1023400	1085700	1184800	1246200	1.04554	1.10373	1.08776	1.12116	1.15012	1.47586
Q9H0L4	Q9H0L4	Cleavage stimulation factor subunit 2 tau variant	CSTF2T	22	12	12	50.3	26.3	26.3	64.436	0	47.371	27	81044	82213	71950	70568	61219	60069	-0.41554	-0.408418	-0.460923	-0.473143	-0.573953	1.05224
Q12996	Q12996	Cleavage stimulation factor subunit 3	CSTF3	36	36	36	55.5	55.5	55.5	82.921	0	323.31	99	1340300	1431800	1302600	1419600	1465000	1654600	1.21778	1.24026	1.22848	1.27756	1.27365	-0.569339
P0DMU9	P0DMU9	Cancer/testis antigen family 45 member A10	CT45A10	9	1	1	59.3	15.3	15.3	21.145	0	25.427	1	6960.2	8725.8	7769.3	9043.3	6688.7	9530.4	-1.8446	-1.70263	-1.75929	-1.6715	-1.86229	-0.3588
Q5DJT8;P0DMV2;P0DMV1;Q8NHU0;Q5HYN5;P0DMV0;P0DMU8;P0DMU7	Q5DJT8;P0DMV2;P0DMV1;Q8NHU0;Q5HYN5;P0DMV0;P0DMU8;P0DMU7	Cancer/testis antigen family 45 member A2;Cancer/testis antigen family 45 member A9;Cancer/testis antigen family 45 member A8;Cancer/testis antigen family 45 member A3;Cancer/testis antigen family 45 member A1;Cancer/testis antigen family 45 member A7;Cancer/testis antigen family 45 member A5;Cancer/testis antigen family 45 member A6	CT45A2;CT45A9;CT45A8;CT45A3;CT45A1;CT45A7;CT45A5;CT45A6	11	11	3	59.3	59.3	15.3	21.362	0	243.67	65	636990	725520	720660	802020	659220	805970	0.784722	0.848024	0.883177	0.944521	0.808975	-0.631746
Q5H943	Q5H943	Kita-kyushu lung cancer antigen 1	CT83	1	1	1	9.7	9.7	9.7	12.784	0	3.2978	1	13294	12692	13741	15826	10004	17292	-1.46789	-1.48644	-1.42667	-1.34508	-1.62804	0.828663
Q13363	Q13363	C-terminal-binding protein 1	CTBP1	18	13	13	52.3	42.7	42.7	47.535	0	131.94	24	347300	360650	323320	343770	379230	399040	0.431608	0.444717	0.415625	0.4504	0.487237	-0.878304
P56545	P56545	C-terminal-binding protein 2	CTBP2	18	18	13	47.4	47.4	38	48.944	0	266.49	52	796380	838350	769590	802000	839050	857420	0.914731	0.931425	0.921495	0.944506	0.949335	0.722015
Q01459	Q01459	Di-N-acetylchitobiase	CTBS	7	7	7	22.6	22.6	22.6	43.759	0	36.923	7	67507	58368	45640	44495	76006	68923	-0.521935	-0.606065	-0.726445	-0.742146	-0.448057	-0.505011
Q2NKJ3	Q2NKJ3	CST complex subunit CTC1	CTC1	8	8	8	7.7	7.7	7.7	134.61	0	14.503	9	57342	53867	64720	66936	35649	30542	-0.616941	-0.652368	-0.522697	-0.503963	-0.888603	-0.49726
P49711;Q8NI51	P49711	Transcriptional repressor CTCF	CTCF	23	23	23	47	47	47	82.785	0	323.31	54	465720	304180	455310	466570	270470	477940	0.60241	0.346462	0.615319	0.62855	0.290568	0.622574
O95476	O95476	CTD nuclear envelope phosphatase 1	CTDNEP1	2	2	2	14.3	14.3	14.3	28.377	0	14.364	2	4853.3	3884.7	5621.2	4327.3	5530.2	5391.5	-2.0545	-2.16955	-1.94807	-2.10141	-1.97296	-0.190016
Q9Y5B0	Q9Y5B0	RNA polymerase II subunit A C-terminal domain phosphatase	CTDP1	30	30	30	45.1	45.1	45.1	104.4	0	156.55	42	367470	371990	359400	346870	377060	363980	0.464472	0.46258	0.477338	0.455636	0.483898	0.0644504
Q9GZU7	Q9GZU7	Carboxy-terminal domain RNA polymerase II polypeptide A small phosphatase 1	CTDSP1	4	4	2	14.6	14.6	8	29.203	0	7.1084	5	31085	26733	31410	35114	28850	38646	-0.973399	-1.05662	-0.94441	-0.88025	-1.01174	0.242748
O14595	O14595	Carboxy-terminal domain RNA polymerase II polypeptide A small phosphatase 2	CTDSP2	3	3	3	10.7	10.7	10.7	30.664	0	3.1111	3	9344.8	9451	9184.9	8601.6	8925.8	10917	-1.67309	-1.65656	-1.66165	-1.7007	-1.69439	-2.25301
Q05D32	Q05D32	CTD small phosphatase-like protein 2	CTDSPL2	19	19	19	44.4	44.4	44.4	52.998	0	166.6	46	354570	330970	319650	342820	325900	362140	0.443669	0.395166	0.408966	0.448786	0.39905	-0.384585
P29279	P29279	Connective tissue growth factor	CTGF	6	6	6	22.6	22.6	22.6	38.091	0	29.317	6	30717	38520	34126	38336	33862	45837	-0.980332	-0.845856	-0.896033	-0.829045	-0.918529	0.09168
P32929	P32929	Cystathionine gamma-lyase	CTH	12	12	12	47.2	47.2	47.2	44.508	0	130.13	17	215850	250250	184940	188920	211880	200320	0.154733	0.233857	0.0897732	0.101227	0.148504	-0.244777
O43310	O43310	CBP80/20-dependent translation initiation factor	CTIF	9	9	9	18.4	18.4	18.4	67.586	0	32.714	10	70825	79853	59201	55513	67813	51767	-0.494003	-0.425224	-0.574691	-0.613104	-0.514427	0.211969
P35221;P26232;REV__Q9P2T0	P35221	Catenin alpha-1	CTNNA1	52	52	51	71.7	71.7	70.5	100.07	0	323.31	148	2561800	2562300	2720100	2892000	2532200	2879200	1.59491	1.57605	1.65798	1.6926	1.59208	0.408369
Q9UBT7	Q9UBT7	Alpha-catulin	CTNNAL1	11	11	11	21	21	21	81.895	0	148.02	14	279530	342210	299770	293110	297230	293450	0.305235	0.414435	0.371511	0.357413	0.345467	-1.77916
P35222	P35222	Catenin beta-1	CTNNB1	34	34	29	58.5	58.5	53.1	85.496	0	323.31	104	766510	719960	852360	865600	732210	858120	0.892475	0.843585	0.981083	0.989018	0.870079	0.970902
Q8WYA6	Q8WYA6	Beta-catenin-like protein 1	CTNNBL1	31	31	31	42.8	42.8	42.8	65.173	0	323.31	94	1202400	1240200	1110500	1201600	1245500	1328100	1.15458	1.15737	1.13541	1.18032	1.1792	-0.841705
O60716	O60716	Catenin delta-1	CTNND1	46	46	46	63.6	63.6	63.6	108.17	0	323.31	154	918230	927810	864550	878710	890660	908810	0.997613	0.989927	0.989366	0.997785	0.984069	-0.644695
Q9UQB3	Q9UQB3	Catenin delta-2	CTNND2	5	1	1	4	1.1	1.1	132.65	0.00059347	2.2687	1	839.68	957.03	1649.5	2203.8	1257.9	2183.4	-3.07582	-2.9779	-2.66327	-2.49498	-2.83462	0.0422458
P17812	P17812	CTP synthase 1	CTPS1	37	37	35	73.3	73.3	68.9	66.69	0	323.31	118	1423300	1592300	1511800	1339500	1450600	1272800	1.25276	1.30156	1.31536	1.24369	1.2679	-1.29236
Q9NRF8	Q9NRF8	CTP synthase 2	CTPS2	11	9	9	25.3	20.8	20.8	65.677	0	43.247	11	66276	68844	68688	57785	69289	66770	-0.532649	-0.510818	-0.487987	-0.589708	-0.501897	-1.8856
Q6PD62	Q6PD62	RNA polymerase-associated protein CTR9 homolog	CTR9	42	42	42	38.2	38.2	38.2	133.5	0	323.31	71	1019900	1053600	949540	928570	1054900	1032900	1.05875	1.06329	1.04406	1.02998	1.08255	-0.807583
P10619	P10619	Lysosomal protective protein;Lysosomal protective protein 32 kDa chain;Lysosomal protective protein 20 kDa chain	CTSA	12	12	12	31	31	31	54.465	0	158.13	35	519650	415950	505530	492730	634080	628310	0.666197	0.527029	0.676352	0.660369	0.786349	-0.171591
P07858	P07858	Cathepsin B;Cathepsin B light chain;Cathepsin B heavy chain	CTSB	13	13	13	46.3	46.3	46.3	37.821	0	197.73	76	1142600	771290	886560	828260	998320	1101900	1.12488	0.883321	1.00403	0.963298	1.05047	-0.934923
P53634	P53634	Dipeptidyl peptidase 1;Dipeptidyl peptidase 1 exclusion domain chain;Dipeptidyl peptidase 1 heavy chain;Dipeptidyl peptidase 1 light chain	CTSC	14	14	14	35	35	35	51.853	0	129.1	44	480370	444450	265120	273600	409990	489510	0.62044	0.565268	0.299859	0.317236	0.532619	-0.423594
P07339	P07339	Cathepsin D;Cathepsin D light chain;Cathepsin D heavy chain	CTSD	19	19	19	50.5	50.5	50.5	44.552	0	323.31	95	1502600	1156300	1485500	1674000	1623000	2003500	1.28433	1.11695	1.30512	1.37371	1.33325	-1.48033
Q9UBX1	Q9UBX1	Cathepsin F	CTSF	5	5	5	10.3	10.3	10.3	53.365	0	3.4478	5	6922.4	5288.4	7014.8	7257.3	8067.9	9077.6	-1.84777	-1.99157	-1.81888	-1.79982	-1.7532	0.14542
P09668	P09668	Pro-cathepsin H;Cathepsin H mini chain;Cathepsin H;Cathepsin H heavy chain;Cathepsin H light chain	CTSH	2	2	2	6.6	6.6	6.6	37.393	0	21.171	4	55135	47867	79215	77352	92755	100650	-0.63979	-0.720506	-0.40481	-0.419605	-0.332174	-0.360174
P07711;Q5NE16;P43235	P07711	Cathepsin L1;Cathepsin L1 heavy chain;Cathepsin L1 light chain	CTSL	10	10	9	45.6	45.6	43.5	37.564	0	156.39	45	523760	525130	461570	487680	649950	681560	0.670783	0.661515	0.623285	0.65436	0.800734	-2.39763
O60911	O60911	Cathepsin L2	CTSV	8	7	7	32.9	30.8	30.8	37.329	0	50.658	9	63878	47870	67515	70708	68379	90414	-0.554103	-0.72047	-0.498034	-0.471987	-0.50959	-0.281145
Q9UBR2	Q9UBR2	Cathepsin Z	CTSZ	13	13	13	43.9	43.9	43.9	33.868	0	132.57	35	452610	358050	339060	343480	438500	454700	0.585787	0.440543	0.443354	0.449907	0.571739	-2.19841
Q14247	Q14247	Src substrate cortactin	CTTN	29	29	29	46	46	46	61.585	0	323.31	113	1521400	1600000	1475600	1308100	1442900	1336500	1.29156	1.30435	1.30122	1.22985	1.2648	-0.0583963
Q9P2B4	Q9P2B4	CTTNBP2 N-terminal-like protein	CTTNBP2NL	23	23	23	45.2	45.2	45.2	70.157	0	203.93	32	373070	388670	360730	343180	382660	357320	0.473277	0.487889	0.479492	0.449397	0.492477	0.146947
Q7Z7A3	Q7Z7A3	Cytoplasmic tRNA 2-thiolation protein 1	CTU1	8	8	8	30.7	30.7	30.7	36.45	0	58.721	12	43410	46761	42126	43023	44857	41550	-0.77898	-0.733994	-0.773181	-0.761768	-0.754908	-0.992114
Q2VPK5	Q2VPK5	Cytoplasmic tRNA 2-thiolation protein 2	CTU2	14	14	14	40.4	40.4	40.4	56.107	0	88.101	18	134650	124470	133040	119200	125370	119290	-0.119988	-0.169111	-0.102365	-0.16738	-0.156844	-1.28622
Q9NWM3	Q9NWM3	CUE domain-containing protein 1	CUEDC1	10	10	9	34.5	34.5	32.4	42.258	0	51.765	14	92097	92685	86849	86158	95804	91195	-0.341112	-0.339242	-0.351141	-0.356719	-0.313353	-0.34027
Q9H467	Q9H467	CUE domain-containing protein 2	CUEDC2	4	4	4	22	22	22	32.009	0	18.876	4	7056.3	7811.4	7837	7726.3	7181.3	7641.7	-1.83662	-1.7665	-1.75423	-1.7633	-1.82094	-1.74814
Q13616	Q13616	Cullin-1	CUL1	37	37	37	51.7	51.7	51.7	89.677	0	221.75	61	1050000	1056300	919140	840220	885040	855650	1.07568	1.06476	1.02508	0.97166	0.980386	-0.103144
Q13617	Q13617	Cullin-2	CUL2	33	33	33	48.6	48.6	48.6	86.982	0	301.1	77	896240	882200	788120	758660	828700	804650	0.983501	0.960842	0.935375	0.912103	0.942112	-0.87644
Q13618	Q13618	Cullin-3	CUL3	36	36	36	51	51	51	88.929	0	323.01	74	900530	908420	843660	809370	821560	866090	0.986281	0.977741	0.975098	0.949842	0.937077	1.01893
Q13619	Q13619	Cullin-4A	CUL4A	43	43	31	54.3	54.3	43.6	87.679	0	323.31	92	1778700	1837100	1569600	1530400	1763300	1861400	1.38253	1.38408	1.33724	1.3214	1.38149	-1.06652
Q13620	Q13620	Cullin-4B	CUL4B	39	27	27	46.7	37.7	37.7	103.98	0	256.6	53	663760	666040	536520	507100	712240	610460	0.808687	0.798668	0.711058	0.677136	0.853988	-0.359339
Q93034	Q93034	Cullin-5	CUL5	31	31	31	44.4	44.4	44.4	90.954	0	129.14	43	553790	577230	513200	477140	565720	502320	0.703239	0.716095	0.685136	0.641617	0.719969	-0.098716
Q14999	Q14999	Cullin-7	CUL7	16	14	14	10.4	9.2	9.2	191.16	0	21.333	18	72203	67115	70097	74418	74042	87932	-0.482785	-0.525494	-0.476142	-0.442159	-0.463291	0.04479
Q8IWT3	Q8IWT3	Cullin-9	CUL9	16	16	14	7.8	7.8	7	281.23	0	30.934	16	142360	133320	137460	130000	175330	160020	-0.0875739	-0.129478	-0.0832989	-0.116792	0.038323	-1.57246
O60888	O60888	Protein CutA	CUTA	6	6	6	48	48	48	19.116	0	116.81	41	437480	478110	443580	396570	536110	453420	0.565994	0.60739	0.600094	0.533737	0.688687	-0.687756
Q9NTM9	Q9NTM9	Copper homeostasis protein cutC homolog	CUTC	6	6	6	39.9	39.9	39.9	29.341	0	90.279	11	90573	85891	86067	86218	82974	93423	-0.350826	-0.383166	-0.356417	-0.356313	-0.397016	-1.17643
Q13948	Q13948	Protein CASP	CUX1	31	10	10	51.9	18.9	18.9	77.454	0	89.292	12	168970	161150	175200	193840	168540	225370	0.0121851	-0.0200909	0.0582133	0.116223	0.01534	-0.122663
P39880;O14529	P39880	Homeobox protein cut-like 1	CUX1	45	45	24	38.3	38.3	23.4	164.19	0	289.88	61	496740	514270	465350	495690	501720	563660	0.639948	0.649457	0.628043	0.663863	0.650109	-0.0441282
Q9P013	Q9P013	Spliceosome-associated protein CWC15 homolog	CWC15	10	10	10	33.6	33.6	33.6	26.624	0	102.2	34	520980	591590	513390	566320	601440	588120	0.667684	0.730274	0.685352	0.741559	0.755597	-2.53882
Q9HCG8	Q9HCG8	Pre-mRNA-splicing factor CWC22 homolog	CWC22	32	32	31	29.6	29.6	28.7	105.47	0	133.5	53	444340	478440	427770	435400	451800	444350	0.575052	0.607789	0.578924	0.588221	0.589125	0.00466884
Q9NXE8	Q9NXE8	Pre-mRNA-splicing factor CWC25 homolog	CWC25	10	10	10	26.6	26.6	26.6	49.647	0	60.616	15	81363	90602	80722	73574	81785	68729	-0.413253	-0.352357	-0.393817	-0.448812	-0.405415	-0.955614
Q6UX04	Q6UX04	Peptidyl-prolyl cis-trans isomerase CWC27 homolog	CWC27	14	14	14	47.9	47.9	47.9	53.846	0	312.57	38	305830	313310	275050	283260	295120	311090	0.357582	0.363526	0.321308	0.337475	0.341322	-0.038966
Q69YN2	Q69YN2	CWF19-like protein 1	CWF19L1	25	25	25	55.4	55.4	55.4	60.618	0	162.27	49	475930	489950	428450	410500	480250	443580	0.615034	0.621505	0.57985	0.553873	0.62466	-0.155278
Q2TBE0	Q2TBE0	CWF19-like protein 2	CWF19L2	17	17	17	22.4	22.4	22.4	103.79	0	137.09	26	210150	221340	209360	206610	227210	224770	0.139153	0.163026	0.162119	0.153435	0.189152	1.02034
P78310	P78310	Coxsackievirus and adenovirus receptor	CXADR	14	14	14	44.4	44.4	44.4	40.029	0	131.72	31	372650	316870	367700	395490	371760	463190	0.472621	0.370045	0.490656	0.532146	0.475661	0.33956
Q8TB03	Q8TB03	Uncharacterized protein CXorf38	CXorf38	10	10	10	35.7	35.7	35.7	36.67	0	50.775	14	98251	99941	92844	86716	101630	87086	-0.303456	-0.295751	-0.312204	-0.352954	-0.279002	1.02513
Q9H5V9	Q9H5V9	UPF0428 protein CXorf56	CXorf56	5	5	5	22.5	22.5	22.5	25.624	0	55.132	11	169190	185400	154540	161140	175150	177520	0.0129424	0.0607922	-0.0149798	0.00845843	0.0377252	0.602605
Q86X51	Q86X51	Uncharacterized protein CXorf67	CXorf67	24	24	24	49.7	49.7	49.7	51.893	0	183.1	58	251030	221870	282620	260850	240150	221540	0.242631	0.164406	0.337145	0.289402	0.221383	-0.418097
Q9P0U4	Q9P0U4	CXXC-type zinc finger protein 1	CXXC1	18	18	17	37	37	37	75.711	0	134.62	27	150350	146380	140000	154700	154350	171110	-0.0557842	-0.0755567	-0.0726186	-0.0153307	-0.0358381	-0.408978
P49447	P49447	Cytochrome b561	CYB561	2	2	2	10.4	10.4	10.4	27.559	0	15.223	3	39303	47184	43277	45236	45049	49354	-0.83684	-0.728798	-0.757457	-0.732512	-0.752423	-0.135422
P00167	P00167	Cytochrome b5	CYB5A	7	7	7	56	56	56	15.33	0	147.41	27	291860	254790	235540	251340	223500	260720	0.330363	0.244232	0.23085	0.26774	0.179572	-1.46257
O43169	O43169	Cytochrome b5 type B	CYB5B	7	7	7	65.1	65.1	65.1	16.332	0	113.07	25	109590	91319	119590	129940	76288	128880	-0.239873	-0.347808	-0.164536	-0.117061	-0.445902	-1.11288
Q9UHQ9	Q9UHQ9	NADH-cytochrome b5 reductase 1	CYB5R1	11	11	11	49.2	49.2	49.2	34.094	0	123.26	15	238900	229500	238610	275970	212670	294810	0.213799	0.183914	0.238404	0.322267	0.15067	0.717177
P00387	P00387	NADH-cytochrome b5 reductase 3;NADH-cytochrome b5 reductase 3 membrane-bound form;NADH-cytochrome b5 reductase 3 soluble form	CYB5R3	20	20	20	76.7	76.7	76.7	34.234	0	323.31	113	1368100	1238000	1496700	1645000	1258400	1974600	1.22973	1.15635	1.3095	1.36352	1.18519	-0.615297
Q7L1T6	Q7L1T6	Cytochrome b5 reductase 4	CYB5R4	7	7	7	18	18	18	59.473	0	34.645	8	88922	89798	86828	74014	88899	80276	-0.361535	-0.3575	-0.351282	-0.445334	-0.356881	-0.0103997
Q53TN4	Q53TN4	Cytochrome b reductase 1	CYBRD1	5	5	5	18.9	18.9	18.9	31.641	0	19.953	11	54903	47667	51341	56819	44626	59864	-0.642245	-0.722922	-0.657785	-0.599541	-0.757913	-1.53985
P08574	P08574	Cytochrome c1, heme protein, mitochondrial	CYC1	13	13	13	38.8	38.8	38.8	35.422	0	275.82	70	809540	813950	887750	1037800	806570	1154800	0.924272	0.914383	1.00481	1.09484	0.926362	-0.612226
P99999;CON__P62894	P99999	Cytochrome c	CYCS	14	14	14	72.4	72.4	72.4	11.749	0	111.94	54	861480	899990	1065400	1197100	930970	1323600	0.960473	0.972362	1.11122	1.17813	1.00983	-0.111406
Q7L576	Q7L576	Cytoplasmic FMR1-interacting protein 1	CYFIP1	48	48	32	43.4	43.4	28.7	145.18	0	323.31	116	1430500	1430700	1341500	1238100	1382500	1334600	1.2557	1.23982	1.24564	1.19778	1.23992	-2.40028
Q96F07	Q96F07	Cytoplasmic FMR1-interacting protein 2	CYFIP2	24	8	8	22.5	8.1	8.1	148.4	0	69.338	13	279960	269660	267310	244170	322970	290850	0.30613	0.27696	0.304657	0.250859	0.393795	-0.242103
Q6ZMK1	Q6ZMK1	Cysteine and histidine-rich protein 1	CYHR1	4	4	4	14.1	14.1	14.1	40.703	0	10.132	4	79725	84001	73143	76939	106800	98322	-0.425092	-0.396005	-0.45133	-0.422727	-0.250129	0.814955
Q9NQC7	Q9NQC7	Ubiquitin carboxyl-terminal hydrolase CYLD	CYLD	7	7	7	8.8	8.8	8.8	107.31	0	18.592	9	37227	38238	42372	38424	43772	42776	-0.868431	-0.850096	-0.769784	-0.827708	-0.769156	-1.49463
Q6UW02	Q6UW02	Cytochrome P450 20A1	CYP20A1	11	11	11	34.8	34.8	34.8	52.432	0	165.38	16	219780	179410	227210	251390	185240	285560	0.165237	0.0418421	0.209847	0.267856	0.0703168	0.112164
P51589	P51589	Cytochrome P450 2J2	CYP2J2	3	3	3	7.6	7.6	7.6	57.61	0	7.1595	3	17300	16188	20657	23225	17040	27164	-1.31455	-1.34605	-1.18887	-1.12136	-1.31813	0.303002
Q96SQ9	Q96SQ9	Cytochrome P450 2S1	CYP2S1	1	1	1	1.8	1.8	1.8	55.816	0.00023889	2.515	2	5478.9	3695.1	6159.1	6545.8	3764.7	7748.6	-1.98391	-2.19842	-1.89476	-1.86001	-2.19673	-0.675486
Q9HBI6	Q9HBI6	Phylloquinone omega-hydroxylase CYP4F11	CYP4F11	7	7	5	14.1	14.1	10.7	60.145	0	33.326	11	120010	124770	115300	141780	129990	191710	-0.186996	-0.167722	-0.185845	-0.0661977	-0.135787	-0.732135
Q6NT55	Q6NT55	Cytochrome P450 4F22	CYP4F22	2	2	2	4.1	4.1	4.1	61.958	0.0030051	1.4589	2	9909.1	8824.3	11580	13733	11002	15910	-1.63896	-1.69615	-1.52648	-1.42782	-1.5727	0.88859
Q16850	Q16850	Lanosterol 14-alpha demethylase	CYP51A1	20	20	20	46.1	46.1	46.1	56.805	0	131.2	39	424020	411120	528450	606980	339960	601260	0.547801	0.52029	0.702218	0.782001	0.423628	0.219771
O00622	O00622	Protein CYR61	CYR61	14	14	14	52.2	52.2	52.2	42.026	0	105.64	25	163800	274340	163300	193620	146830	163300	-0.00590552	0.286887	0.0171824	0.11556	-0.0649017	0.160464
Q9H1C7	Q9H1C7	Cysteine-rich and transmembrane domain-containing protein 1	CYSTM1	2	2	2	11.3	11.3	11.3	10.631	0	7.8219	3	14845	18752	17720	21255	16834	18870	-1.40365	-1.26122	-1.27833	-1.17305	-1.32521	1.43372
Q15438	Q15438	Cytohesin-1	CYTH1	4	1	1	13.8	3.5	3.5	46.412	0	4.164	1	28828	30443	25024	26477	30262	27232	-1.01728	-0.981635	-1.07699	-1.04492	-0.983934	0.279086
O43739;Q99418	O43739	Cytohesin-3	CYTH3	5	5	2	16.8	16.8	6.5	46.348	0	35.741	9	87744	96242	74838	72538	76938	78724	-0.369299	-0.317512	-0.437966	-0.457083	-0.440965	-0.362895
Q9Y4D1	Q9Y4D1	Disheveled-associated activator of morphogenesis 1	DAAM1	12	12	10	12.1	12.1	10.6	123.47	0	22.097	12	52379	49624	53540	61597	54881	67627	-0.669642	-0.699706	-0.63332	-0.552446	-0.637548	0.809116
Q86T65	Q86T65	Disheveled-associated activator of morphogenesis 2	DAAM2	8	6	6	9.1	7.6	7.6	123.5	0	18.033	6	40414	35185	41041	44198	36915	51854	-0.820612	-0.898108	-0.788402	-0.746052	-0.868297	0.465896
P98082	P98082	Disabled homolog 2	DAB2	21	21	21	43	43	43	82.447	0	190.74	27	295140	327030	260080	260460	327450	306600	0.336869	0.388255	0.288663	0.288529	0.401811	1.40676
Q5VWQ8	Q5VWQ8	Disabled homolog 2-interacting protein	DAB2IP	9	5	5	8	4.7	4.7	131.62	0	15.025	5	54073	48838	46088	43028	57019	53371	-0.651113	-0.708918	-0.720747	-0.7617	-0.615309	-0.663331
P61803	P61803	Dolichyl-diphosphooligosaccharide--protein glycosyltransferase subunit DAD1	DAD1	3	3	3	28.3	28.3	28.3	12.497	0	42.88	11	135150	103770	108200	122980	85407	135570	-0.11783	-0.274058	-0.222919	-0.14917	-0.380199	1.02513
Q14118	Q14118	Dystroglycan;Alpha-dystroglycan;Beta-dystroglycan	DAG1	23	23	23	38	38	38	97.44	0	227.28	60	672500	622130	752830	828800	636850	851850	0.816303	0.759317	0.908652	0.963678	0.788886	-0.308612
Q8NCG7	Q8NCG7	Sn1-specific diacylglycerol lipase beta	DAGLB	18	18	18	32.3	32.3	32.3	73.731	0	323.31	31	445100	487470	399570	439770	393780	489150	0.576046	0.618577	0.539143	0.594046	0.509146	-0.0450416
Q3LXA3	Q3LXA3	Bifunctional ATP-dependent dihydroxyacetone kinase/FAD-AMP lyase (cyclizing);ATP-dependent dihydroxyacetone kinase;FAD-AMP lyase (cyclizing)	DAK	21	21	21	47.5	47.5	47.5	58.946	0	267.42	40	432900	413940	382610	341020	466140	381310	0.559867	0.524234	0.513843	0.445715	0.607307	-1.31015
Q5D0E6	Q5D0E6	DALR anticodon-binding domain-containing protein 3	DALRD3	2	2	2	6.8	6.8	6.8	59.362	0	33.91	2	11700	11335	10779	10108	13081	12583	-1.54224	-1.55168	-1.56829	-1.60658	-1.47199	1.15675
P51397	P51397	Death-associated protein 1	DAP	4	4	4	48	48	48	11.164	0	3.7693	5	70151	79199	70110	70906	74229	72993	-0.499569	-0.429969	-0.476034	-0.470356	-0.461823	0.363375
P51398	P51398	28S ribosomal protein S29, mitochondrial	DAP3	25	25	25	67.6	67.6	67.6	45.566	0	323.31	92	1268600	1280600	1311600	1459600	1306400	1595800	1.18578	1.17587	1.23249	1.29377	1.20697	-1.62451
O43293	O43293	Death-associated protein kinase 3	DAPK3	15	15	15	41.9	41.9	41.9	52.535	0	105.11	22	170230	185270	167190	179690	169360	188060	0.0165105	0.0603871	0.0309151	0.0720112	0.0181641	0.412765
P14868	P14868	Aspartate--tRNA ligase, cytoplasmic	DARS	40	40	40	74.3	74.3	74.3	57.136	0	323.31	167	2163300	2141900	1948000	1796900	2132700	1994200	1.49648	1.47265	1.46323	1.41503	1.49217	-0.191896
Q6PI48	Q6PI48	Aspartate--tRNA ligase, mitochondrial	DARS2	33	33	33	57.2	57.2	57.2	73.562	0	321.98	82	1223700	1099100	1136900	1196000	1248200	1370400	1.1648	1.08768	1.14911	1.1776	1.18046	-1.08901
Q9UER7	Q9UER7	Death domain-associated protein 6	DAXX	11	11	11	23	23	23	81.372	0	59.841	20	154050	153270	140800	141100	163670	159690	-0.0416311	-0.049018	-0.0692947	-0.0690023	-0.00172171	0.19884
Q96EP5	Q96EP5	DAZ-associated protein 1	DAZAP1	13	13	13	40.8	40.8	40.8	43.383	0	323.31	85	810650	905350	779220	849230	856560	978080	0.925069	0.975788	0.928749	0.977881	0.961353	0.0305449
Q15038	Q15038	DAZ-associated protein 2	DAZAP2	2	2	2	31	31	31	17.318	0	13.404	3	16104	14841	14877	17008	17130	18324	-1.35626	-1.39618	-1.38034	-1.30307	-1.31507	0.212861
Q9UBU7	Q9UBU7	Protein DBF4 homolog A	DBF4	6	6	6	13.2	13.2	13.2	76.857	0	11.89	6	36870	42996	32744	37085	32193	34400	-0.874041	-0.782428	-0.920147	-0.848396	-0.94794	0.57883
P07108	P07108	Acyl-CoA-binding protein	DBI	7	7	7	75.9	75.9	75.9	10.044	0	70.994	61	1255100	1265400	1152600	906320	1415600	899820	1.17955	1.16898	1.15711	1.01583	1.25369	0.586592
Q16643	Q16643	Drebrin	DBN1	26	26	26	55.6	55.6	55.6	71.428	0	323.31	137	1459200	1527300	1357500	1588900	1549500	1850800	1.26726	1.27752	1.25256	1.34328	1.30628	-0.386318
Q9UJU6	Q9UJU6	Drebrin-like protein	DBNL	16	16	16	45.8	45.8	45.8	48.207	0	182.94	45	595220	581220	515370	466020	566490	511720	0.745239	0.72007	0.687597	0.627862	0.720761	-0.153556
Q9UK59	Q9UK59	Lariat debranching enzyme	DBR1	14	14	14	34.6	34.6	34.6	61.554	0	83.797	22	278550	289010	241670	238070	297860	265750	0.30319	0.316945	0.245837	0.236103	0.346699	0.100632
P11182	P11182	Lipoamide acyltransferase component of branched-chain alpha-keto acid dehydrogenase complex, mitochondrial	DBT	14	14	14	38	38	38	53.486	0	134.68	24	491140	463750	537980	607800	552550	680440	0.633348	0.589795	0.712643	0.782788	0.706262	-0.644183
Q5QP82	Q5QP82	DDB1- and CUL4-associated factor 10	DCAF10	10	10	10	24.3	24.3	24.3	60.581	0	33.796	11	36225	36777	34924	31732	43972	37454	-0.884315	-0.872574	-0.882549	-0.93932	-0.766504	-0.851795
Q8TEB1	Q8TEB1	DDB1- and CUL4-associated factor 11	DCAF11	6	6	6	13.2	13.2	13.2	61.669	0	19.951	7	50863	55362	42562	39443	49437	36812	-0.68674	-0.636573	-0.767175	-0.812441	-0.698337	-1.1044
Q5T6F0	Q5T6F0	DDB1- and CUL4-associated factor 12	DCAF12	6	6	6	19.2	19.2	19.2	50.517	0	53.593	7	18299	18680	17869	17584	16181	15132	-1.28187	-1.26344	-1.27344	-1.28364	-1.34823	0.303222
Q5VU92	Q5VU92	DDB1- and CUL4-associated factor 12-like protein 1	DCAF12L1	7	7	6	25.7	25.7	24.2	51.201	0	74.358	7	57267	71992	54341	48462	57655	51064	-0.617703	-0.485019	-0.624658	-0.692333	-0.608855	-0.868951
Q9NV06	Q9NV06	DDB1- and CUL4-associated factor 13	DCAF13	22	22	22	56	56	56	51.402	0	323.31	62	840430	897730	914120	1023800	787080	1007800	0.946072	0.970912	1.02189	1.08692	0.912129	-0.653418
Q66K64	Q66K64	DDB1- and CUL4-associated factor 15	DCAF15	6	6	6	12.7	12.7	12.7	66.463	0	18.561	7	29094	31530	26963	27525	27654	27440	-1.01193	-0.961392	-1.03346	-1.02228	-1.03638	-1.07466
Q9NXF7	Q9NXF7	DDB1- and CUL4-associated factor 16	DCAF16	5	5	5	37	37	37	24.193	0	28.159	6	117310	124360	93811	84260	114220	97043	-0.200244	-0.169621	-0.30616	-0.369712	-0.211044	-0.179739
Q8WV16;Q3SXM0	Q8WV16	DDB1- and CUL4-associated factor 4	DCAF4	3	3	3	8.1	8.1	8.1	55.693	0	11.46	3	39590	47694	34776	34045	39798	35786	-0.832604	-0.722595	-0.885027	-0.898282	-0.82454	0.555439
Q58WW2	Q58WW2	DDB1- and CUL4-associated factor 6	DCAF6	14	14	14	25.2	25.2	25.2	96.291	0	152.74	22	169040	173690	170630	156660	189630	165790	0.012426	0.0231468	0.0427955	-0.00798728	0.0839458	0.811338
P61962	P61962	DDB1- and CUL4-associated factor 7	DCAF7	10	10	10	32.2	32.2	32.2	38.926	0	143.09	22	264690	274960	248070	246410	272730	273950	0.273478	0.28819	0.261084	0.256186	0.29541	-1.179
Q5TAQ9	Q5TAQ9	DDB1- and CUL4-associated factor 8	DCAF8	13	13	12	29.3	29.3	27.8	66.851	0	66.767	17	186840	194030	175740	163540	197410	170350	0.0707101	0.0870433	0.0600079	0.0170819	0.107343	1.14937
P0C7V8;A6NGE4	P0C7V8	DDB1- and CUL4-associated factor 8-like protein 2	DCAF8L2	7	6	6	12.2	10.8	10.8	71.19	0	27.965	9	60361	61082	51040	53512	58223	56630	-0.587071	-0.579841	-0.661215	-0.634516	-0.60315	0.973348
Q8WVC6	Q8WVC6	Dephospho-CoA kinase domain-containing protein	DCAKD	5	5	5	28.6	28.6	28.6	26.55	0	12.802	8	53478	56452	49900	56645	54558	59711	-0.657554	-0.625323	-0.674391	-0.601329	-0.640983	0.547789
Q8N8Z6	Q8N8Z6	Discoidin, CUB and LCCL domain-containing protein 1	DCBLD1	14	14	14	27.3	27.3	27.3	77.92	0	127.79	22	116970	105130	117060	126820	100980	134770	-0.201933	-0.266546	-0.177008	-0.131236	-0.282735	0.828598
Q96PD2	Q96PD2	Discoidin, CUB and LCCL domain-containing protein 2	DCBLD2	16	16	16	29.3	29.3	29.3	85.034	0	92.795	23	214110	205960	156760	173890	155900	188160	0.150021	0.121472	-0.00666009	0.0528743	-0.0300237	-1.60216
P81605	P81605	Dermcidin;Survival-promoting peptide;DCD-1	DCD	2	2	2	20	20	20	11.284	0	8.8957	2	17136	34981	15433	20172	18641	16150	-1.3201	-0.901462	-1.35893	-1.20356	-1.26588	0.148103
P27707	P27707	Deoxycytidine kinase	DCK	14	14	14	57.3	57.3	57.3	30.518	0	158.88	32	515940	491980	449010	368560	537990	397180	0.662025	0.62389	0.607192	0.491013	0.690724	-0.327256
Q6PJP8	Q6PJP8	DNA cross-link repair 1A protein	DCLRE1A	1	1	1	1.2	1.2	1.2	116.4	0	3.1624	1	6161.3	6216.6	4680.6	5704.2	6166.2	6942.9	-1.91558	-1.89826	-2.05489	-1.94028	-1.90962	-0.510086
Q9H816	Q9H816	5 exonuclease Apollo	DCLRE1B	5	5	5	11.8	11.8	11.8	60.001	0	11.389	5	21339	20290	21013	22161	20722	22080	-1.1924	-1.21574	-1.1789	-1.14871	-1.20429	-0.371021
Q9NPI6	Q9NPI6	mRNA-decapping enzyme 1A	DCP1A	18	18	18	53.1	53.1	53.1	63.278	0	184.8	29	363050	399780	303130	280570	316980	291280	0.457428	0.504151	0.378012	0.331909	0.382902	0.354533
Q8IZD4	Q8IZD4	mRNA-decapping enzyme 1B	DCP1B	17	17	17	41.7	41.7	41.7	67.722	0	127.55	23	238740	245050	247690	240230	275960	259980	0.213409	0.221741	0.26019	0.24137	0.302262	-0.279119
Q8IU60	Q8IU60	m7GpppN-mRNA hydrolase	DCP2	5	5	5	12.9	12.9	12.9	48.423	0	10.439	9	38489	41454	36395	38296	40680	41042	-0.849023	-0.803501	-0.858483	-0.829654	-0.811785	-2.04776
Q96C86	Q96C86	m7GpppX diphosphatase	DCPS	14	14	14	48.4	48.4	48.4	38.608	0	132.17	27	361700	357160	200740	182380	231360	213430	0.455259	0.439107	0.137594	0.0806778	0.199685	0.208407
P32321	P32321	Deoxycytidylate deaminase	DCTD	8	8	8	52.2	52.2	52.2	20.016	0	74.407	17	134960	153130	131460	114410	143710	112930	-0.11865	-0.0495451	-0.109333	-0.191301	-0.0773998	-0.503779
Q14203	Q14203	Dynactin subunit 1	DCTN1	59	59	59	50	50	50	141.69	0	323.31	145	1645900	1748100	1491300	1464900	1666200	1551100	1.33735	1.35543	1.30739	1.29589	1.34853	-0.588882
Q13561	Q13561	Dynactin subunit 2	DCTN2	21	21	21	65.1	65.1	65.1	44.23	0	323.31	87	1168800	1300600	1098600	1061300	1260100	1160900	1.13808	1.18481	1.12912	1.1079	1.18598	0.188306
O75935	O75935	Dynactin subunit 3	DCTN3	11	11	11	62.9	62.9	62.9	21.119	0	51.051	25	408640	429150	366940	340360	404310	355260	0.526293	0.545055	0.489449	0.444585	0.524502	1.24416
Q9UJW0	Q9UJW0	Dynactin subunit 4	DCTN4	21	21	20	67	67	65.2	52.337	0	284.22	49	414940	424910	378410	365040	382040	373350	0.535199	0.539327	0.507404	0.485416	0.491533	-2.61273
Q9BTE1	Q9BTE1	Dynactin subunit 5	DCTN5	6	6	6	31.9	31.9	31.9	20.126	0	40.199	12	140300	144000	108670	108620	128210	111370	-0.0960592	-0.0850149	-0.220391	-0.221593	-0.14381	-1.50938
O00399	O00399	Dynactin subunit 6	DCTN6	6	6	6	31.6	31.6	31.6	20.747	0	38.318	18	106630	115590	93625	93237	108790	96988	-0.255813	-0.211817	-0.307317	-0.310663	-0.239386	-0.178634
Q9H773	Q9H773	dCTP pyrophosphatase 1	DCTPP1	10	10	10	63.5	63.5	63.5	18.681	0	113.03	27	153530	182210	135260	130130	148830	133500	-0.0435999	0.0507778	-0.0927107	-0.116209	-0.0570294	0.965185
Q96GG9	Q96GG9	DCN1-like protein 1	DCUN1D1	8	8	8	35.5	35.5	35.5	30.124	0	139.34	17	291680	293140	237320	214400	259130	235100	0.330004	0.325132	0.235242	0.175022	0.265645	-0.987535
Q8IWE4	Q8IWE4	DCN1-like protein 3	DCUN1D3	8	8	8	29.3	29.3	29.3	34.291	0	42.992	10	115910	109210	130370	144580	110030	149390	-0.207233	-0.244576	-0.11419	-0.0547913	-0.232791	0.346078
Q92564	Q92564	DCN1-like protein 4	DCUN1D4	5	5	5	16.8	16.8	16.8	34.067	0	17.939	7	84383	88584	76313	70451	82921	85250	-0.392037	-0.365353	-0.426581	-0.474111	-0.397388	-0.981072
Q9BTE7	Q9BTE7	DCN1-like protein 5	DCUN1D5	8	8	8	39.7	39.7	39.7	27.508	0	33.537	11	128640	155310	117220	111840	120950	109940	-0.14657	-0.041389	-0.176212	-0.204553	-0.17773	-0.138377
Q7Z4W1	Q7Z4W1	L-xylulose reductase	DCXR	13	13	13	68.4	68.4	68.4	25.913	0	114.43	40	246120	243020	229320	238750	251350	249820	0.231132	0.216942	0.215239	0.237766	0.247907	-0.725824
Q9BW61	Q9BW61	DET1- and DDB1-associated protein 1	DDA1	6	6	6	54.9	54.9	54.9	11.835	0	54.283	18	181860	201780	173120	165700	185630	168820	0.054983	0.109641	0.0512463	0.0247353	0.07154	-1.8358
O94760	O94760	N(G),N(G)-dimethylarginine dimethylaminohydrolase 1	DDAH1	16	16	15	61.8	61.8	58.9	31.121	0	316.87	34	453930	470500	434550	393560	409430	389310	0.587482	0.598133	0.588097	0.529293	0.531824	-0.492911
O95865	O95865	N(G),N(G)-dimethylarginine dimethylaminohydrolase 2	DDAH2	12	11	11	61.4	58.6	58.6	29.644	0	97.111	19	135240	125850	146430	131780	190620	176890	-0.117443	-0.162749	-0.0464247	-0.108859	0.0869761	0.244774
Q16531	Q16531	DNA damage-binding protein 1	DDB1	58	58	58	53.2	53.2	53.2	126.97	0	323.31	232	3108300	3283900	3068600	2933500	3553600	3325700	1.70748	1.71922	1.72831	1.70091	1.78927	0.0227524
Q92466	Q92466	DNA damage-binding protein 2	DDB2	15	15	15	50.1	50.1	50.1	47.863	0	182.44	36	366870	326200	438730	436840	478360	553820	0.463521	0.386789	0.593681	0.590147	0.622365	0.0953408
Q8NEL9	Q8NEL9	Phospholipase DDHD1	DDHD1	9	9	9	12.6	12.6	12.6	100.43	0	46.546	10	56336	53407	58593	53602	52452	56722	-0.627245	-0.657316	-0.580712	-0.633536	-0.663889	-1.96078
O94830	O94830	Phospholipase DDHD2	DDHD2	4	4	4	8.9	8.9	8.9	81.031	0	25.381	4	21076	22279	20108	16955	18891	18577	-1.19962	-1.16178	-1.20458	-1.30489	-1.25813	-0.0604202
Q5TDH0;Q8WTU0	Q5TDH0	Protein DDI1 homolog 2	DDI2	13	13	13	48.1	48.1	48.1	44.522	0	158.04	26	441460	484090	374610	362580	415700	396270	0.571266	0.614563	0.501516	0.481471	0.540668	-1.12484
P39656	P39656	Dolichyl-diphosphooligosaccharide--protein glycosyltransferase 48 kDa subunit	DDOST	15	15	15	41.4	41.4	41.4	50.8	0	323.31	90	1582900	1189500	1326500	1510600	930320	1611800	1.31463	1.13329	1.23908	1.3138	1.00942	-1.05596
Q08345	Q08345	Epithelial discoidin domain-containing receptor 1	DDR1	2	2	2	2.3	2.3	2.3	101.13	0.00082392	1.9671	2	1118.4	875.37	1503.3	1779.9	972.21	1474.9	-2.90896	-3.02936	-2.71741	-2.61958	-2.98453	0.917156
Q16832	Q16832	Discoidin domain-containing receptor 2	DDR2	11	11	11	18.2	18.2	18.2	96.735	0	35.53	11	71083	73186	69173	74575	64096	87552	-0.491886	-0.475528	-0.483883	-0.44093	-0.547229	-0.316978
Q96HY6	Q96HY6	DDRGK domain-containing protein 1	DDRGK1	6	6	6	29.6	29.6	29.6	35.61	0	105.76	11	116080	99692	118040	129400	98868	142970	-0.206379	-0.297191	-0.172145	-0.11949	-0.295035	-0.667791
P30046;A6NHG4	P30046;A6NHG4	D-dopachrome decarboxylase;D-dopachrome decarboxylase-like protein	DDT;DDTL	9	9	9	63.6	63.6	63.6	12.712	0	88.756	28	479320	474520	498220	404100	507550	412860	0.619166	0.603042	0.667856	0.544708	0.656831	1.1338
Q92499	Q92499	ATP-dependent RNA helicase DDX1	DDX1	47	47	47	65.5	65.5	65.5	82.431	0	323.31	303	4059100	4284500	4083800	4136300	4310700	4621100	1.86285	1.87268	1.89502	1.90133	1.90165	-1.01953
Q13206	Q13206	Probable ATP-dependent RNA helicase DDX10	DDX10	45	45	45	56.3	56.3	56.3	100.89	0	323.31	81	953250	1229800	1072700	1141400	1085500	1093300	1.0194	1.15251	1.1152	1.15034	1.09919	0.099521
Q96FC9	Q96FC9	Probable ATP-dependent RNA helicase DDX11	DDX11	8	8	1	11.8	11.8	1	108.31	0	40.553	8	28905	32477	28246	28559	29685	32387	-1.01573	-0.944317	-1.00634	-1.00077	-0.995136	0.259761
Q92771	Q92771	Putative ATP-dependent RNA helicase DDX12	DDX12P	7	1	0	10.2	0.9	0	106	0.0015198	1.7745	1	17367	21312	16735	16157	15669	16204	-1.3123	-1.18738	-1.31169	-1.33301	-1.36694	0.926829
Q92841	Q92841	Probable ATP-dependent RNA helicase DDX17	DDX17	41	30	30	52.3	42.1	42.1	80.272	0	323.31	211	2212400	2341700	1796700	2108200	2040700	2659900	1.50955	1.52411	1.41607	1.50822	1.46651	-0.455889
Q9NVP1	Q9NVP1	ATP-dependent RNA helicase DDX18	DDX18	35	35	35	59.6	59.6	59.6	75.406	0	323.31	136	1584800	2402500	1502300	1640600	1827700	1598500	1.31533	1.5389	1.31168	1.36196	1.40236	-0.850539
Q9NUU7;Q9UHL0	Q9NUU7	ATP-dependent RNA helicase DDX19A	DDX19A	30	30	7	61.1	61.1	20.7	53.974	0	323.31	89	1220000	1274200	1169500	1028000	1189200	1007200	1.16304	1.17298	1.1656	1.08931	1.15228	-0.393441
Q9UMR2	Q9UMR2	ATP-dependent RNA helicase DDX19B	DDX19B	25	2	2	55.7	11.5	11.5	53.926	0	49.207	2	43261	42859	41380	35617	42591	38696	-0.780982	-0.784269	-0.783603	-0.871954	-0.785072	-1.90133
Q9UHI6	Q9UHI6	Probable ATP-dependent RNA helicase DDX20	DDX20	33	33	33	52.8	52.8	52.8	92.239	0	323.31	67	784070	877180	695480	687700	743510	707400	0.905662	0.95755	0.862431	0.854826	0.878991	0.0363611
Q9NR30	Q9NR30	Nucleolar RNA helicase 2	DDX21	49	49	47	59.6	59.6	56.2	87.343	0	323.31	236	3396600	3961600	3137500	3669700	2911600	3679600	1.75912	1.82747	1.74126	1.83151	1.67332	-0.243901
Q9BUQ8	Q9BUQ8	Probable ATP-dependent RNA helicase DDX23	DDX23	38	38	38	47.8	47.8	47.8	95.581	0	323.31	112	1325500	1253900	1348600	1438600	1392400	1659700	1.21132	1.16371	1.24872	1.28532	1.24407	-2.06186
Q9GZR7	Q9GZR7	ATP-dependent RNA helicase DDX24	DDX24	32	32	32	46.9	46.9	46.9	96.331	0	318.79	66	662040	995350	604010	730200	685510	713950	0.807177	1.03047	0.780174	0.889801	0.83173	0.490222
Q5JSJ4	Q5JSJ4	Protein DDX26B	DDX26B	5	1	1	6	1.7	1.7	96.672	0	3.0408	1	10739	10661	11859	12171	12460	14935	-1.59214	-1.58705	-1.51259	-1.49825	-1.50029	1.18057
Q96GQ7	Q96GQ7	Probable ATP-dependent RNA helicase DDX27	DDX27	44	44	44	50.9	50.9	50.9	89.834	0	323.31	135	1872300	2120100	1920900	2095200	1834800	2093200	1.41238	1.46675	1.45506	1.50462	1.40462	0.180713
Q9NUL7	Q9NUL7	Probable ATP-dependent RNA helicase DDX28	DDX28	18	18	18	43.7	43.7	43.7	59.58	0	158.17	29	261960	297270	242250	266190	254650	278150	0.267443	0.333204	0.247235	0.301222	0.255497	0.349542
Q9H8H2	Q9H8H2	Probable ATP-dependent RNA helicase DDX31	DDX31	12	12	12	16.2	16.2	16.2	94.086	0	44.939	17	89645	147120	78913	98390	106640	96958	-0.356821	-0.0726472	-0.407038	-0.279287	-0.251001	-1.82129
O00148	O00148	ATP-dependent RNA helicase DDX39A	DDX39A	26	12	12	66.7	37	37	49.129	0	174.51	63	434940	481150	406800	432700	485450	511320	0.562604	0.611047	0.549604	0.584593	0.630927	-0.182604
Q13838	Q13838	Spliceosome RNA helicase DDX39B	DDX39B	27	27	13	63.3	63.3	35.5	48.991	0	323.31	222	2722000	2939400	2516300	2761900	2950500	3388000	1.63022	1.65528	1.61256	1.66575	1.68104	-0.611674
O00571;O15523;Q9NQI0	O00571;O15523	ATP-dependent RNA helicase DDX3X;ATP-dependent RNA helicase DDX3Y	DDX3X;DDX3Y	51	51	50	76.9	76.9	75.2	73.243	0	323.31	342	3932800	4476600	3666200	3797600	3994800	4037800	1.84445	1.89799	1.8321	1.8515	1.85737	-0.36354
Q9UJV9	Q9UJV9	Probable ATP-dependent RNA helicase DDX41	DDX41	24	24	24	45.5	45.5	45.5	69.837	0	189.05	33	429780	468570	427240	484500	519580	537420	0.555656	0.595761	0.578201	0.650545	0.670463	-0.287378
Q86XP3	Q86XP3	ATP-dependent RNA helicase DDX42	DDX42	40	40	40	58.4	58.4	58.4	102.97	0	323.31	119	1512800	1609500	1456500	1443900	1547500	1583700	1.28826	1.30776	1.29362	1.28746	1.30553	-0.607353
Q9NXZ2	Q9NXZ2	Probable ATP-dependent RNA helicase DDX43	DDX43	16	16	15	41.4	41.4	40	72.843	0	105.85	22	172700	175650	165490	156150	182070	158300	0.0248966	0.0296216	0.024953	-0.00988887	0.0602728	-0.192508
Q7L014	Q7L014	Probable ATP-dependent RNA helicase DDX46	DDX46	56	56	56	54.8	54.8	54.8	117.36	0	323.31	183	2354200	2524000	2290400	2330000	2418700	2541600	1.54571	1.56736	1.55769	1.56657	1.56539	0.990661
Q9H0S4	Q9H0S4	Probable ATP-dependent RNA helicase DDX47	DDX47	20	20	20	51.9	51.9	51.9	50.646	0	323.31	77	978530	1278500	942010	1063500	907050	1000700	1.03464	1.17492	1.03942	1.10911	0.99468	-0.442286
Q9Y6V7	Q9Y6V7	Probable ATP-dependent RNA helicase DDX49	DDX49	17	17	17	45.5	45.5	45.5	54.226	0	181.52	25	258540	297850	198510	212570	207230	226430	0.259792	0.334329	0.131077	0.170022	0.135592	0.986897
P17844	P17844	Probable ATP-dependent RNA helicase DDX5	DDX5	49	48	38	65.1	65.1	56.2	69.147	0	323.31	544	6351500	6729600	7211100	8234500	6698100	9027700	2.1235	2.1332	2.2267	2.30292	2.15811	-0.275793
Q9BQ39	Q9BQ39	ATP-dependent RNA helicase DDX50	DDX50	33	31	31	50.2	46.5	46.5	82.564	0	284.54	71	835870	810830	832260	979040	787020	1079400	0.942904	0.912167	0.967163	1.06085	0.912084	0.776932
Q8N8A6	Q8N8A6	ATP-dependent RNA helicase DDX51	DDX51	34	34	34	61.3	61.3	61.3	72.456	0	301.15	66	595520	654680	567520	620510	592560	678280	0.745532	0.788742	0.743825	0.794859	0.746942	0.582388
Q9Y2R4	Q9Y2R4	Probable ATP-dependent RNA helicase DDX52	DDX52	11	11	11	32.9	32.9	32.9	67.497	0	92.502	13	142190	162800	138910	154340	140290	161640	-0.0882696	-0.0142133	-0.0771779	-0.0166894	-0.091415	-0.501715
Q8TDD1	Q8TDD1	ATP-dependent RNA helicase DDX54	DDX54	30	30	30	40.3	40.3	40.3	98.594	0	219.05	46	525500	813730	476660	487900	598890	480830	0.672714	0.914228	0.64205	0.654624	0.753125	0.695953
Q8NHQ9	Q8NHQ9	ATP-dependent RNA helicase DDX55	DDX55	16	16	16	34.2	34.2	34.2	68.546	0	142.7	25	340360	445260	330590	353180	350920	343790	0.419857	0.566318	0.428597	0.466151	0.442091	0.373779
Q9NY93	Q9NY93	Probable ATP-dependent RNA helicase DDX56	DDX56	23	23	23	50.6	50.6	50.6	61.589	0	301.96	61	975340	1191800	945390	1036300	1000100	1064700	1.03274	1.1344	1.04151	1.094	1.05151	0.493291
O95786	O95786	Probable ATP-dependent RNA helicase DDX58	DDX58	10	10	10	13.2	13.2	13.2	106.6	0	29.264	12	53361	47204	51007	48870	51253	52267	-0.658829	-0.728553	-0.661592	-0.687443	-0.677345	-2.09931
Q5T1V6	Q5T1V6	Probable ATP-dependent RNA helicase DDX59	DDX59	7	7	7	11.3	11.3	11.3	68.809	0	11.606	7	39340	39172	35022	34064	40511	37883	-0.836292	-0.836172	-0.880915	-0.897957	-0.814207	1.24957
P26196	P26196	Probable ATP-dependent RNA helicase DDX6	DDX6	25	25	25	67.3	67.3	67.3	54.416	0	323.31	79	1039900	1112900	1018000	989860	1124600	1051100	1.07005	1.09488	1.08467	1.06726	1.11978	-2.42253
Q16698	Q16698	2,4-dienoyl-CoA reductase, mitochondrial	DECR1	18	18	18	53.4	53.4	53.4	36.067	0	252.19	58	1178600	1025100	1206900	1328100	1310300	1602800	1.14294	1.04746	1.18396	1.2387	1.20871	0.499193
Q9NUI1	Q9NUI1	Peroxisomal 2,4-dienoyl-CoA reductase	DECR2	11	11	11	37.7	37.7	37.7	30.777	0	27.422	13	38821	38446	41626	46170	47317	49368	-0.844023	-0.846966	-0.780146	-0.720592	-0.723841	-0.800081
O75618	O75618	Death effector domain-containing protein	DEDD	3	2	2	10.7	8.2	8.2	36.794	0	3.1276	2	16733	16140	15741	15309	15212	16285	-1.33395	-1.34777	-1.34741	-1.36445	-1.38416	-1.2761
Q9H4E7	Q9H4E7	Differentially expressed in FDCP 6 homolog	DEF6	4	4	4	7.9	7.9	7.9	73.91	0	15.154	4	43450	46593	49011	46044	51888	50598	-0.778444	-0.736071	-0.684877	-0.722186	-0.67018	0.0136318
Q6ZN54	Q6ZN54	Differentially expressed in FDCP 8 homolog	DEF8	4	4	4	12.5	12.5	12.5	58.71	0	19.766	4	23069	21660	22147	23455	22782	26009	-1.14702	-1.17804	-1.14824	-1.11561	-1.14915	0.0719465
O15121	O15121	Sphingolipid delta(4)-desaturase DES1	DEGS1	4	4	4	15.8	15.8	15.8	37.866	0	45.157	8	117960	105890	132230	151760	103150	150670	-0.197027	-0.262389	-0.105927	-0.026522	-0.270363	-1.5713
P35659	P35659	Protein DEK	DEK	19	19	19	42.1	42.1	42.1	42.674	0	186.09	81	1309100	1336800	828420	666120	972160	765170	1.20407	1.20065	0.964465	0.836229	1.03502	-2.14435
Q8TEH3	Q8TEH3	DENN domain-containing protein 1A	DENND1A	5	5	5	5.5	5.5	5.5	110.58	0	10.564	5	24846	27815	23246	26130	31039	28013	-1.10382	-1.03373	-1.11999	-1.05261	-0.969182	-0.446294
Q7Z401	Q7Z401	C-myc promoter-binding protein	DENND4A	24	24	24	20.6	20.6	20.6	209.24	0	292.01	29	191500	200980	196260	185220	208090	196010	0.0850517	0.107349	0.124428	0.0896907	0.138001	-1.48124
O75064	O75064	DENN domain-containing protein 4B	DENND4B	2	2	2	2.4	2.4	2.4	163.84	0	14.064	2	18691	22348	17570	17938	21140	21487	-1.26953	-1.15999	-1.28328	-1.27202	-1.19267	-1.01891
Q5VZ89	Q5VZ89	DENN domain-containing protein 4C	DENND4C	19	19	19	14.6	14.6	14.6	212.71	0	47.766	20	99912	101850	95802	98367	103840	107040	-0.293697	-0.284835	-0.293909	-0.279424	-0.266484	-1.43424
Q6IQ26	Q6IQ26	DENN domain-containing protein 5A	DENND5A	2	2	1	1.3	1.3	0.7	147.09	0.0060558	1.1982	2	7823.4	7927	9077.5	7112.3	7623.5	6566.4	-1.77654	-1.75802	-1.66851	-1.8116	-1.78617	-0.467229
O43583	O43583	Density-regulated protein	DENR	10	10	10	54.5	54.5	54.5	22.092	0	135.42	38	311120	351330	292590	254480	319190	247480	0.367566	0.429611	0.357369	0.274982	0.386944	0.614268
Q8WUY9	Q8WUY9	DEP domain-containing protein 1B	DEPDC1B	1	1	1	1.7	1.7	1.7	61.77	0.0014043	1.8017	1	4288.1	6199.2	3877.6	3423.1	2965.4	3037.9	-2.12658	-1.89988	-2.16468	-2.23813	-2.3356	-0.547042
Q96QD5	Q96QD5	DEP domain-containing protein 7	DEPDC7	6	6	6	13.3	13.3	13.3	58.309	0	10.051	8	27737	30586	25060	23652	27885	23628	-1.03974	-0.978931	-1.07616	-1.11073	-1.03154	1.3976
Q9Y315	Q9Y315	Deoxyribose-phosphate aldolase	DERA	13	13	13	52.8	52.8	52.8	35.23	0	58.651	19	167320	173020	151990	142870	173620	167230	0.00647276	0.020917	-0.0246854	-0.0617306	0.0326193	-0.714948
Q9BUN8	Q9BUN8	Derlin-1	DERL1	7	7	7	25.1	25.1	25.1	28.8	0	19.821	35	198120	181630	214410	242330	178080	266270	0.104836	0.0489379	0.176023	0.246447	0.0473784	-0.627065
Q9GZP9;Q96Q80	Q9GZP9	Derlin-2	DERL2	3	3	3	20.5	20.5	20.5	27.567	0	60.836	13	75347	63658	74584	82760	65808	90911	-0.457973	-0.556006	-0.439949	-0.380189	-0.531891	0.577978
Q6ICB0	Q6ICB0	Desumoylating isopeptidase 1	DESI1	4	4	4	31	31	31	18.262	0	46.395	6	23776	26795	22773	19804	25306	19965	-1.12944	-1.05528	-1.13198	-1.2143	-1.08801	-0.26289
Q9BSY9	Q9BSY9	Desumoylating isopeptidase 2	DESI2	5	5	5	38.1	38.1	38.1	21.444	0	53.94	7	162400	178960	154050	164730	165090	190480	-0.0109021	0.0403935	-0.0168322	0.0213107	0.00330494	-1.20389
O00273	O00273	DNA fragmentation factor subunit alpha	DFFA	18	18	18	71.9	71.9	71.9	36.521	0	228.44	39	515710	548350	456260	424550	500210	453030	0.661766	0.68648	0.616536	0.573503	0.648355	-0.647798
O60443	O60443	Non-syndromic hearing impairment protein 5	DFNA5	12	12	12	35.3	35.3	35.3	54.554	0	106.7	24	236630	225410	224880	202020	263110	216950	0.208241	0.173539	0.203834	0.140331	0.274514	0.354349
O75907	O75907	Diacylglycerol O-acyltransferase 1	DGAT1	5	5	5	16	16	16	55.278	0	46.586	6	36827	29454	31180	30960	23741	33498	-0.87472	-1.00069	-0.948697	-0.953686	-1.12515	-0.869177
Q96DF8	Q96DF8	Protein DGCR14	DGCR14	17	17	17	43.7	43.7	43.7	52.567	0	195.85	24	236030	243010	225660	231510	233460	264610	0.206763	0.216918	0.205854	0.219805	0.204942	-0.216458
P98153	P98153	Integral membrane protein DGCR2/IDD	DGCR2	1	1	1	1.6	1.6	1.6	60.81	0.0015164	1.6962	1	3525.2	3240.4	3288.8	4359	2714.8	3288.9	-2.24062	-2.27419	-2.26075	-2.09715	-2.38698	-0.403698
Q8WYQ5	Q8WYQ5	Microprocessor complex subunit DGCR8	DGCR8	12	12	12	19	19	19	86.044	0	49.697	19	294020	302190	269310	287690	285770	316310	0.334655	0.342676	0.309005	0.346526	0.322587	1.0319
P23743	P23743	Diacylglycerol kinase alpha	DGKA	14	14	14	24.4	24.4	24.4	82.629	0	87.146	15	167300	151230	143320	141690	173020	161520	0.00640272	-0.0567492	-0.0589475	-0.0665679	0.0306053	-0.564704
Q16760	Q16760	Diacylglycerol kinase delta	DGKD	3	3	3	4.5	4.5	4.5	134.52	0	22.185	4	32213	38391	31062	34092	37365	37841	-0.952648	-0.847792	-0.950909	-0.897478	-0.861247	1.04643
P52429	P52429	Diacylglycerol kinase epsilon	DGKE	7	7	7	13.8	13.8	13.8	63.926	0	14.115	8	74468	66602	80405	79206	61837	80549	-0.464803	-0.529921	-0.396112	-0.405791	-0.568108	1.00033
Q13574;O75912	Q13574	Diacylglycerol kinase zeta	DGKZ	7	7	7	10.4	10.4	10.4	124.13	0	50.372	8	109920	114500	99757	96470	115380	104040	-0.238123	-0.217283	-0.270311	-0.290782	-0.205164	0.54903
Q16854	Q16854	Deoxyguanosine kinase, mitochondrial	DGUOK	7	7	7	36.1	36.1	36.1	32.055	0	41.341	9	65133	63109	66589	72754	67519	79660	-0.542776	-0.561004	-0.50609	-0.455349	-0.516956	0.950156
Q15392	Q15392	Delta(24)-sterol reductase	DHCR24	8	8	8	14	14	14	60.101	0	43.24	15	237670	199040	189540	196710	135400	223140	0.210794	0.101753	0.104104	0.124795	-0.11206	0.0216774
Q9UBM7	Q9UBM7	7-dehydrocholesterol reductase	DHCR7	10	10	10	21.5	21.5	21.5	54.489	0	169.22	29	342980	269100	353810	389800	216880	378730	0.424321	0.27576	0.468194	0.523694	0.162077	-0.221834
Q86SQ9	Q86SQ9	Dehydrodolichyl diphosphate syntase complex subunit DHDDS	DHDDS	8	8	8	21.6	21.6	21.6	38.657	0	29.871	10	139060	154610	163870	182370	151310	187170	-0.101227	-0.0439955	0.0192152	0.0806462	-0.0474131	0.369741
P00374;Q86XF0	P00374	Dihydrofolate reductase	DHFR	13	13	13	71.7	71.7	71.7	21.452	0	94.692	29	571190	520290	476980	388830	509040	382110	0.721249	0.656172	0.642442	0.522241	0.658538	-0.775274
Q02127	Q02127	Dihydroorotate dehydrogenase (quinone), mitochondrial	DHODH	17	17	17	55.7	55.7	55.7	42.867	0	164.14	32	428480	434020	425120	455120	390570	472100	0.553892	0.551566	0.575299	0.614057	0.504383	0.632466
P49366	P49366	Deoxyhypusine synthase	DHPS	15	15	15	60.7	60.7	60.7	40.97	0	199.29	28	330920	360050	307110	295760	339270	313620	0.403483	0.443757	0.385621	0.362662	0.422446	1.0082
Q96LJ7	Q96LJ7	Dehydrogenase/reductase SDR family member 1	DHRS1	6	6	6	29.7	29.7	29.7	33.909	0	34.683	8	45318	36655	45334	52915	41886	53809	-0.753939	-0.874491	-0.730369	-0.64106	-0.794784	0.325045
Q6UWP2	Q6UWP2	Dehydrogenase/reductase SDR family member 11	DHRS11	7	7	7	46.2	46.2	46.2	28.308	0	62.027	11	112810	103210	90616	85841	98208	94530	-0.223015	-0.27718	-0.326373	-0.358869	-0.298932	-0.154703
Q6UX07	Q6UX07	Dehydrogenase/reductase SDR family member 13	DHRS13	6	6	6	24.7	24.7	24.7	40.848	0	19.868	6	19788	20245	18099	20627	20106	22869	-1.23633	-1.21702	-1.26598	-1.19055	-1.22186	-1.13451
Q13268	Q13268	Dehydrogenase/reductase SDR family member 2, mitochondrial	DHRS2	15	15	15	68.2	68.2	68.2	29.926	0	323.31	384	2278900	2037300	2856600	3351000	2885000	3809900	1.52679	1.44376	1.68655	1.77852	1.66798	1.26986
O75911	O75911	Short-chain dehydrogenase/reductase 3	DHRS3	1	1	1	4.3	4.3	4.3	33.548	0	3.2827	1	10673	10190	10961	10307	24246	12620	-1.59573	-1.61312	-1.55853	-1.59521	-1.11291	-0.123583
Q9BTZ2;Q6PKH6;P0CG22	Q9BTZ2;Q6PKH6	Dehydrogenase/reductase SDR family member 4;Dehydrogenase/reductase SDR family member 4-like 2	DHRS4;DHRS4L2	8	8	8	35.6	35.6	35.6	29.537	0	63.043	18	241460	229850	288340	311820	320580	348110	0.220004	0.184794	0.348833	0.393504	0.389473	0.382564
Q9Y394	Q9Y394	Dehydrogenase/reductase SDR family member 7	DHRS7	11	11	11	36.9	36.9	36.9	38.298	0	194.9	24	419380	328750	490210	548600	335310	632370	0.541396	0.391282	0.658401	0.723017	0.415614	0.0380757
Q6IAN0	Q6IAN0	Dehydrogenase/reductase SDR family member 7B	DHRS7B	6	6	6	19.1	19.1	19.1	35.119	0	85.381	11	227720	201040	228690	248870	199020	275050	0.185897	0.107521	0.213634	0.26198	0.112069	0.236716
Q96HY7	Q96HY7	Probable 2-oxoglutarate dehydrogenase E1 component DHKTD1, mitochondrial	DHTKD1	9	9	9	14.8	14.8	14.8	103.08	0	69.931	11	87852	78590	98383	98277	108750	110740	-0.368583	-0.434423	-0.278402	-0.279957	-0.2396	-1.15458
O43143	O43143	Pre-mRNA-splicing factor ATP-dependent RNA helicase DHX15	DHX15	47	47	46	52.8	52.8	51.7	90.932	0	323.31	250	3300900	3592600	3290700	3626900	3419500	3925500	1.74248	1.77106	1.76907	1.82467	1.76688	0.928109
O60231	O60231	Putative pre-mRNA-splicing factor ATP-dependent RNA helicase DHX16	DHX16	29	28	28	32.2	31.3	31.3	119.26	0	323.31	49	455310	469820	407170	410490	466750	481420	0.589249	0.597298	0.550134	0.553859	0.608068	0.229048
Q7Z478	Q7Z478	ATP-dependent RNA helicase DHX29	DHX29	30	30	30	27.9	27.9	27.9	155.23	0	111.94	42	391510	390850	326230	340760	319870	336920	0.501363	0.491117	0.420853	0.44527	0.388183	0.654989
Q7L2E3	Q7L2E3	Putative ATP-dependent RNA helicase DHX30	DHX30	61	61	61	64.5	64.5	64.5	133.94	0	323.31	137	1717400	1812300	1556600	1734400	1472600	1788100	1.36211	1.37624	1.33239	1.39438	1.27666	-0.651809
Q7L7V1	Q7L7V1	Putative pre-mRNA-splicing factor ATP-dependent RNA helicase DHX32	DHX32	9	9	9	16.4	16.4	16.4	84.418	0	25.074	12	35949	33083	33780	31226	35200	36513	-0.888768	-0.93365	-0.901977	-0.948696	-0.895979	-0.0938432
Q9H6R0	Q9H6R0	Putative ATP-dependent RNA helicase DHX33	DHX33	27	27	27	41	41	41	78.873	0	139.43	48	534430	531190	558820	597900	509410	622440	0.682523	0.668136	0.734813	0.773209	0.65896	-0.678866
Q14147	Q14147	Probable ATP-dependent RNA helicase DHX34	DHX34	25	25	25	31.8	31.8	31.8	128.12	0	148.15	31	210400	224550	185910	188220	216790	223660	0.139845	0.171334	0.0928248	0.0990622	0.161835	-1.48748
Q9H5Z1	Q9H5Z1	Probable ATP-dependent RNA helicase DHX35	DHX35	12	12	12	23.9	23.9	23.9	78.909	0	84.105	15	85711	89279	81031	88057	85965	98808	-0.382946	-0.360844	-0.391588	-0.344004	-0.37641	-0.168012
Q9H2U1	Q9H2U1	ATP-dependent RNA helicase DHX36	DHX36	38	38	36	43.7	43.7	42.7	114.76	0	323.31	76	797150	894810	723750	748250	782450	814940	0.915293	0.969031	0.885672	0.904044	0.908695	0.708063
Q8IY37	Q8IY37	Probable ATP-dependent RNA helicase DHX37	DHX37	29	29	29	36.5	36.5	36.5	129.54	0	228.33	44	354720	438710	333630	376320	346560	372220	0.443915	0.557768	0.433936	0.503166	0.434817	-0.773558
Q92620	Q92620	Pre-mRNA-splicing factor ATP-dependent RNA helicase PRP16	DHX38	41	41	40	37.5	37.5	36.6	140.5	0	323.31	63	565400	541960	522310	544240	530730	620130	0.715317	0.679717	0.6954	0.718362	0.682818	0.25397
Q8IX18	Q8IX18	Probable ATP-dependent RNA helicase DHX40	DHX40	14	14	14	19.1	19.1	19.1	88.559	0	64.284	16	194810	205120	187930	184980	192080	203570	0.0950279	0.119114	0.0991286	0.0889343	0.0914158	1.47304
Q6P158	Q6P158	Putative ATP-dependent RNA helicase DHX57	DHX57	32	30	30	28.4	27.6	27.6	155.6	0	258.05	41	354670	419020	311320	333830	355720	359940	0.443833	0.531272	0.393564	0.433286	0.449997	-0.00538991
Q14562	Q14562	ATP-dependent RNA helicase DHX8	DHX8	44	43	43	41.7	41	41	139.31	0	298.71	68	650450	687620	625580	691060	647390	818090	0.796896	0.817067	0.800643	0.857668	0.798437	0.383213
Q08211	Q08211	ATP-dependent RNA helicase A	DHX9	70	70	70	56.4	56.4	56.4	140.96	0	323.31	607	5741900	5821500	5794600	6335300	5869500	7119600	2.06476	2.04956	2.09913	2.14999	2.08126	-0.704397
Q9NR28	Q9NR28	Diablo homolog, mitochondrial	DIABLO	10	10	10	53.6	53.6	53.6	27.131	0	267.4	30	389510	402420	350090	339080	411810	365640	0.498381	0.507949	0.462028	0.442387	0.535197	1.12441
O60610	O60610	Protein diaphanous homolog 1	DIAPH1	43	43	42	43.9	43.9	43.3	141.35	0	323.31	74	957520	988980	891310	812700	974070	886330	1.022	1.02677	1.00715	0.952237	1.03616	-1.5168
O60879	O60879	Protein diaphanous homolog 2	DIAPH2	19	19	19	21.1	21.1	21.1	125.57	0	106.46	24	272460	280340	250860	240280	308340	297330	0.290321	0.299371	0.267608	0.241492	0.366821	-0.507709
Q9NSV4	Q9NSV4	Protein diaphanous homolog 3	DIAPH3	23	23	23	23.6	23.6	23.6	136.92	0	72.54	27	205990	254840	201620	203170	185040	197860	0.127513	0.244345	0.140145	0.143642	0.0696883	-1.67521
Q9UPY3	Q9UPY3	Endoribonuclease Dicer	DICER1	29	29	29	18.3	18.3	18.3	218.68	0	202.64	35	183420	207820	183780	178230	202160	182860	0.059955	0.126659	0.0861022	0.0672526	0.121178	0.519204
Q9BTC0	Q9BTC0	Death-inducer obliterator 1	DIDO1	72	72	71	47.1	47.1	46.5	243.87	0	323.31	136	1020300	933750	997090	1126400	873000	1209200	1.05897	0.993609	1.07257	1.14263	0.972416	-0.648262
Q68CQ4	Q68CQ4	Digestive organ expansion factor homolog	DIEXF	25	25	25	40.2	40.2	40.2	87.054	0	206.91	50	563970	616050	527150	574660	537990	586660	0.713843	0.75365	0.700781	0.750086	0.690724	-1.39328
Q9UNQ2	Q9UNQ2	Probable dimethyladenosine transferase	DIMT1	11	11	11	41.9	41.9	41.9	35.236	0	60.693	22	274030	337900	263710	270810	274400	250420	0.293666	0.407122	0.296748	0.311258	0.298963	-0.717103
Q14689	Q14689	Disco-interacting protein 2 homolog A	DIP2A	8	7	4	5.7	5.2	3.1	170.37	0	11.198	7	20072	20132	18833	18416	19605	20938	-1.22803	-1.22025	-1.24279	-1.25668	-1.23654	-0.139322
Q9P265	Q9P265	Disco-interacting protein 2 homolog B	DIP2B	20	20	19	17.4	17.4	16.8	171.49	0	165.59	24	128390	124120	118080	115000	122110	120860	-0.147703	-0.170736	-0.171948	-0.188302	-0.172176	-0.0911059
O95057	O95057	GTP-binding protein Di-Ras1	DIRAS1	1	1	1	5.1	5.1	5.1	22.329	0.00070947	2.136	1	6205.1	5908.6	6089.5	7367.4	4687.5	7129	-1.91145	-1.92758	-1.90139	-1.79104	-2.06916	-0.565794
Q9Y2L1	Q9Y2L1	Exosome complex exonuclease RRP44	DIS3	29	29	29	41.6	41.6	41.6	109	0	214.34	50	484210	517330	462520	469900	509580	535010	0.625075	0.652881	0.624484	0.632698	0.659155	1.01202
Q8TF46	Q8TF46	DIS3-like exonuclease 1	DIS3L	11	11	11	13.4	13.4	13.4	120.79	0	43.841	14	93201	107800	83591	78360	102390	84826	-0.334174	-0.252074	-0.373444	-0.412054	-0.274667	0.19299
Q8IYB7	Q8IYB7	DIS3-like exonuclease 2	DIS3L2	25	25	25	31.1	31.1	31.1	99.278	0	111.07	34	703000	731420	650280	568050	728170	599890	0.842124	0.852697	0.823231	0.743338	0.866859	0.552486
A7MBM2	A7MBM2	Protein dispatched homolog 2	DISP2	1	1	1	0.9	0.9	0.9	152	0	7.551	1	2565.9	1227.6	2686	3421.2	2332.4	2901	-2.42553	-2.83424	-2.37885	-2.23845	-2.47532	0.410362
Q155Q3	Q155Q3	Dixin	DIXDC1	4	4	4	6.1	6.1	6.1	77.477	0	9.9611	7	73485	79536	75750	83333	86232	97563	-0.472539	-0.427519	-0.430901	-0.376165	-0.374606	-1.09845
O60832	O60832	H/ACA ribonucleoprotein complex subunit 4	DKC1	28	28	28	63.4	63.4	63.4	57.673	0	277.16	93	1200300	1462300	1125400	1220100	1226100	1288000	1.15356	1.25242	1.14318	1.18923	1.17006	-0.445428
Q9UBP4	Q9UBP4	Dickkopf-related protein 3	DKK3	5	5	5	23.7	23.7	23.7	38.39	0	26.256	6	22824	23341	24219	25437	25711	31497	-1.15323	-1.13491	-1.09607	-1.06829	-1.07877	0.160695
P10515	P10515	Dihydrolipoyllysine-residue acetyltransferase component of pyruvate dehydrogenase complex, mitochondrial	DLAT	27	27	27	51.6	51.6	51.6	68.996	0	323.31	125	2272200	2379100	2301400	2573300	2266800	2798400	1.52508	1.53325	1.56048	1.6245	1.52765	-0.629666
P09622	P09622	Dihydrolipoyl dehydrogenase, mitochondrial	DLD	20	20	20	48.3	48.3	48.3	54.177	0	226.54	107	1254200	1205100	1348600	1511600	1432400	1596200	1.17913	1.14081	1.24872	1.31419	1.26055	-1.6874
Q12959;Q15700	Q12959	Disks large homolog 1	DLG1	20	20	16	29.8	29.8	24.7	100.45	0	290.08	46	628200	618810	676420	704730	701050	786330	0.776633	0.75623	0.846221	0.869094	0.844774	0.61232
Q92796	Q92796	Disks large homolog 3	DLG3	4	3	3	6.4	4.9	4.9	90.313	0.001516	1.6944	3	14034	12482	15923	16280	16185	18519	-1.43635	-1.49606	-1.3407	-1.32859	-1.34809	-0.496013
Q8TDM6	Q8TDM6	Disks large homolog 5	DLG5	56	56	56	31.2	31.2	31.2	213.87	0	244.7	82	884940	813760	959380	916980	915560	971990	0.976115	0.914248	1.05008	1.02265	1.00011	-0.8526
Q9Y2H0	Q9Y2H0	Disks large-associated protein 4	DLGAP4	13	13	13	16.9	16.9	16.9	108.01	0	75.996	18	129180	125210	123920	121460	119990	125830	-0.144132	-0.16569	-0.143788	-0.156424	-0.182367	0.404039
Q15398	Q15398	Disks large-associated protein 5	DLGAP5	33	33	33	49.6	49.6	49.6	95.114	0	235.54	53	660610	682400	690720	698060	604860	703530	0.805918	0.81267	0.858424	0.863546	0.758897	-1.48932
P36957	P36957	Dihydrolipoyllysine-residue succinyltransferase component of 2-oxoglutarate dehydrogenase complex, mitochondrial	DLST	19	19	19	47.5	47.5	47.5	48.755	0	323.31	102	1405600	1363400	1645600	1773700	1638600	1897000	1.24548	1.21202	1.36483	1.40745	1.33881	0.546771
Q9NPF5	Q9NPF5	DNA methyltransferase 1-associated protein 1	DMAP1	18	18	18	42.4	42.4	42.4	52.992	0	103.65	31	139680	133360	138040	153730	132320	170460	-0.0986376	-0.129305	-0.0808434	-0.0189989	-0.125449	-1.43008
Q09013	Q09013	Myotonin-protein kinase	DMPK	2	1	1	3.2	1.7	1.7	69.384	0.0033487	1.4334	2	32524	37415	30201	29572	26897	32199	-0.947055	-0.86265	-0.967306	-0.980439	-1.05253	-1.04933
Q08495	Q08495	Dematin	DMTN	3	3	3	7.9	7.9	7.9	45.514	0	7.2115	3	5986.8	4830.5	6239.6	7195	5815.2	8995.2	-1.9323	-2.04382	-1.88719	-1.80485	-1.94372	1.08284
Q09019	Q09019	Dystrophia myotonica WD repeat-containing protein	DMWD	6	6	6	12.5	12.5	12.5	70.437	0	21.529	6	12969	14521	13969	12028	13047	10135	-1.4823	-1.40876	-1.41707	-1.50514	-1.4735	-1.11956
Q9Y485	Q9Y485	DmX-like protein 1	DMXL1	8	8	7	3.7	3.7	3.5	337.83	0	11.527	8	36084	37380	34125	33996	34219	36019	-0.886586	-0.86319	-0.89605	-0.899123	-0.912426	0.367297
Q8TDJ6	Q8TDJ6	DmX-like protein 2	DMXL2	7	6	6	2.6	2.3	2.3	339.64	0	9.4695	8	89409	89522	99375	97132	102760	107370	-0.358356	-0.359276	-0.272549	-0.286793	-0.272567	-0.0715664
P51530	P51530	DNA replication ATP-dependent helicase/nuclease DNA2;DNA replication nuclease DNA2;DNA replication ATP-dependent helicase DNA2	DNA2	16	16	16	17.9	17.9	17.9	120.41	0	51.242	21	182610	187520	149600	148740	154220	162500	0.0573789	0.0673525	-0.0339313	-0.0382453	-0.0363281	-0.390295
Q9NVR5	Q9NVR5	Protein kintoun	DNAAF2	9	9	9	15.2	15.2	15.2	91.113	0	56.436	12	55829	65463	52980	50673	54841	52122	-0.632508	-0.539874	-0.639454	-0.666311	-0.637972	-1.19252
Q86Y56	Q86Y56	Dynein assembly factor 5, axonemal	DNAAF5	31	31	31	44.4	44.4	44.4	93.52	0	262.11	55	565050	618510	527200	524890	650980	573590	0.714957	0.75595	0.700836	0.697248	0.801655	-0.119246
Q8TE73	Q8TE73	Dynein heavy chain 5, axonemal	DNAH5	3	3	3	0.6	0.6	0.6	529.01	0.0042587	1.3431	4	81799	68307	61596	66177	65492	85723	-0.410142	-0.515336	-0.551557	-0.510615	-0.534692	-0.369053
P31689	P31689	DnaJ homolog subfamily A member 1	DNAJA1	22	22	22	60.5	60.5	60.5	44.868	0	323.31	181	2434600	2807100	2394300	2345300	2456800	2274600	1.56526	1.6287	1.58356	1.57039	1.57449	-1.3615
O60884	O60884	DnaJ homolog subfamily A member 2	DNAJA2	25	25	25	68.7	68.7	68.7	45.745	0	323.31	123	1617800	1776200	1586900	1458500	1684100	1429600	1.32733	1.36463	1.34364	1.29333	1.35475	0.48123
Q96EY1	Q96EY1	DnaJ homolog subfamily A member 3, mitochondrial	DNAJA3	15	15	15	39.2	39.2	39.2	52.488	0	293.8	46	566690	570220	595660	691090	550780	733500	0.716644	0.709045	0.772054	0.857693	0.704396	0.776433
Q8WW22	Q8WW22	DnaJ homolog subfamily A member 4	DNAJA4	10	10	10	30	30	30	44.797	0	48.158	15	130330	158760	128330	134440	162380	149280	-0.138972	-0.0287123	-0.12339	-0.0972038	-0.006326	0.673947
P25685	P25685	DnaJ homolog subfamily B member 1	DNAJB1	23	23	22	66.8	66.8	66.8	38.044	0	237.59	88	1061200	1014100	1261500	1094000	1206600	1088500	1.08185	1.04124	1.20977	1.1256	1.16073	0.734855
Q9UBS4	Q9UBS4	DnaJ homolog subfamily B member 11	DNAJB11	16	16	16	43.9	43.9	43.9	40.513	0	322.4	74	1054000	1042400	1107200	1257900	1154800	1381600	1.07789	1.05712	1.13367	1.20703	1.1352	-0.124504
Q9NXW2	Q9NXW2	DnaJ homolog subfamily B member 12	DNAJB12	13	13	12	46.7	46.7	44	41.859	0	87.412	35	343340	315300	340710	371390	283800	374000	0.424932	0.367179	0.446186	0.495474	0.318562	-0.186182
Q8TBM8	Q8TBM8	DnaJ homolog subfamily B member 14	DNAJB14	10	10	10	30.6	30.6	30.6	42.515	0	28.64	16	232360	202370	251770	280600	201820	298130	0.19764	0.111326	0.26972	0.331972	0.120199	-0.501347
P25686	P25686	DnaJ homolog subfamily B member 2	DNAJB2	11	10	10	38.3	35.2	35.2	35.58	0	69.665	21	170910	172330	178060	172250	157550	178020	0.018831	0.018611	0.0676582	0.0473469	-0.0238977	-0.725094
Q9UDY4	Q9UDY4	DnaJ homolog subfamily B member 4	DNAJB4	17	16	16	49.3	45.7	45.7	37.806	0	261.56	36	512320	590010	546120	528700	597400	582970	0.657927	0.728731	0.721403	0.701466	0.751675	0.354717
O75953	O75953	DnaJ homolog subfamily B member 5	DNAJB5	10	10	10	44	44	44	39.133	0	79.172	15	181350	220130	198580	205450	182390	199820	0.0533483	0.159863	0.131283	0.150151	0.0612944	-0.0107444
O75190;Q8NHS0;Q8WWF6	O75190	DnaJ homolog subfamily B member 6	DNAJB6	12	12	11	35	35	35	36.087	0	196.95	28	353010	398040	375150	401500	359830	382250	0.441102	0.501635	0.502357	0.540943	0.456682	-0.100685
Q9UBS3	Q9UBS3	DnaJ homolog subfamily B member 9	DNAJB9	2	2	2	13.5	13.5	13.5	25.518	0	16.126	2	22073	23438	21150	22754	22511	23238	-1.17271	-1.13252	-1.17511	-1.13331	-1.15611	0.89124
Q96KC8	Q96KC8	DnaJ homolog subfamily C member 1	DNAJC1	15	15	15	27.3	27.3	27.3	63.882	0	97.066	32	322160	265050	329680	388940	231120	386620	0.387865	0.26701	0.426989	0.522405	0.199081	0.673277
Q8IXB1	Q8IXB1	DnaJ homolog subfamily C member 10	DNAJC10	29	29	29	44.3	44.3	44.3	91.079	0	323.31	85	908660	840020	983470	1084900	1070200	1242200	0.991513	0.932573	1.06454	1.12073	1.09093	-1.86217
Q9NVH1	Q9NVH1	DnaJ homolog subfamily C member 11	DNAJC11	23	23	23	49.7	49.7	49.7	63.277	0	178.2	44	397160	390520	428060	500400	373400	533770	0.509705	0.490629	0.579319	0.669378	0.478223	-0.207011
O75165	O75165	DnaJ homolog subfamily C member 13	DNAJC13	79	79	79	42	42	42	254.41	0	323.31	121	1338400	1340300	1315100	1400200	1386100	1525200	1.21696	1.20216	1.23405	1.26954	1.24143	-0.0226216
Q6Y2X3	Q6Y2X3	DnaJ homolog subfamily C member 14	DNAJC14	6	6	6	9.4	9.4	9.4	78.568	0	17.957	7	37018	30364	35265	38733	29039	40171	-0.871709	-0.983134	-0.876881	-0.823036	-1.00794	-1.68201
Q9Y5T4	Q9Y5T4	DnaJ homolog subfamily C member 15	DNAJC15	4	4	4	20	20	20	16.383	0	11.488	6	81820	109770	91053	98695	86055	96439	-0.409993	-0.241626	-0.323566	-0.277482	-0.375801	-0.814688
Q9Y2G8	Q9Y2G8	DnaJ homolog subfamily C member 16	DNAJC16	12	12	12	17.4	17.4	17.4	90.59	0	22.913	17	125750	105050	124170	147190	92428	156480	-0.159798	-0.266984	-0.142613	-0.0443557	-0.334229	-0.468295
Q9NVM6	Q9NVM6	DnaJ homolog subfamily C member 17	DNAJC17	7	7	7	30.6	30.6	30.6	34.687	0	102.34	12	189640	201100	184120	181100	204680	214250	0.0793694	0.107694	0.0871804	0.0765701	0.128387	0.295939
Q96DA6	Q96DA6	Mitochondrial import inner membrane translocase subunit TIM14	DNAJC19	8	8	8	56	56	56	12.498	0	41.023	21	397570	387900	409140	409120	434490	451210	0.510305	0.486745	0.552949	0.551909	0.566393	-0.00453648
Q99543	Q99543	DnaJ homolog subfamily C member 2;DnaJ homolog subfamily C member 2, N-terminally processed	DNAJC2	24	24	24	42	42	42	71.996	0	233.51	52	545930	579510	497890	511640	486570	511640	0.694918	0.71837	0.66747	0.682335	0.632268	1.33215
Q5F1R6	Q5F1R6	DnaJ homolog subfamily C member 21	DNAJC21	17	17	17	36.9	36.9	36.9	62.027	0	121	29	268390	301590	235260	231750	260600	240650	0.28156	0.341528	0.230156	0.22041	0.268937	-1.13415
Q6P3W2	Q6P3W2	DnaJ homolog subfamily C member 24	DNAJC24	1	1	1	6	6	6	17.139	0.002662	1.484	2	3454.9	5200.9	3434.9	2553	4098.9	3094.9	-2.25235	-2.00119	-2.23539	-2.40919	-2.14724	-0.976325
Q9H1X3	Q9H1X3	DnaJ homolog subfamily C member 25	DNAJC25	3	3	3	11.1	11.1	11.1	42.403	0	7.7065	3	33798	29796	26709	29436	25924	34505	-0.924686	-0.99403	-1.03898	-0.983127	-1.07397	-0.298011
Q13217	Q13217	DnaJ homolog subfamily C member 3	DNAJC3	22	22	22	54	54	54	57.579	0	323.31	46	670990	656230	692690	735130	703990	838080	0.814995	0.790106	0.860085	0.893726	0.847209	0.722465
Q96LL9	Q96LL9	DnaJ homolog subfamily C member 30	DNAJC30	3	3	3	12.4	12.4	12.4	25.961	0	4.7032	3	10133	9516.7	11554	11344	9804.1	9876.9	-1.62595	-1.65256	-1.52779	-1.53929	-1.63978	-0.168961
Q9H3Z4	Q9H3Z4	DnaJ homolog subfamily C member 5	DNAJC5	3	3	3	28.3	28.3	28.3	22.149	0	31.885	7	87406	86641	83710	87794	85030	94641	-0.371545	-0.37815	-0.372614	-0.345748	-0.382773	1.05963
O75061	O75061	Putative tyrosine-protein phosphatase auxilin	DNAJC6	3	3	3	4.6	4.6	4.6	99.995	0	6.9405	3	9467	8953.1	8072.4	7671	7441.6	6511.1	-1.66553	-1.68779	-1.73696	-1.76749	-1.80022	-0.656171
Q99615	Q99615	DnaJ homolog subfamily C member 7	DNAJC7	34	34	34	61.1	61.1	61.1	56.44	0	323.31	109	1567200	1737700	1494300	1330900	1538500	1325500	1.30883	1.35198	1.30856	1.23993	1.30213	1.45539
O75937	O75937	DnaJ homolog subfamily C member 8	DNAJC8	17	17	17	66	66	66	29.841	0	151.59	62	1271000	1343100	1198300	1177900	1252300	1265800	1.18688	1.20336	1.17979	1.1687	1.18236	0.818184
Q8WXX5	Q8WXX5	DnaJ homolog subfamily C member 9	DNAJC9	18	18	18	68.5	68.5	68.5	29.909	0	323.31	65	1073800	1082300	966370	888860	969790	952410	1.08873	1.07879	1.05431	1.00448	1.0336	-0.93339
Q4LDG9	Q4LDG9	Dynein light chain 1, axonemal	DNAL1	6	6	6	40	40	40	21.533	0	21.84	8	69369	75536	69073	57452	73732	52037	-0.506096	-0.457292	-0.484727	-0.593079	-0.465732	-1.43202
P49184	P49184	Deoxyribonuclease-1-like 1	DNASE1L1	6	6	6	31.5	31.5	31.5	33.892	0	13.838	8	35090	32187	35023	33121	29130	36538	-0.902847	-0.949493	-0.880898	-0.914331	-1.00612	0.638703
O00115	O00115	Deoxyribonuclease-2-alpha	DNASE2	6	6	6	16.9	16.9	16.9	39.58	0	56.01	12	165440	139580	126920	129960	189510	202770	-0.000105442	-0.103003	-0.129835	-0.116971	0.0835773	0.152366
Q5SXM8	Q5SXM8	DNL-type zinc finger protein	DNLZ	3	3	3	36	36	36	19.204	0	28.417	4	15109	15668	14539	16380	15681	17634	-1.39338	-1.36489	-1.39374	-1.32501	-1.3665	0.671635
Q05193	Q05193	Dynamin-1	DNM1	33	33	22	50.6	50.6	38.7	97.407	0	306.77	57	813370	791200	691220	626030	762000	691850	0.92702	0.898027	0.858846	0.800025	0.893284	-0.262252
O00429	O00429	Dynamin-1-like protein	DNM1L	51	51	51	78.8	78.8	78.8	81.876	0	323.31	125	1792500	1911500	1741300	1554700	1831400	1665000	1.38703	1.40699	1.3978	1.33059	1.40354	0.156648
P50570	P50570	Dynamin-2	DNM2	32	23	19	46.3	37.5	32.4	98.063	0	267.78	57	867240	838610	781240	698220	820170	753070	0.964353	0.931605	0.93026	0.86368	0.936092	-0.89893
Q9UQ16	Q9UQ16	Dynamin-3	DNM3	13	2	2	15.3	2.5	2.5	97.745	0	6.216	2	20998	16351	17995	15623	15315	10792	-1.20178	-1.34027	-1.26934	-1.35261	-1.38024	-0.098836
Q6XZF7	Q6XZF7	Dynamin-binding protein	DNMBP	34	34	34	29.3	29.3	29.3	177.35	0	178.1	38	472550	483250	361760	351970	367400	396140	0.610885	0.61356	0.481156	0.464149	0.468796	-0.885682
P26358	P26358	DNA (cytosine-5)-methyltransferase 1	DNMT1	61	61	61	47.4	47.4	47.4	183.16	0	323.31	132	1672600	1641300	1346500	1449700	1193300	1491300	1.34672	1.31905	1.24781	1.2898	1.15428	-0.449868
Q9Y6K1	Q9Y6K1	DNA (cytosine-5)-methyltransferase 3A	DNMT3A	17	17	16	25	25	24.2	101.86	0	74.395	21	115600	111740	116700	126740	134480	145840	-0.208791	-0.231362	-0.178805	-0.131604	-0.116027	-0.934957
Q9UBC3	Q9UBC3	DNA (cytosine-5)-methyltransferase 3B	DNMT3B	9	8	8	14.1	13.2	13.2	95.75	0	30.704	11	46593	46114	44886	51496	45921	58402	-0.737786	-0.742033	-0.736163	-0.656914	-0.741267	0.131357
Q9ULA0	Q9ULA0	Aspartyl aminopeptidase	DNPEP	16	16	16	52.8	52.8	52.8	52.428	0	323.31	37	555140	609780	611580	551300	649250	590560	0.704657	0.747748	0.78744	0.72588	0.800107	0.001673
O43598	O43598	2-deoxynucleoside 5-phosphate N-hydrolase 1	DNPH1	8	8	8	54	54	54	19.108	0	42.738	14	155410	159140	134200	130540	165240	158360	-0.0365145	-0.0273324	-0.0973001	-0.114374	0.00383345	-0.158779
Q9H147	Q9H147	Deoxynucleotidyltransferase terminal-interacting protein 1	DNTTIP1	13	13	13	52.6	52.6	52.6	37.013	0	179.37	26	149660	152810	155460	166460	151530	185720	-0.0584618	-0.0507519	-0.0115179	0.0274041	-0.0465676	0.114504
Q5QJE6	Q5QJE6	Deoxynucleotidyltransferase terminal-interacting protein 2	DNTTIP2	29	29	29	46	46	46	84.468	0	323.31	92	1066500	1176200	1072600	1180900	953530	1109000	1.08475	1.1268	1.11515	1.17019	1.02376	0.302237
Q14185	Q14185	Dedicator of cytokinesis protein 1	DOCK1	7	7	7	3.8	3.8	3.8	215.34	0	13.481	7	11488	13620	10500	12122	13117	11416	-1.55289	-1.44572	-1.58359	-1.5006	-1.47039	-0.822117
Q96BY6	Q96BY6	Dedicator of cytokinesis protein 10	DOCK10	20	20	18	10.7	10.7	9.7	249.53	0	57.7	23	233480	223780	232650	223610	225170	235200	0.200439	0.169351	0.223648	0.199555	0.183904	0.613879
Q8N1I0	Q8N1I0	Dedicator of cytokinesis protein 4	DOCK4	3	3	2	1.8	1.8	1.3	225.2	0.00059446	2.3205	8	94562	94311	109620	125050	98346	134090	-0.325735	-0.329207	-0.215314	-0.139434	-0.298115	-0.691331
Q9H7D0;Q92608	Q9H7D0	Dedicator of cytokinesis protein 5	DOCK5	24	24	24	14.4	14.4	14.4	215.31	0	54.077	26	173320	162600	150270	141320	158290	148080	0.0269824	-0.014922	-0.0313246	-0.0680931	-0.0211705	0.390007
Q96HP0	Q96HP0	Dedicator of cytokinesis protein 6	DOCK6	30	28	28	18.4	17.2	17.2	229.56	0	83.437	35	224710	228210	224740	237680	238850	250510	0.178151	0.180662	0.20347	0.235147	0.218224	-0.412274
Q96N67;Q8NF50	Q96N67	Dedicator of cytokinesis protein 7	DOCK7	59	59	57	34.6	34.6	33.4	242.56	0	323.31	96	903280	943910	815260	848930	868020	918500	0.988056	0.999854	0.955124	0.977675	0.969087	-0.317678
Q9BZ29	Q9BZ29	Dedicator of cytokinesis protein 9	DOCK9	4	2	2	2.3	1.3	1.3	236.44	0.0040309	1.3536	2	11886	16605	12327	12157	21675	13498	-1.53306	-1.33138	-1.49002	-1.49892	-1.17813	-0.267695
Q9BU89	Q9BU89	Deoxyhypusine hydroxylase	DOHH	14	14	14	81.1	81.1	81.1	32.904	0	241.01	35	318910	329640	281080	254710	314760	270890	0.381962	0.392842	0.333958	0.275509	0.378812	-1.32947
Q99704	Q99704	Docking protein 1	DOK1	11	11	11	42	42	42	52.391	0	84.811	14	48514	47599	40251	38968	47080	43179	-0.714266	-0.723745	-0.79974	-0.819508	-0.726763	-2.14235
Q9UPQ8	Q9UPQ8	Dolichol kinase	DOLK	1	1	1	4.1	4.1	4.1	59.267	0	3.4499	1	3216.1	3286.5	3109.6	3822.5	2950.1	4555.7	-2.29405	-2.26604	-2.29343	-2.17376	-2.33861	-0.868831
Q86YN1	Q86YN1	Dolichyldiphosphatase 1	DOLPP1	3	3	3	13.4	13.4	13.4	27.03	0	20.391	8	83254	66414	78826	92049	62292	101190	-0.399878	-0.531552	-0.407681	-0.318143	-0.563842	-0.437235
Q9NYP3	Q9NYP3	Protein downstream neighbor of Son	DONSON	4	4	4	10.2	10.2	10.2	62.746	0	29.391	4	48040	56198	48235	50129	43947	50391	-0.719982	-0.627925	-0.694187	-0.672607	-0.766834	-0.12283
Q9Y3R5	Q9Y3R5	Protein dopey-2	DOPEY2	8	8	8	4.3	4.3	4.3	258.23	0	11.381	8	62351	65905	66828	65120	82813	80470	-0.568188	-0.535991	-0.504	-0.520006	-0.398146	1.31963
Q8N350	Q8N350	Protein Dos	DOS	2	2	2	6.2	6.2	6.2	73.928	0.00012012	2.7032	3	5995.5	5832.2	6079.4	6352.9	6401.7	7479.9	-1.93146	-1.93509	-1.90236	-1.87745	-1.88781	0.826253
Q8TEK3	Q8TEK3	Histone-lysine N-methyltransferase, H3 lysine-79 specific	DOT1L	21	21	21	20.8	20.8	20.8	164.85	0	91.637	23	186900	199020	186150	197600	202470	210110	0.0708971	0.101695	0.0935767	0.127429	0.12207	0.254495
Q9BVM2	Q9BVM2	Protein DPCD	DPCD	3	3	3	13.8	13.8	13.8	23.239	0	11.677	5	26904	29441	27037	30493	30377	32136	-1.05749	-1.00095	-1.03186	-0.96255	-0.981727	0.194882
Q92785;Q92782	Q92785	Zinc finger protein ubi-d4	DPF2	23	23	22	62.4	62.4	60.6	44.155	0	323.31	84	1350700	1442900	1202900	1378800	1383200	1565700	1.22228	1.24472	1.18203	1.26056	1.24021	0.258178
Q9BZG8	Q9BZG8	Diphthamide biosynthesis protein 1	DPH1	7	7	7	25.1	25.1	25.1	48.805	0	85.346	10	126260	146640	122780	116090	120440	107070	-0.157442	-0.0745329	-0.14918	-0.182799	-0.180189	0.109702
Q9BQC3	Q9BQC3	Diphthamide biosynthesis protein 2	DPH2	17	17	17	42.5	42.5	42.5	52.082	0	261.62	22	253770	300990	250030	249560	273510	245800	0.248951	0.34038	0.265675	0.263595	0.297072	-0.767112
Q9H2P9	Q9H2P9	Diphthine synthase	DPH5	11	11	11	50.9	50.9	50.9	31.651	0	88.246	17	149520	183480	122670	115300	154130	120680	-0.0590068	0.0547857	-0.149702	-0.186782	-0.0366682	1.62035
Q7L8W6	Q7L8W6	Diphthine--ammonia ligase	DPH6	5	5	5	21.3	21.3	21.3	30.306	0	19.703	5	46084	51559	36683	30717	42427	35936	-0.744181	-0.677635	-0.853885	-0.958282	-0.787317	0.0336515
Q9BTV6	Q9BTV6	Diphthine methyltransferase	DPH7	2	2	2	6	6	6	50.575	0	4.8982	2	13076	15789	13394	12598	13798	12852	-1.47751	-1.36045	-1.44159	-1.47813	-1.44093	-0.372952
O60762	O60762	Dolichol-phosphate mannosyltransferase subunit 1	DPM1	13	13	13	46.5	46.5	46.5	29.634	0	171.57	30	699610	555040	731580	770270	583090	899440	0.83931	0.693477	0.891949	0.920961	0.737567	-1.07393
Q9P2X0	Q9P2X0	Dolichol-phosphate mannosyltransferase subunit 3	DPM3	2	2	2	23.9	23.9	23.9	10.094	0	8.8867	6	18202	12079	22368	20679	12319	21146	-1.28496	-1.515	-1.14245	-1.18908	-1.50691	1.1926
Q9NY33	Q9NY33	Dipeptidyl peptidase 3	DPP3	34	34	34	61.5	61.5	61.5	82.588	0	323.31	77	854020	820350	832310	726820	892120	773490	0.95541	0.918902	0.967197	0.887095	0.985023	-0.184785
Q9UHL4	Q9UHL4	Dipeptidyl peptidase 2	DPP7	9	9	9	23.8	23.8	23.8	54.341	0	47.952	16	182540	150000	119370	122420	171430	171270	0.0571557	-0.0614612	-0.16561	-0.151832	0.0252332	-0.029703
[truncated: 6,406 more rows]

## Sheet: B. Figure 4b
Majority protein IDs	Gene names	ΔΔGOLPH3, GOLPH3L vs ΔΔGOLPH3, GOLPH3L +GOLPH3 rescue -log P Student's t-test	ΔΔGOLPH3, GOLPH3L vs ΔΔGOLPH3, GOLPH3L +GOLPH3 rescue log2 difference
Q8IUH4	ZDHHC13	3.92527	-0.126584
O00461	GOLIM4	1.95772	-0.581221
O60513	B4GALT4	1.94135	-0.192741
Q8WVQ1	CANT1	1.79348	-0.41699
Q8IYP9	ZDHHC23	1.79106	0.0801293
Q9BRR3	TMEM246	1.78539	-0.4305
Q9Y2B1	TMEM5	1.71047	-0.0855298
Q6RW13	AGTRAP	1.55911	-0.150509
Q8NHU3	SGMS2	1.41324	-0.109109
O43731	KDELR3	1.37571	-0.288785
Q02742	GCNT1	1.36929	-0.18172
Q86SF2	GALNT7	1.35078	-0.421272
Q86Y82	STX12	1.33088	0.103995
Q96FL9	GALNT14	1.32221	-0.227707
O75063	FAM20B	1.29092	-0.352714
Q8TB61	SLC35B2	1.25792	-0.220535
O60507	TPST1	1.21261	-0.326429
Q10469	MGAT2	1.20209	-0.269777
Q8IUH5	ZDHHC17	1.18854	-0.116073
P22083	FUT4	1.16088	0.254339
Q9Y227	ENTPD4	1.13549	-0.140364
Q9GZX3	CHST6	1.12778	-0.22784
Q9HC07	TMEM165	1.12559	-0.207115
O95183	VAMP5	1.1167	0.0935955
Q8NBN3	TMEM87A	1.1149	0.125747
O00559	EBAG9	1.08035	-0.236855
Q92896	GLG1	1.07901	-0.196645
Q8WZA1	POMGNT1	1.06593	-0.1605
Q10471	GALNT2	0.977701	-0.241625
P78382	SLC35A1	0.971699	-0.0982692
Q5T2E6	C10orf76	0.96842	-0.0515873
Q8NCL4	GALNT6	0.955204	-0.309267
Q8N428	GALNT16	0.934983	-0.137115
O60704	TPST2	0.919035	-0.408524
Q16394	EXT1	0.909988	-0.18566
Q13286	CLN3	0.894069	-0.149961
O43861	ATP9B	0.866762	-0.0280921
Q86X52	CHSY1	0.863288	-0.109079
Q3T906	GNPTAB	0.799279	-0.104481
P33908	MAN1A1	0.79143	-0.135788
Q92504	SLC39A7	0.776661	0.266821
Q9NX62	IMPAD1	0.713304	-0.115619
Q96BI3	APH1A	0.688858	-0.0693269
Q7LGC8	CHST3	0.677025	-0.144906
P49810	PSEN2	0.673862	0.0876725
Q8NBJ4	GOLM1	0.673412	-0.143296
Q14789	GOLGB1	0.660491	-0.11995
Q16739	UGCG	0.651391	0.0880421
Q3V5L5	MGAT5B	0.642996	0.201314
P19438	TNFRSF1A	0.618434	-0.076719
Q8IZ52	CHPF	0.613737	-0.10358
P24390	KDELR1	0.609908	-0.0682867
Q00973	B4GALNT1	0.587869	-0.0931529
Q70JA7	CHSY3	0.576727	-0.172326
Q86V35	CABP7	0.5715	-0.0940796
O43286	B4GALT5	0.560086	-0.103072
Q04656	ATP7A	0.559685	-0.0916436
Q86SR1	GALNT10	0.523546	-0.0745933
Q5T9L3	WLS	0.510422	0.14467
Q96AJ9	VTI1A	0.499552	0.0587501
Q7LGA3	HS2ST1	0.490634	-0.0989907
Q9BT88	SYT11	0.489887	0.0733051
Q9NRX6	TMEM167B	0.484581	-0.0615205
Q9UK23	NAGPA	0.481348	-0.0665527
Q9UBV7	B4GALT7	0.479032	-0.0753425
O75110	ATP9A	0.473944	-0.0788426
O95406	CNIH1	0.470912	0.0444641
Q96S66	CLCC1	0.459497	0.171303
O00391	QSOX1	0.457529	0.0858038
Q6PJW8	CNST	0.451827	0.0715336
Q12772	SREBF2	0.444683	0.149154
P51790	CLCN3	0.437158	-0.0389565
P78381	SLC35A2	0.434067	-0.134505
O14672	ADAM10	0.432472	0.134553
O60499	STX10	0.430638	-0.0460617
Q8NCH0	CHST14	0.429308	-0.0547919
Q9NYG2	ZDHHC3	0.420517	0.121792
Q9Y282	ERGIC3	0.420359	0.109319
Q9NXF8	ZDHHC7	0.413852	0.0702799
Q9GZM5	YIPF3	0.41166	-0.0761058
O95159	ZFPL1	0.41119	-0.041872
O15127	SCAMP2	0.403856	-0.0692092
O60476	MAN1A2	0.400619	-0.0553639
Q9NXE4	SMPD4	0.394917	0.157033
O43505	B4GAT1	0.393368	0.0641986
Q9Y2H6	FNDC3A	0.38815	0.130291
Q9UQ53	MGAT4B	0.388108	-0.112443
Q9NY97	B3GNT2	0.380474	-0.0277371
Q9NTJ5	SACM1L	0.380212	0.150982
Q9BQT9	CLSTN3	0.371534	-0.0482866
Q6NTF9	RHBDD2	0.367615	-0.0577226
P49641	MAN2A2	0.364505	0.0796894
Q9Y3Q3	TMED3	0.363913	-0.060037
P36956	SREBF1	0.36032	0.0740568
Q8TBA6	GOLGA5	0.359008	-0.060614
P51795	CLCN5	0.355012	0.14032
Q5SRI9	MANEA	0.349024	-0.102613
Q5W0Z9	ZDHHC20	0.34152	0.0453993
P26572	MGAT1	0.34077	-0.0344001
Q969W9	PMEPA1	0.332686	-0.0282041
Q96T83	SLC9A7	0.319579	-0.0510818
O75354	ENTPD6	0.314274	-0.0987288
O60512	B4GALT3	0.311595	-0.0629938
Q9P2B2	PTGFRN	0.311207	0.0480051
O15155	BET1	0.306841	0.0849652
O94923	GLCE	0.27817	-0.0570329
Q9UM00	TMCO1	0.277234	0.0849022
Q9P2E5	CHPF2	0.276684	-0.0508179
Q9Y3A6	TMED5	0.271958	0.0859332
P18850	ATF6	0.269684	0.0475633
Q15363	TMED2	0.269351	0.0780783
O94985	CLSTN1	0.267913	0.0546879
O15258	RER1	0.266912	0.0526166
O75379	VAMP4	0.262577	0.0411209
Q9Y3E0	GOLT1B	0.262495	0.0347387
Q15392	DHCR24	0.260885	0.0946621
Q9H0V9	LMAN2L	0.257911	0.0645958
P49257	LMAN1	0.249754	0.101324
Q8IV08	PLD3	0.248633	0.0343835
O94766	B3GAT3	0.24691	-0.0355482
Q9Y644	RFNG	0.245777	-0.00890481
Q09328	MGAT5	0.242096	0.0427569
Q96EC8	YIPF6	0.240623	-0.0295768
Q9Y5Z9	UBIAD1	0.235284	-0.0784137
O43752	STX6	0.229068	0.0453822
O15243	LEPROT	0.2267	0.0277568
Q8NF37	LPCAT1	0.226136	0.08307
Q8NBZ7	UXS1	0.223192	0.0337543
Q9H9S5	FKRP	0.221787	0.0347595
P49755	TMED10	0.216178	0.071236
Q9BSR8	YIPF4	0.215576	-0.0414509
Q96K49	TMEM87B	0.208263	0.0605835
Q16706	MAN2A1	0.207912	-0.0414264
Q8NEW0	SLC30A7	0.205628	0.0230058
Q8N4V1	MMGT1	0.202133	0.0765703
Q9P2W9	STX18	0.200651	0.080187
Q8TAD4	SLC30A5	0.194546	-0.0265627
O15126	SCAMP1	0.191578	0.0348725
Q9BYC5	FUT8	0.191291	-0.0335918
Q24JP5	TMEM132A	0.189281	0.0117972
P45844	ABCG1	0.186506	0.0691117
[truncated: 8,264 more rows]

## Sheet: C. Figure S1d
Gene names	Wild-type vs ΔΔGOLPH3, GOLPH3L log2 difference	Wild-type vs ΔΔGOLPH3, GOLPH3L -log P Student's t-test
[truncated: 8,405 more rows]

[truncated: 2 more sheets: D. Figure 4c, E. SwissProt glycoproteins]
