# Supplementary material for: GOLPH3 and GOLPH3L are broad-spectrum COPI adaptors for sorting into intra-Golgi transport vesicles
Source: J Cell Biol. 2021 Sep 2;220(10):e202106115. doi: 10.1083/jcb.202106115 (PMC8421267; doi:10.1083/jcb.202106115)
Supplement: Data S5 — lists antibodies, plasmids, and oligonucleotides. [file JCB_202106115_DataS5.xlsx]

## Sheet: A. Plasmid List
Plasmid ID	Description	Vector	Source
pJJS359	PB-CuO-TBC1D23-His6-MAO	PBQM812A-1	John Shin
pX458	pSpCas9(BB)-2A-GFP	N/A	Feng Zhang
pOPTG	GST negative control	N/A	Olga Perisic
pLGW327	GST-TEV-GOLPH3 in pOPTG	pOPTG
pLGW328	GST-TEV-GOLPH3L in pOPTG	pOPTG
pLGW443	pSpCas9(BB)-2A-GFP GOLPH3 Exon 2 #GAGAGGAAGGTTACAACTAG	pX458
pLGW444	pSpCas9(BB)-2A-GFP GOLPH3L Exon 2 #CTTCTTCCATAAGAGTAAGG	pX458
pLGW445	pSpCas9(BB)-2A-GFP GOLPH3L Exon 2 #GTAATGCAGTTAGGTTTGCT	pX458
pLGW435	GALNT2 (1-6R)-SI (13L-38V)-GAGA-GFP-FLAG pcDNA3.1+	pcDNA3.1+
pLGW451	ST6GAL1 (1-9K)-SI (13L-38V)-GAGA-GFP-FLAG pcDNA3.1+	pcDNA3.1+
pLGW452	SI (1-38V)-GAGA-GFP-FLAG pcDNA3.1+	pcDNA3.1+
pLGW459	GOLIM4 (1-12R)-SI (13L-38V)-GAGA-GFP-FLAG pcDNA3.1+	pcDNA3.1+
pLGW460	MGAT2 (1-9K)-SI (13L-38V)-GAGA-GFP-FLAG pcDNA3.1+	pcDNA3.1+
pLGW485	B3GAT3 (1-7N)-SI (13L-38V)-GAGA-GFP-FLAG pcDNA3.1+	pcDNA3.1+
pLGW486	GOLM1 (1-12K)-SI (13L-38V)-GAGA-GFP-FLAG pcDNA3.1+	pcDNA3.1+
pLGW487	GALNT3 (1-19K)-SI (13L-38V)-GAGA-GFP-FLAG pcDNA3.1+	pcDNA3.1+
pLGW488	CHSY1 (1-7R)-SI (13L-38V)-GAGA-GFP-FLAG pcDNA3.1+	pcDNA3.1+
pLGW490	TPST2 (1-8V)-SI (13L-38V)-GAGA-GFP-FLAG pcDNA3.1+	pcDNA3.1+
pLGW491	MANEAL (1-8R)-SI (13L-38V)-GAGA-GFP-FLAG pcDNA3.1+	pcDNA3.1+
pLGW492	GALNT12 (1-19E)-SI (13L-38V)-GAGA-GFP-FLAG pcDNA3.1+	pcDNA3.1+
pLGW493	CASC4 (1-14P)-SI (13L-38V)-GAGA-GFP-FLAG pcDNA3.1+	pcDNA3.1+
pLGW494	MGAT5 (1-13K)-SI (13L-38V)-GAGA-GFP-FLAG pcDNA3.1+	pcDNA3.1+
pLGW530	SI (1-12S)-RRR-SI (13L-38V)-GAGA-GFP-FLAG pcDNA3.1+	pcDNA3.1+
pLGW531	SI (1-12S)-KKK-SI (13L-38V)-GAGA-GFP-FLAG pcDNA3.1+	pcDNA3.1+
pLGW532	SI (1-12S)-HHH-SI (13L-38V)-GAGA-GFP-FLAG pcDNA3.1+	pcDNA3.1+
pLGW547	SI (1-12S)-ARR-SI (13L-38V)-GAGA-GFP-FLAG pcDNA3.1+	pcDNA3.1+
pLGW548	SI (1-12S)-AAR-SI (13L-38V)-GAGA-GFP-FLAG pcDNA3.1+	pcDNA3.1+
pLGW549	SI (1-12S)-AAA-SI (13L-38V)-GAGA-GFP-FLAG pcDNA3.1+	pcDNA3.1+
pLGW550	FUT3 (1-15R)-SI (13L-38V)-GAGA-GFP-FLAG pcDNA3.1+	pcDNA3.1+
pLGW551	GALNT4 (1-12C)-SI (13L-38V)-GAGA-GFP-FLAG pcDNA3.1+	pcDNA3.1+
pLGW554	MGAT1 (1-6S)-SI (13L-38V)-GAGA-GFP-FLAG pcDNA3.1+	pcDNA3.1+
pLGW555	TPST1 (1-8N)-SI (13L-38V)-GAGA-GFP-FLAG pcDNA3.1+	pcDNA3.1+
pLGW563	EXTL3 (1-11T)-SI (13L-38V)-GAGA-GFP-FLAG pcDNA3.1+	pcDNA3.1+
pLGW571	SI S7D (1-38V)-GAGA-GFP-FLAG pcDNA3.1+	pcDNA3.1+
pLGW572	SI S7A (1-38V)-GAGA-GFP-FLAG pcDNA3.1+	pcDNA3.1+
pLGW573	SI E10A (1-38V)-GAGA-GFP-FLAG pcDNA3.1+	pcDNA3.1+
pLGW574	SI S7A, E10A (1-38V)-GAGA-GFP-FLAG pcDNA3.1+	pcDNA3.1+
pLGW575	SI F6A (1-38V)-GAGA-GFP-FLAG pcDNA3.1+	pcDNA3.1+
pLGW675	PB-CuO> GALNT2 (1-6R)-SI (13L-38V)-GAGA-GFP-FLAG in pJJS359	pJJS359
pLGW676	PB-CuO> SI (1-38V)-GAGA-GFP-FLAG in pJJS359	pJJS359
pLGW691	Pb-CuO> SI (1-12S)-ST6GAL1 (10F-26W)-SI (33T-38V)-GAGA-GFP-FLAG in pJJS359	pJJS359
pLGW692	Pb-CuO> ST6GAL1 (1-9K)-SI (13L-38V)-GAGA-GFP-FLAG in pJJS359	pJJS359
pLGW694	Pb-CuO> SI (1-12S)-RRR-SI (13L-38V)-GAGA-GFP-FLAG pJJS359	pJJS359
pLGW695	Pb-CuO> SI (1-12S)-KKK-SI (13L-38V)-GAGA-GFP-FLAG pJJS359	pJJS359
pLGW736	Pb-CuO> GNPTAB (1-21)-SI (13L-38V)-GAGA-GFP-FLAG in pJJS359	pJJS359
pLGW770	Pb-CMV> GOLPH3 IRES mTagBFP2	pcDNA3.1+ (PiggyBac compatible)
pLGW824	Pb-CMV> GOLPH3L IRES mTagBFP2	pcDNA3.1+ (PiggyBac compatible)
pLGW870	Pb-CMV> GALNT7 (1-11S)-SI (13L-38V)-GAGA-GFP-FLAG	pcDNA3.1+ (PiggyBac compatible)

## Sheet: B. Primary Antibodies
Target	Host species	Source	Catalog number	Working dilution	Applications	Conjugation	RRID
GFP	Rat	Biolegend	FM264G	1:20	Flow cytometry	Alexa Fluor 647	AB_1279411
GM130	Mouse	BD Biosciences	610823	1:300	Immunofluorescence		AB_398142
GOLPH3	Mouse	Abcam	ab69171	1:100	Immunofluorescence		AB_2279272
GFP	N/A (Nanobody)	Chromotek	gba488	1:400	Immunofluorescence	ATTO488	AB_2631386
GALNT7	Rabbit	Atlas Antibodies	HPA065317	1:300	Immunofluorescence		AB_2685465
Golgin-84	Rabbit	Atlas Antibodies	HPA000992	1:300	Immunofluorescence		AB_1079009
GALNT2	Rabbit	Abcam	ab102650	1:50	Immunofluorescence		AB_10711635
TGN46	Sheep	Bio-Rad	AHP500G	1:300	Immunofluorescence		AB_323104
FLAG	Mouse	Sigma	M2 (F1804)	1:2000	Western blot		AB_262044
GALNT7	Rabbit	Abcam	ab97645	1:1000	Western blot		AB_10688428
GOLPH3 (+GOLPH3L)	Rabbit	Proteintech	19112-1-AP	1:2000	Western blot		AB_2113342
β-COP	Rabbit	Abcam	ab2899	1:1000	Western blot		AB_2081300
GPP130/GOLIM4	Rabbit	Abcam	ab197595	1:5000	Western blot
α-tubulin	Rat	In house	YL1/2	1:250	Western blot		AB_305328

## Sheet: C. Secondary Antibodies
Target species	Host species	Source	Catalog number	Working dilution	Applications	Conjugation	RRID
Rabbit	Donkey	Thermo Fischer Scientific	A21206	1:300	Immunofluorescence	Alexa Fluor 488	AB_2535792
Rat	Donkey	Abcam	ab150154	1:3000	Western blot	Alexa Fluor 555	AB_2813834
Rabbit	Donkey	Thermo Fischer Scientific	A31572	1:300	Immunofluorescence	Alexa Fluor 555	AB_162543
Mouse	Donkey	Thermo Fischer Scientific	A31571	1:300 (IF), 1:3000 (WB)	Immunofluorescence, western blot	Alexa Fluor 555	AB_162542
Sheep	Donkey	Thermo Fischer Scientific	A21448	1:300	Immunofluorescence	Alexa Fluor 647	AB_1500712
Rat	Goat	Abcam	ab97057	1:10000	Western blot	HRP	AB_10680316
Rabbit	Donkey	Cytiva	NA934V	1:10000	Western blot	HRP	AB_772206
Mouse	Sheep	Cytiva	NA931V	1:10000	Western blot	HRP	AB_772210

## Sheet: D. Oligonucleotides
Primer Name	Description	Sequene (5'-3')
LGW756	NdeI-GOLPH3L-BamHI	atgcCATATGACCACTTTAACTCACCGGGC
LGW757	NdeI-GOLPH3L-BamHI	atgcGGATCCTTAAGATTTATTGAAGGCTGCCAGCACAG
LGW782	GOLPH3L Exon 2 Seq	atgcGGATCCATGACCACTTTAACTCACCGGGC
LGW922	NheI-SI (1-38V)-KpnI	gcgcgGCTAGCAATAAGATGGCAAGAAAGAAATTTAGTGGATTGGAAATCTC
LGW923	NheI-SI (1-38V)-KpnI	atgcGGTACCAACAGCAGGTGTCTTAGTTGCTAAAAC
LGW935	NheI-ST6GAL1 (1-9K)-SI (13L-38V)-KpnI	cgcggGCTAGCTTCATTATGATTCACACCAACCTGAAGAAAAAGCTGATTGTCCTTTTTGTCATAGTTACTATAATAGCTATT
LGW936	KpnI-GAGA-GFP2-GAGA-FLAG-NotI	TGCTGTTGGTACcGCTGGTG
LGW937	KpnI-GAGA-GFP2-GAGA-FLAG-NotI	gactGCGGCCGCTTACTTATCGTCGTCATCCTTGTAATCTGCTCCTGCTCCTTTGTATAGTTCATCCATGCCATGTGTAATCC
LGW949	GOLPH3 Exon 2 guide C	CACCGAGAGGAAGGTTACAACTAG
LGW950	GOLPH3 Exon 2 guide C	AAACCTAGTTGTAACCTTCCTCTC
LGW951	GOLPH3L Exon 2 guide A	CACCGCTTCTTCCATAAGAGTAAGG
LGW952	GOLPH3L Exon 2 guide A	AAACCCTTACTCTTATGGAAGAAGC
LGW953	GOLPH3L Exon 2 guide B	CACCGTAATGCAGTTAGGTTTGCT
LGW954	GOLPH3L Exon 2 guide B	AAACAGCAAACCTAACTGCATTAC
LGW961	NheI-GOLIM4 (1-12R)-SI (13L-38V)-KpnI	atgcGCTAGCGCCACCATGGGAAACGGGATGTGCTCCCGAAAGCAGAAGCGGCTGATTGTCCTTTTTGTCATAGTTACTATAATAGCTATT
LGW962	NheI-MGAT2 (1-9K)-SI (13L-38V)-KpnI	atgcGCTAGCGCCACCATGAGGTTCCGCATCTACAAACGGAAGCTGATTGTCCTTTTTGTCATAGTTACTATAATAGCTATT
LGW976	NheI-B3GAT3 (1-7N)-SI (13L-38V)-KpnI	atgcgctagcgccaccATGAAGCTGAAGCTGAAGAACCTGATTGTCCTTTTTGTCATAGTTACTATAATAGCT
LGW977	NheI-GOLM1(1-12K)-SI (13L-38V)-KpnI	atgcgctagcgccaccATGATGGGCTTGGGAAACGGGCGTCGCAGCATGAAGCTGATTGTCCTTTTTGTCATAGTTACTATAATAGCT
LGW978	NheI-GALNT3 (1-19K)-SI (13L-38V)-KpnI	atgcgctagcgccaccATGGCTCACCTAAAGCGACTAGTAAAATTACACATTAAAAGACATTACCATAAAAAGCTGATTGTCCTTTTTGTCATAGTTACTATAATAGCT
LGW979	NheI-CHSY1 (1-7R)-SI (13L-38V)-KpnI	atgcgctagcgccaccATGGCCGCGCGCGGCCGGCGCCTGATTGTCCTTTTTGTCATAGTTACTATAATAGCT
LGW981	NheI-TPST2 (1-8V)-SI (13L-38V)-KpnI	atgcgctagcgccaccATGCGCCTGTCGGTGCGGAGGGTGCTGATTGTCCTTTTTGTCATAGTTACTATAATAGCT
LGW982	NheI-MANEAL (1-8A)-SI (13L-38V)-KpnI	atgcgctagcgccaccATGGCCCGGCGGCGGCGCCGCGCCCTGATTGTCCTTTTTGTCATAGTTACTATAATAGCT
LGW983	NheI-GALNT12 (1-19E)-SI (13L-38V)-KpnI	atgcgctagcgccaccATGTGGGGGCGCACGGCGCGGCGGCGCTGCCCGCGGGAACTGCGGCGCGGCCGGGAGCTGATTGTCCTTTTTGTCATAGTTACTATAATAGCT
LGW984	NheI-CASC4 (1-14P)-SI (13L-38V)-KpnI	atgcgctagcgccaccATGGTGGGTTTCGGGGCCAACCGGCGGGCTGGCCGCCTGCCCCTGATTGTCCTTTTTGTCATAGTTACTATAATAGCT
LGW985	NheI-MGAT5 (1-13K)-SI (13L-38V)-KpnI	atgcgctagcgccaccATGGCTCTCTTCACTCCGTGGAAGTTGTCCTCTCAGAAGCTGATTGTCCTTTTTGTCATAGTTACTATAATAGCT
LOZ243	NheI-GNTAB (1-21)-SI (13L-38V)-KpnI	GCTGGCTAGCGCCACCATGCTGTTCAAGCTGCTGCAGAGACAGACCTACACCTGCCTGAGCCACAGATACGGCCTGT
LOZ293	GOLPH3 Gib	atgcGCTAGCGCCACCATGACCTCTCTTAC
LOZ294	GOLPH3 Gib	GGGCTGGCAAGCCACGTTTGGTGACTGGCCGTCGTTTTACTTAGGATCCTTACTTTGTGAACGCCGCAAC
LOZ295	IRES2 Gib	GTAAAACGACGGCCAGTCACCAAACGTGGCTTGCCAGCCCCCAGCTGTTGGGGTGAGTACT
LOZ296	IRES2 Gib	GGTGGCACCGGTTTACCTCTGACACATGCAGCTCCCGGTTATCATCGTGTTTTTCAAAGGAAAACCA
LOZ297	mTagBFP2 Gib	CCGGGAGCTGCATGTGTCAGAGGTAAACCGGTGCCACCATGagtgagctgattaaggagaacatgc
LOZ298	mTagBFP2 Gib	atatGCGGCCGCTTATTAattaagcttgtgccccagtttg
LOZ354	GOLPH3L Exon 2 Seq	CCTCCATCTTCCAGATGGTTAGAGC
LOZ355	XbaI-GOLPH3L	atatTCTAGAGCCACCATGACCACTTTAACTCACCGGGC
LOZ409	NheI-GALNT7 (1-11S)-SI-KpnI	GCTGGCTAGCGGGAGAATGAGGCTCAAAATCGGGTTTATCCTAAGAAGCCTGATTGTCCTTTTTGTCATAGTTACTATAATAGCT
LOZ410	GOLPH3 Exon 2 Seq	GGTTACACATCATTTTGGAATGACTGTATA
LOZ411	GOLPH3 Exon 2 Seq	CTCCTCTTACCTTTCTTGTTAATAGACTTTTACG
LOZ43	NheI-SI (1-12S)-RRR-SI (13L-38V)-KpnI	GCTGGCTAGCGCCACCATGGCAAGAAAGAAATTTAGTGGATTGGAAATCTCTAGAAGAAGACTGATTGTCCTTTT
LOZ44	NheI-SI (1-12S)-KKK-SI (13L-38V)-KpnI	GCTGGCTAGCGCCACCATGGCAAGAAAGAAATTTAGTGGATTGGAAATCTCTAAGAAGAAGCTGATTGTCCTTTT
LOZ45	NheI-SI (1-12S)-HHH-SI (13L-38V)-KpnI	GCTGGCTAGCGCCACCATGGCAAGAAAGAAATTTAGTGGATTGGAAATCTCTCACCACCACCTGATTGTCCTTTT
LOZ46	NheI-SI (1-10E)-RIRSR-SI (13L-38V)-KpnI	GCTGGCTAGCGCCACCATGGCAAGAAAGAAATTTAGTGGATTGGAAAGAATCAGATCTAGACTGATTGTCCTTTTTGTC
LOZ62	NheI-SI (1-12S)-ARR-SI (13L-38V)-KpnI	GCTGGCTAGCGCCACCATGGCAAGAAAGAAATTTAGTGGATTGGAAATCTCTGCAAGAAGACTGATTGTCCTTTT
LOZ63	NheI-SI (1-12S)-AAR-SI (13L-38V)-KpnI	GCTGGCTAGCGCCACCATGGCAAGAAAGAAATTTAGTGGATTGGAAATCTCTGCAGCAAGACTGATTGTCCTTTT
LOZ64	NheI-SI (1-12S)-AAA-SI (13L-38V)-KpnI	GCTGGCTAGCGCCACCATGGCAAGAAAGAAATTTAGTGGATTGGAAATCTCTGCAGCAGCACTGATTGTCCTTTT
LOZ65	NheI-FUT3 (1-15R)-SI (13L-38V)-KpnI	atgcGCTAGCGCCACCATGGATCCCTTGGGCGCCGCTAAACCGCAATGGCCGTGGCGTCGCCTGATTGTCCTTTTTGTCATAGTTACTATAATAGCTATTGC
LOZ66	NheI-GALNT4 (1-12C)-SI (13L-38V)-KpnI	atgcGCTAGCGCCACCATGGCTGTGCGTTGGACCTGGGCGGGTAAAAGTTGCCTGATTGTCCTTTTTGTCATAGTTACTATAATAGCTATTGCCTT
LOZ68	NheI-MGAT1 (1-6S)-SI (13L-38V)-KpnI	GCTGGCTAGCGCCACCATGCTGAAGAAACAGTCGCTGATTGTCCTTTTTGTCATAGTTACTATAATAGCTATTG
LOZ69	NheI-TPST1 (1-8N)-SI (13L-38V)-KpnI	gcgcGCTAGCGCCACCATGGTCGGTAAGTTAAAGCAAAATCTGATTGTCCTTTTTGTCATAGTTACTATAATAGCTATTGC
LOZ77	NheI-EXTL3 (1-11T)-SI (13L-38V)-KpnI	gcgcGCTAGCGCCACCATGTTGAGATGGTCTAACAGGATCCGTCTTACTCTGATTGTCCTTTTTGTCATAGTTACTATAATAGCTATTGC
LOZ91	NheI-SI S7D (1-38V)-KpnI	GCTGGCTAGCGCCACCATGGCAAGAAAGAAATTTGACGGATTGGAAATCTCTCTGATTGTCC
LOZ92	NheI-SI S7A (1-38V)-KpnI	GCTGGCTAGCGCCACCATGGCAAGAAAGAAATTTGCAGGATTGGAAATCTCTCTGATTGTCC
LOZ93	NheI-SI E10A (1-38V)-KpnI	GCTGGCTAGCGCCACCATGGCAAGAAAGAAATTTAGTGGATTGGCAATCTCTCTGATTGT
LOZ94	NheI-SI S7A, E10A (1-38V)-KpnI	GCTGGCTAGCGCCACCATGGCAAGAAAGAAATTTGCAGGATTGGCAATCTCTCTGATTGTCC
LOZ95	NheI-SI F6A (1-38V)-KpnI	GCTGGCTAGCGCCACCATGGCAAGAAAGAAAGCAAGTGGATTGGAAATCTCTCTGATTGT
